# Supplementary material for: Pathogenic role of acyl coenzyme A binding protein (ACBP) in Cushing’s syndrome
Source: Nat Metab. 2024 Nov 22;6(12):2281–99. doi: 10.1038/s42255-024-01170-0 (PMC11659162; doi:10.1038/s42255-024-01170-0)
Supplement: Supplementary file 4 — Supplementary Tables 2–4. [file 42255_2024_1170_MOESM4_ESM.xlsx]

## Sheet: Table 2
Supplemental Table 2. Raw data from high throughput screening
Drug name	Concentration (μM)	6 h		24 h
		ACBP fluorescence intensity (AU)	Cell viability	ACBP fluorescence intensity (AU)	Cell viability
α-METHYL 5'-HYDROXYTRYPTAMINE MALEATE	5	0.913751	0.832863	0.725882	1.01914
β-BELLADONNINE DICHLOROETHYLATE	5	0.993574	0.741886	0.419245	0.979032
β-CASOMORPHIN (HUMAN)	5	0.597639	1.1359	0.917014	1.21802
γ-D-GLUTAMYLAMINOMETHYLSULFONIC ACID	5	0.609484	1.15404	0.420481	1.27273
γ-D-GLUTAMYLGLYCINE	5	0.828974	1.12909	0.396588	1.13235
β-ENDORPHIN. HUMAN	5	0.877088	1.21651	0.787514	1.09719
β-FUNALTREXAMINE·HCL	5	0.827531	0.97093	0.579386	1.05091
α-MELANOCYTE-STIMULATING HORMONE (MSH). AMIDE	5	0.671317	1.0211	0.737833	1.09847
α-NEOENDORPHIN	5	0.938803	1.09811	0.69317	1.08224
β,γ-METHYLENEADENOSINE 5'-TRIPHOSPHATE·2NA	5	0.999999	0.92522	0.872812	1.30958
α,β-METHYLENEADENOSINE 5'-TRIPHOSPHATE	5	0.999999	0.980205	0.895813	1.28886
α,β-METHYLENEADENOSINE-5'-DIPHOSPHATE·NA	5	0.997964	0.844575	0.59692	0.989637
( R )-α-AMINO-3'-HYDROXY-5'-METHYL-4-ISOXAZOLEPROPIONIC ACID	5	0.96437	1.06713	0.84671	1.4746
( R )-3'-CARBOXY-4-HYDROXYPHENYLGLYCINE	5	0.872996	1.02926	0.519956	1.01203
(-)-ASPARTIC ACID	5	0.455189	1.06881	0.829281	1.07161
(-)-BICUCULLINE METHOBROMIDE	5	0.957342	0.84456	0.471975	0.854712
(-)-CYTISINE	5	0.95353	0.860124	0.593063	1.17258
(-)-EPINEPHRINE BITARTRATE	5	0.880376	0.757186	0.410835	0.752146
(-)-HUPERZINE A	5	0.985071	0.843122	0.473212	0.9
(-)-N6'-(2'-PHENYLISOPROPYL) ADENOSINE	5	0.999816	0.994868	0.826954	1.15026
(-)-NICOTINE	5	0.92036	1.00541	0.538601	1.11613
(-)-QUINPIROLE·HCL	5	0.968354	0.811888	0.859812	1.25464
(-)-U-50488·HCL	5	0.959146	1.04578	0.614127	1.13838
(+)-AJ-76·HCL	5	0.896533	0.795105	0.694031	1.23209
(+)-BUTACLAMOL·HCL	5	0.717412	0.892308	0.586583	1.16048
(+)-MK 801 MALEATE	5	0.757198	0.990534	0.343114	1.15775
(+)-MUSCARINE CHLORIDE	5	0.869415	1.04018	0.564735	1.36452
(+)-N6'-(2'-PHENYLISOPROPYL) ADENOSINE	5	0.992084	1.03886	0.70114	1.20207
(+)-PD 128907	5	0.499276	0.936364	0.506769	1.13528
(+)-SK&F 10047·HCL	5	0.718437	1.00581	0.82774	1.04308
(+)-TUBOCURARINE CHLORIDE	5	0.982768	0.955951	0.67459	1.19355
(+)-U-50488·HCL	5	0.878388	1	0.74807	1.07572
(+)-UH 232 MALEATE	5	0.680506	0.913287	0.538753	1.19363
(±)-1-AMINOCYCLOPENTANE-TRANS-1.3'-DICARBOXYLIC ACID	5	0.932342	0.908778	0.375675	1.09091
(±)-4-AMINO-3'-(5'-CHLORO-2'-THIENYL)-BUTANOIC ACID	5	0.883884	0.97215	0.558272	1.0445
(±)-ALPHA-CYCLOPROPYL-4-PHOSPHONOPHENYLGLYCINE	5	0.939938	0.901049	0.585778	1.19031
(±)-ANATOXIN A FUMARATE	5	0.90783	1.02241	0.660841	1.30968
(±)-ATENOLOL	5	0.950278	0.721634	0.885515	0.993562
(±)-BACLOFEN	5	0.955811	0.913212	0.53585	1.07199
(±)-CYANOPIDOLOL HEMIFUMARATE	5	0.896853	0.763238	0.529638	1
(±)-EPIBATIDINE	5	0.970066	0.938949	0.600396	1.29516
(±)-ERYTHRO-9-(2'-HYDROXY-3'-NONYL) ADENINE·HCL	5	0.960058	1.0176	0.787055	1.26554
(±)-ISOPROTERENOL·HCL	5	0.887903	0.816188	0.561832	0.97103
(±)-LISOFYLLINE	5	0.977858	0.986804	0.569228	0.976684
(±)-METAPROLOL TARTRATE	5	0.912802	0.82829	0.481509	0.759657
(±)-N-ALLYLNORMETAZOCINE·HCL	5	0.788	1.03852	0.805749	1.0953
(±)-SKF-82958·HBR	5	0.939349	0.717483	0.467359	1.23209
(±)-THREO-3'-METHYLGLUTAMIC ACID	5	0.857354	1.17466	0.470967	1.36678
(±)-TROPANYL-2'-(4-CHLOROPHENOXY) BUTANOATE MALEATE	5	0.998273	0.964451	0.89681	1.45968
(±)-U-50488·HCL	5	0.864188	1.01599	0.788167	1.17624
(±)-VESAMICOL·HCL	5	0.936315	0.989954	0.704037	1.10645
(1.2.5.6'-TETRAHYDROPYRIDIN-4-YL) METHYLPHOSPHINIC ACID	5	0.908071	0.95013	0.625774	1.16885
(1R.3R.4S)-1-AMINOCYCLOPENTANE-1.3.4-TRICARBOXYLIC ACID	5	0.995049	0.897301	0.866051	1.3737
(1S.3R.4S)-1-AMINOCYCLOPENTANE-1.3.4-TRICARBOXYLIC ACID	5	0.875157	1.0075	0.523578	1.34429
(1S.9R)-(+)-β-HYDRASTINE	5	0.943207	0.772021	0.466197	0.943717
(2R.4R)-4-AMINOPYRROLIDONE-2.4-DICARBOXYLATE	5	0.868475	1.06222	0.359516	1.24048
(2S.1'S.2'R)-2'-(CARBOXYCYCLOPROPYL)GLYCINE	5	0.939016	0.996252	0.642735	1.54844
(2S.1'S.2'S)-2'-(CARBOXYCYCLOPROPYL)GLYCINE	5	0.758432	1.15667	0.438573	1.30796
(2S.2'R.3'R)-2'-(2'.3'-DICARBOXYCYCLOPROPYL) GLYCINE	5	0.834983	1.02624	0.533434	1.34948
(2S.4S)-4-METHYLGLUTAMIC ACID	5	0.964188	1.05772	0.694754	1.15571
(2S)-ALPHA-ETHYLGLUTAMIC ACID	5	0.997495	0.883808	0.830369	1.03633
(3α,5β)-3'-HYDROXY-PREGNAN-20-ONE	5	0.995429	0.948187	0.981502	0.905759
(9-CHLORO-2'-(2'-FURYL) (1.2.4)TRIAZOLO(1.5'-C)QUINAZOLIN-5'-AMINE)	5	0.999759	0.978006	0.834315	1.26295
(D-ALA2.N-ME-PHE4. METHIONIN (O)-OL5)-ENKEPHALIN	5	0.909468	0.947674	0.904075	1.14491
(D-ALA2.N-ME-PHE4.GLYOL5)-ENKEPHALIN	5	0.94034	1.06977	0.593498	0.906005
(D-ARG2.LYS4)-DERMORPHIN (1-4) AMIDE	5	0.83009	1.02907	0.765074	1.09922
(D-CYS(TBU)2.THR (TBU)6)-LEU-ENKEPHALIN-THR	5	0.526051	1.09448	0.495945	0.874674
(D-THR2)-LEU-ENKEPHALIN-THR	5	0.626282	0.942587	0.63147	0.704961
(LEU5)-ENKEPHALIN	5	0.496568	1.10901	0.46899	0.800261
(MET5)-ENKEPHALIN	5	0.685883	0.980378	0.631359	0.81201
(N)-α-METHYLHISTAMINE·2HCL	5	0.898312	1.09117	0.753298	1.05506
(PHE4)-DERMORPHIN (1-4) AMIDE	5	0.925126	0.922965	0.948345	1.21541
(R.S)-3'-HYDROXYPHENYLGLYCINE	5	0.834897	1.02249	0.342053	1.19204
(R)-(-)-α-METHYLHISTAMINE·2HBR	5	0.958939	1.01809	0.784577	1.12697
(R)-(-)-APOMORPHINE·HCL	5	0.722038	0.926573	0.510139	1.11671
(R)-(+)-HA-966	5	0.69696	1.11016	0.50707	1.24198
(RS)-(±)-SULPIRIDE	5	0.988898	0.721678	0.848047	1.25199
(RS)-(±)-SULPIRIDE	5	0.966267	0.621298	0.401805	1.04904
(RS)-(TETRAZOL-5'-YL) GLYCINE	5	0.924971	1.08864	0.873321	1.25134
(RS)-1-AMINO-5'-PHOSPHONOINDAN-1-CARBOXYLIC ACID	5	0.915803	0.869565	0.327538	1.06574
(RS)-3.5'-DIHYDROXYPHENYLGLYCINE	5	0.896919	1.13643	0.358428	1.29066
(RS)-4-PHOSPHONOPHENYLGLYCINE	5	0.638684	1.20465	0.333435	1.21626
(RS)-ALPHA-ETHYL-4-CARBOXYPHENYLGLYCINE	5	0.932169	1.006	0.555477	1.3045
(RS)-ALPHA-METHYL-4-CARBOXYPHENYLGLYCINE	5	0.908813	1.02399	0.500327	1.34256
(RS)-ALPHA-METHYL-4-PHOSPHONOPHENYLGLYCINE	5	0.863923	0.906297	0.338105	0.870242
(RS)-ALPHA-METHYL-4-SULFONOPHENYLGLYCINE	5	0.950588	1.01949	0.641938	1.3045
(RS)-ALPHA-METHYL-4-TETRAZOLYLPHENYLGLYCINE	5	0.827252	1.03448	0.556784	1.35986
(RS)-ALPHA-METHYLSERINE-O-PHOSPHATE	5	0.998253	0.874813	0.877407	0.99827
(S)-α-AMINO-3'-HYDROXY-5'-METHYL-4-ISOXAZOLEPROPIONIC ACID	5	0.948657	1.13253	0.814034	1.32219
(S)-(-)-HA-966	5	0.879318	1.19105	0.751837	1.23663
(S)-(-)-PINDOLOL	5	0.904848	0.888048	0.461576	0.79721
(S)-(-)-PROPRANOLOL ·HCL	5	0.918405	0.717852	0.389085	0.904506
(S)-(+)-α-METHYLHISTAMINE·2HBR	5	0.958122	1.00579	0.872084	1.02135
(S)-2'-AMINO-2'-METHYL-4-PHOSPHONOBUTANOIC ACID	5	0.724333	1.13943	0.266038	1.37024
(S)-3.4-DICARBOXYPHENYLGLYCINE	5	0.733969	1.04873	0.310002	1.06228
(S)-3.5'-DIHYDROXYPHENYLGLYCINE	5	0.910953	0.808096	0.438243	0.946367
(S)-3'-CARBOXY-4-HYDROXYPHENYLGLYCINE	5	0.994396	0.897301	0.787112	1.24048
(S)-3'-HYDROXYPHENYLGLYCINE	5	0.83078	1.00225	0.294763	1.10208
(S)-4-CARBOXY-3'-HYDROXYPHENYLGLYCINE	5	0.977117	1.06222	0.598506	1.15398
(S)-4-CARBOXYPHENYLGLYCINE	5	0.956246	1.11394	0.552216	1.47578
(S)-ALPHA-METHYL-4-CARBOXYPHENYLGLYCINE	5	0.800382	1.03448	0.436873	1.32007
(S)-SNAP 5114	5	0.998841	0.926813	0.980967	1.07984
(S)-TIMOLOL MALEATE	5	0.816405	0.892587	0.497254	1.05043
[LEU5]-ENKEPHALIN	5	0.749762	1.19541	0.852904	1.02174
[MET5]-ENKEPHALIN. AMIDE (TFA)	5	0.481753	0.96422	0.623822	0.945013
1-(1-NAPHTHYL) PIPERAZINE·HCL	5	0.8423	0.842031	0.612982	1.1567
1-(1.3'-BENZODIOXOL-5'-YLCARBONYLPIPERIDINE	5	0.917871	1.04475	0.546045	1.0508
1-(3'-CHLOROPHENYL) PIPERAZINE·HCL	5	0.958294	0.745416	0.376459	0.450957
1-(3'-TRIFLUOROMETHYL) PHENYLPIPERAZINE·HCL	5	0.94109	0.637518	0.424602	0.940191
1-(4-IODOPHENYL)-3'-(1-AADAMANTYL)-GUANIDINE	5	0.954028	1.05378	0.728117	1.20104
1-(4'-AMINOPHENYL)-3.5'-DIHYDRO-7.8-DIMETHOXY-4H-2.3'-BENZODIAZEPIN-4-ONE	5	0.970048	1.06971	0.853389	0.872995
1-[1-(2'-BENZO[B]THIENYL) CYCLOHEXYL)] PIPERIDINE MALEATE	5	0.805394	0.869231	0.525456	0.933687
1-[2'-CHLORO-6'-[[(3'-IODOPHENYL) METHYL] AMINO]-9H-PURIN-9-YL]-1-DEOXY-N-METHYL-β-D-RIBOFURANURONAMIDE	5	0.805483	1.02493	0.620104	1.01166
1-ACETYL-4-METHYLPIPERAZINE·HCL	5	0.945201	1.09351	0.757742	1.31774
1-ALLYL-3.7-DIMETHYL-8-P-SULFOPHENYLXANTHINE	5	0.968819	0.981672	0.734243	1.15285
1-ALLYL-3.7-DIMETHYL-8-PHENYLXANTHINE	5	0.955516	1.02273	0.699868	1.10751
1-AMINO-5'-BROMOURACIL	5	0.921739	0.91386	0.705315	1.24084
1-AMINOCYCLOBUTANE-CIS-1.3'-DICARBOXYLIC ACID	5	0.768163	1.06368	0.438619	1.22192
1-AMINOCYCLOBUTANE-TRANS-1.3'-DICARBOXYLIC ACID	5	0.620863	1.09466	0.45432	1.10294
1-AMINOCYCLOPROPANECARBOXYLIC ACID	5	0.66114	1.18847	0.677841	1.18315
1-BENZYL-1-METHYL-4-CYCLOPENTYLMETHOXYCARBONYLPIPERIDINIUM BROMIDE	5	0.95728	1.00464	0.624296	1.37903
1-DEOXY-1-[6'-[[(3'-IODOPHENYL) METHYL]AMINO]-9H-PURIN-9-YL]-N-METHYL-β-D-RIBOFURANURONAMIDE	5	0.563509	0.987537	0.562159	0.936528
1-METHYL-4-[2'-(2'-NAPHTHYL)-ETHENYL]-PYRIDINIUM IODIDE	5	0.999976	0.693972	0.907852	1.26129
1-METHYLADENOSINE	5	0.996858	0.966276	0.612324	0.857513
1-PHENYLBIGUANIDE·HCL	5	0.91942	0.787024	0.560107	0.905502
1.1-DIMETHYL-4-PHENYLPIPERAZINIUM IODIDE	5	0.918015	1.06337	0.633104	1.03548
1.3'-DI-(2'-TOLYL) GUANIDINE	5	0.888202	0.928052	0.712619	0.994778
1.3'-DIPROPYL-7-METHYLXANTHINE	5	0.962278	0.958211	0.70834	1.06606
1.3'-DIPROPYL-8-PHENYLXANTHINE	5	0.995758	0.728739	0.839558	0.208549
2.3'-DIOCO-6'-NITRO-1.2.3.4-TETRAHYDROBENZO[F]QUINOXALINE-7-SULFONAMIDE DISODIUM SALT	5	0.731699	1.19363	0.616004	1.25401
2.4-DIHYDROXYPHENYLACETYL-L-ASPARAGINE	5	0.921419	1.15577	0.447898	1.14973
2'-(α-NAPHTHOYL)-ETHYLTRIMETHYLAMMONIUM IODIDE	5	0.999878	0.92813	0.875352	1.3629
2'-[1-(4-PIPERONYL) PIPERAZINYL] BENZOTHIAZOLE	5	0.997491	0.721439	0.759168	1.05024
2'-AMINO-4-(3'-HYDROXY-5'-METHYLISOXAZOL-4-YL) BUTYRIC ACID	5	0.843413	1.02399	0.305916	1.32526
2'-CHLORO-11-(4-METHYLPIPERAZINO) DIBENZ [B.F]OXEPIN MALEATE	5	0.816888	0.882517	0.544143	1.11008
2'-CHLORO-N6'-CYCLOPENTYLADENOSINE	5	0.988781	0.978006	0.599251	0.796632
2'-CHLOROADENOSINE	5	0.988107	1.02933	0.706424	1.07902
2'-IODOMELATONIN	5	0.889621	1.01881	0.458121	0.934831
2'-METHYL-6'-(PHENYLETHYNYL)PYRIDINE.HCL	5	0.9964	0.962519	0.82315	1.19031
2'-METHYLSEROTONIN·HCL	5	0.755034	0.935825	0.538813	1.05263
2'-METHYLTHIOADENOSINE TRIPHOSPHATE	5	0.981595	1.04326	0.797488	1.19301
2'-MPMDQ	5	0.847213	0.771558	0.815952	0.958155
2'-PHENYLMELATONIN	5	0.968409	1.04124	0.61785	0.904494
2'-PMDQ	5	0.900666	0.950076	0.544464	0.936695
3α-BIS-(4-FLUOROPHENYL) METHOXYTROPANE·HCL	5	0.905041	0.844755	0.669319	1.08355
3α.21-DIHYDROXY-5α-PREGNAN-20-ONE	5	0.988771	0.904793	0.958096	1.00655
3.7-DIMETHYL-1-PROPARGYLXANTHINE	5	0.963257	0.998534	0.632595	1.04534
3'-α-[(4-CHLOROPHENYL) PHENYLMETHOXY]TROPANE·HCL	5	0.962707	0.823776	0.640036	1.22414
3'-(4-ALLYLPIPERAZIN-1-YL)-2'-QUINOXALINECARBONITRILE MALEATE	5	0.857753	0.828632	0.736485	1.13517
3'-DEAZAADENOSINE	5	0.998018	1.0022	0.858406	1.09974
3'-FLUOROBENZYLSPIPERONE MALEATE	5	0.943253	0.814685	0.784535	0.822281
3'-HYDROXYMETHYL-β-CARBOLINE	5	0.949273	0.879534	0.49017	1.07723
3'-ISOBUTYL-1-METHYLXANTHINE	5	0.943443	0.934751	0.601384	1.09197
3'-METHYL-GABA	5	0.980244	0.920337	0.847182	1.10078
3'-MPPI	5	0.874924	0.871799	0.526322	0.795306
3'-N-PROPYLXANTHINE	5	0.999999	1.03153	0.908915	1.09067
4-ACETYL-1.1-DIMETHYLPIPERAZINIUM IODIDE	5	0.946458	1.05178	0.781156	1.09355
4-DIPHENYLACETOXY-N-METHYLPIPERIDINE IODIDE	5	0.964026	0.911128	0.559101	1.23548
4-PHENYL-1-(4-PHENYLBUTYL) PIPERIDINE MALEATE	5	0.896735	1.07558	0.588069	1.06136
4-PHENYL-1.2.3.4-TETRAHYDROISOQUINOLINE·HCL	5	0.937573	0.793706	0.431586	1.25332
4-PHENYL-2'-PROPRIONAMIDOTETRALIN	5	0.933061	1.03184	0.792852	0.922472
4.5.6.7-TETRAHYDROISOXAZOLO [5.4-C] PYRIDIN-3'-OL·HCL	5	0.913364	1.01749	0.584536	1.18717
5.7-DICHLOROKYNURENIC ACID	5	0.848366	1.12651	0.718917	1.24866
5'-(N-CYCLOPROPYL) CARBOXIMIDOADENOSINE	5	0.846178	1.0198	0.741227	0.996114
5'-[(DIMETHYLAMINO)METHYL]-3'-(1-METHYL-1H-INDOL-3'-YL)-1.2.4-OXADIAZOLE	5	0.999735	0.641044	0.933043	0.994019
5'-CARBOXAMIDOTRYPTAMINE MALEATE	5	0.876593	0.928068	0.710063	1.08254
5'-CHLOROINDOLE-2'-CARBOXYLIC ACID	5	0.543434	1.14888	0.407754	1.35829
5'-IODOTUBERICIDIN	5	0.995772	0.970674	0.542849	0.748705
5'-METHOXY-N-CYCLOPROPANOYLTRYPTAMINE	5	0.966776	1.04631	0.892399	1.23708
5'-METHOXYTRYPTAMINE·HCL	5	0.99874	0.688999	0.731682	1.16268
5'-METHYLFURMETHIODIDE	5	0.850101	1.04018	0.702699	1.21129
5'-METHYLURAPIDIL	5	0.926669	0.726172	0.856067	0.944206
5'-N-ETHYLCARBOXAMIDOADENOSINE	5	0.969562	1.04179	0.806689	1.07124
5'-NONYLOXYTRYPTAMINE OXALATE	5	0.999996	0.229196	0.449442	0.166268
6.7-ADTN·HBR	5	0.901579	0.748252	0.744187	1.38064
6.7-DICHLOROQUINOXALINE-2.3'-DIONE	5	0.789133	1.18589	0.676227	1.24733
6.7-DINITROQUINOXALINE-2.3'-DIONE	5	0.782391	1.20826	0.61493	1.21658
6'-[2'-(4-IMIDAZOLYL) ETHYLAMINO]-N-(4-TRIFLUOROMETHYLPHENYL) HEPTANECARBOXAMIDE DIMALEATE	5	0.927955	1.06078	0.698651	0.970787
6'-CHLOROMELATONIN	5	0.905896	1.02243	0.564242	1.12809
6'-CYANO-7-NITROQUINOXALINE-2.3'-DIONE SODIUM	5	0.842329	1.01549	0.430764	1.08422
6'-NITROQUIPAZINE MALEATE	5	0.800274	0.939351	0.626401	1.05742
7-(β-HYDROXYETHYL) THEOPHYLLINE	5	0.877824	1.01686	0.686815	1.12047
7-(HYDROXYIMINO) CYCLOPROPA[B]CHROMEN-1A-CARBOXYLATE ETHYL ESTER	5	0.943075	1.01874	0.672702	1.08478
7-CHLORO-3'-METHYL-3.4-DIHYDRO-2H-1.2.4-BENZOTHIADIAZINE-S.S-DIOXIDE	5	0.974583	0.900172	0.394956	1.0615
7-CHLOROKYNURENIC ACID	5	0.778437	1.07315	0.380826	1.34091
7-HYDROXY-DPAT·HBR	5	0.921015	0.74965	0.598111	1.05305
8-(3'-CHLOROSTYRYL) CAFFEINE	5	0.999696	0.987537	0.903013	1.15544
8-(P-SULFOPHENYL) THEOPHYLLINE	5	0.898789	1.04326	0.609534	1.05052
8-CYCLOPENTYL-1.3'-DIPROPYLXANTHINE	5	0.990122	0.983138	0.716093	1.06347
8-CYCLOPENTYLTHEOPHYLLINE	5	0.999915	1.06232	0.882968	1.1956
8-HYDROXY-DPAT·HBR	5	0.998212	0.710155	0.87722	0.856459
8-METHOXY-2'-PROPRIONAMIDOTETRALIN	5	0.938441	1.00724	0.819292	1.00337
A 61603·HBR	5	0.871816	0.953101	0.498936	1.04936
A 68930·HCL	5	0.515324	0.887413	0.529722	1.03846
A-77636·HCL·H2O	5	0.973696	0.783916	0.687407	1.12467
AC2'-26 (TFA)	5	0.532026	1.06881	0.79347	0.877238
ACECLIDINE·HCL	5	0.858606	1.00309	0.48157	1.29194
ACETYLCHOLINE (CHLORIDE)	5	0.765835	1.15321	0.776618	1.27494
ACETYLCHOLINE CHLORIDE	5	0.99798	0.881762	0.906695	1.20645
ADENOSINE AMINE CONGENER	5	0.998281	1.08138	0.845959	1.00389
ADENOSINE-5'-DIPHOSPHATE (ADP)	5	0.997925	0.80132	0.669063	1.14767
ADENOSINE-5'-DIPHOSPHORIBOSE	5	0.99988	0.851906	0.73606	1.20725
ADENOSINE-5'-MONOPHOSPHATE (AMP)	5	0.999985	0.876833	0.867439	1.15414
ADENOSINE	5	0.997254	1.05774	0.902905	1.14652
ADIPORON	5	0.92167	1.00459	0.832487	1.05754
AF-DX 116	5	0.828061	1.04637	0.566174	1.16935
AGMATINE SULFATE	5	0.639764	0.918306	0.427972	0.706009
AH 11110A·HCL	5	0.907666	0.630106	0.779104	0.839056
ALLOXAZINE	5	0.956645	0.994868	0.822123	1.22668
ALPHA-ERGOCRYPTINE	5	0.984641	0.792308	0.689285	1.23209
ALPRENOLOL·HCL	5	0.923949	0.565053	0.289723	0.869099
AMBENONIUM CHLORIDE	5	0.919509	0.987635	0.641243	1.06613
AMI-193	5	0.957036	0.923113	0.866783	1.06605
AMINOBENZTROPINE	5	0.932053	0.976816	0.591063	1.13871
AMINOPHYLLINE	5	0.8646	1.02639	0.546192	1.07124
AMOXAPINE	5	0.917525	0.434947	0.301724	0.958155
AMPEROZIDE·HCL	5	0.998956	0.779267	0.830759	1.07177
AMTHAMINE·2HBR	5	0.938943	1.10492	0.508438	0.996629
ANIRACETAM	5	0.79416	1.0852	0.492423	1.23396
ANPIRTOLINE·HCL	5	0.843146	0.82299	0.481423	1.01794
ARC 239·2HCL	5	0.877153	0.934947	0.463487	1.02253
ARCAINE SULFATE	5	0.973534	1.0327	0.836149	1.1631
ARECAIDINE BUT-2'-YNYL ESTER TOSYLATE	5	0.97004	1.10124	0.795345	1.26774
ARECAIDINE PROPARGYL ESTER TOSYLATE	5	0.912747	1.0595	0.776007	1.29194
ARECOLINE·HBR	5	0.993589	0.774343	0.612134	1.19516
ARGIPRESSIN	5	0.548207	1.16239	0.86971	0.891304
ASTEMIZOLE	5	0.986859	0.890014	0.836851	0.779775
ATP DISODIUM SALT	5	0.996519	1.03886	0.866167	1.0013
ATP	5	0.822543	1.20459	0.778062	0.823529
ATRIAL NATRIURETIC PEPTIDE (ANP) (1-28). HUMAN. PORCINE (ACETATE)	5	0.533901	1.04128	0.696474	1.12788
ATROPINE SULFATE	5	0.944183	0.979907	0.608358	1.12097
B-HT 920·2HCL	5	0.979321	0.813287	0.856332	1.2931
BD 1008·2HBR	5	0.943612	0.93532	0.845809	1.15405
BD 1047·2HBR	5	0.777702	0.949855	0.634082	0.902089
BD 1063·2HCL	5	0.76076	1.05523	0.605409	0.759791
BENZOQUINONIUM DIBROMIDE	5	0.850814	1	0.544367	1.11774
BETAXOLOL·HCL	5	0.885691	0.94705	0.498959	1.05579
BLANK	0	0.720295	0.940495	0.691278	1.03146
BMY 7378·2HCL	5	0.946323	0.81638	0.558049	0.869553
BNTX MALEATE	5	0.896668	1.09956	0.792115	1.21671
BOMBESIN	5	0.789724	1.18073	0.844628	1.09207
BOPINDOLOL MALONATE	5	0.877278	0.704236	0.530902	0.997854
BP 554 MALEATE	5	0.998112	0.811001	0.885411	1.02153
BRADYKININ	5	0.522033	1.0156	0.652578	0.950128
BRL 15572·HCL	5	0.99907	0.715092	0.908035	0.623206
BRL 37344 SODIUM SALT	5	0.827363	0.811649	0.392872	0.812232
BRL 44408 MALEATE	5	0.859516	0.946293	0.552938	1.00107
BRL 54443	5	0.988903	0.849083	0.812689	1.0933
BRL-52537·HCL	5	0.925001	1	0.850466	0.994778
BROMOACETYLCHOLINE BROMIDE	5	0.933291	0.892581	0.815512	1.30645
BROMOCRIPTINE MESYLATE	5	0.867831	0.827273	0.683266	1.03846
BUSPIRONE·HCL	5	0.961079	0.928068	0.791763	0.985646
BUTYL-β-CARBOLINE-3'-CARBOXYLATE	5	0.891089	0.940415	0.479487	1.15576
BUTYLSCOPOLAMMONIUM BROMIDE	5	0.837181	1.06569	0.559865	1.21613
BUTYRYLCHOLINE CHLORIDE	5	0.996758	0.901855	0.909433	1.31129
BW 723C86·HCL	5	0.92526	0.737659	0.523887	0.66866
CABERGOLINE	5	0.974277	0.888811	0.816417	1.15783
CAFFEINE	5	0.999977	1.02273	0.896381	1.2215
CALCITRIOL	5	0.359038	1.11376	0.670674	1.0179
CARBAMYL-β-METHYLCHOLINE CHLORIDE	5	0.965366	0.948995	0.875691	1.33871
CARBAMYLCHOLINE CHLORIDE	5	0.930835	0.991499	0.689802	1.32419
CARBETAPENTANE CITRATE	5	0.946546	1.00291	0.844952	1.20888
CGP 12177·HCL	5	0.690808	0.592284	0.443589	1.01609
CGP 20712A·2HCL	5	0.905502	0.713313	0.786135	0.848712
CGP 35348	5	0.891022	0.948834	0.45243	1.16623
CGP 46381	5	0.883891	0.930699	0.463559	1.17147
CGP 52432	5	0.895248	0.912565	0.488542	1.04188
CGP 54626·HCL	5	0.938622	0.923575	0.471252	1.07199
CGP 55845·HCL	5	0.983193	0.75	0.507996	0.884817
CGS 12066B DIMALEATE	5	0.814376	0.879408	0.668044	0.992823
CGS 19755	5	0.969368	1.01377	0.835639	1.17914
CHLORISONDAMINE DIIODIDE	5	0.908383	1.00386	0.544286	0.969355
CHLORMETHIAZOLE·HCL	5	0.935642	0.920984	0.533582	1.09555
CHLORMEZANONE	5	0.982882	0.767487	0.439438	0.929319
CHLOROETHYLCLONIDINE·2HCL	5	0.885191	0.813162	0.620826	0.95279
CHLORPROMAZINE·HCL	5	0.871043	0.802098	0.550443	1.13528
CIMATEROL	5	0.828613	0.954614	0.375257	0.795064
CIMETIDINE	5	0.875149	0.981187	0.683345	1.06966
CINANSERIN·HCL	5	0.955561	0.796897	0.733118	1.11124
CIRAZOLINE·HCL	5	0.859238	0.906203	0.431417	1.00215
CIS-(±)-N-METHYL-N-[2'-(3.4-DICHLOROPHENYL) ETHYL]-2'-(1-PYRROLIDINYL)CYCLOHEXAMINE	5	0.979237	1.06395	0.74788	1.36553
CIS-2. 3'-PIPERIDINE DICARBOXYLIC ACID	5	0.781379	1.11446	0.7945	1.27139
CIS-4-AMINOCROTONIC ACID	5	0.889227	0.936528	0.786854	1.12958
CITALOPRAM·HBR	5	0.979088	0.804654	0.706642	1.02033
CL 218872	5	0.843018	0.91386	0.400104	1.16099
CLENBUTEROL	5	0.787041	0.946293	0.400222	0.743562
CLOBENPROPIT·2HBR	5	0.916961	1.12156	0.436588	0.920225
CLOMIPRAMINE·HCL	5	0.970385	0.716502	0.482353	0.80622
CLONIDINE·HCL	5	0.849183	0.760968	0.476371	0.927039
CLOPIDOGREL SULFATE	5	0.990537	0.961877	0.518094	1.25259
CLOTHIAPINE	5	0.838272	0.757343	0.480431	0.93634
CLOZAPINE	5	0.974564	0.731056	0.435774	0.971823
CORTICOSTERONE	5	0.785025	1.14495	0.739628	0.97954
CORTICOTROPIN-RELEASING FACTOR (HUMAN)	5	0.959764	1.11193	0.803421	0.950128
CORYNANTHINE	5	0.923336	0.751135	0.487511	0.915236
CY 208-243	5	0.739228	0.894406	0.604082	1.03183
CYANOPIDOLOL HEMIFUMARATE	5	0.994343	0.797602	0.91111	0.763158
CYCLOLEUCINE	5	0.947619	0.864888	0.407099	1.01872
CYCLOTHIAZIDE	5	0.80703	1.00861	0.320037	1.19385
CYPROHEPTADINE·HCL	5	0.99857	0.763047	0.940406	0.971292
D-(-)-GLUTAMIC ACID	5	0.728163	1.07487	0.641285	1.14037
D-ASPARTIC ACID	5	0.94146	1.00516	0.769914	1.27273
D-SERINE	5	0.617549	1.02668	0.410847	1.05882
D(-)-2'-AMINO-4-PHOSPHONOBUTANOIC ACID	5	0.878365	1.13081	0.502243	1.08556
D(-)-2'-AMINO-5'-PHOSPONOVALERIC ACID	5	0.918257	1.09294	0.503215	1.14572
DADLE	5	0.738353	1.13445	0.549716	1.01958
DECAMETHONIUM BROMIDE	5	0.958224	0.910355	0.460245	0.977419
DELCORINE	5	0.993608	0.814529	0.414503	0.912903
DELTORPHIN II	5	0.838308	1.12718	0.857433	1.23368
DERMORPHIN	5	0.846565	0.992006	0.79983	1.20365
DESLORATIDINE	5	0.960677	1.00796	0.759724	0.942697
DEXAMETHASONE	5	0.681986	1.18116	0.184713	1.24022
DEXTROMETHORPHAN	5	0.715846	1.07573	0.534882	1.25936
DH 97	5	0.852294	1.04197	0.632505	0.894382
DHEA	5	0.775394	1.21743	0.90492	0.919437
DIBENZIPINE·HCL	5	0.853689	0.924542	0.591526	1.08732
DIHYDRO-β-ERYTHROIDINE·HBR	5	0.972986	0.704019	0.459152	0.880645
DIHYDROERGOCRISTINE MESYLATE	5	0.905998	0.737519	0.693643	1.02512
DIHYDROERGOTAMINE MESYLATE	5	0.865425	0.734493	0.523173	0.930258
DILAZEP·HCL	5	0.994455	0.903959	0.919982	1.00777
DIMAPRIT·2HCL	5	0.881543	1.11505	0.516544	0.982022
DIPHENHYDRAMINE·HCL	5	0.950296	0.998553	0.560264	0.944944
DIPPA·HCL	5	0.881256	1.19622	0.6123	0.975196
DIPYDRIDAMOLE	5	0.990674	0.958944	0.559831	1.09067
DL-2'-AMINO-3'-PHOSPHONOPROPRIONIC ACID	5	0.966597	0.986507	0.736135	1.25432
DL-2'-AMINO-5'-PHOSPONOVALERIC ACID	5	0.966534	1.04303	0.384608	0.93984
DL-EPINEPHRINE	5	0.457388	1.23028	0.736212	0.953964
DL-SERINE	5	0.740443	1.14128	0.626566	0.690537
DMCM·HCL	5	0.883854	0.882772	0.478188	1.01178
DMSO	1	0.731059	1.00005	0.731059	0.99671
DOBUTAMINE·HCL	5	0.770499	0.944024	0.333912	0.92382
DOMPERIDONE	5	0.861632	0.833566	0.506707	1.13395
DOPAMINE·HCL	5	0.987449	0.762937	0.739471	1.33422
DOXORUBICIN·HCL	5	0.994909	0.722566	0.660146	1.33387
DSLET	5	0.894498	0.880814	0.917956	1.22193
DYNORPHIN A (1-10) (TFA)	5	0.652184	0.979817	0.615287	0.951407
DYNORPHIN A (1-13)	5	0.765047	1.05233	0.667351	0.955614
DYNORPHIN A (1-8)	5	0.814693	1.14172	0.697705	1.05222
DYNORPHIN A (2'-13)	5	0.797502	1.18169	0.678812	0.934726
DYNORPHIN B (1-13) (TFA)	5	0.776566	1.00184	0.722347	1.02685
DYNORPHIN B	5	0.898383	1.14971	0.697068	1.10705
EFAROXAN·HCL	5	0.878594	0.71407	0.643034	0.839056
ENDOMORPHIN 1	5	0.947133	1.05046	0.917347	1.02302
ENDOMORPHIN 2 (TFA)	5	0.517646	1.00275	0.661927	1.1509
ENDOMORPHIN-1	5	0.761721	1.19549	0.591876	0.839426
ENDOMORPHIN-2	5	0.776744	1.02907	0.60276	0.847258
ENDOTHELIN 1 (SWINE. HUMAN)	5	0.575218	1.12018	0.639936	0.973146
ERGOCORNINE	5	0.887002	0.788112	0.633335	1.15119
ERGONOVINE MALEATE	5	0.907014	0.830769	0.572479	1.22812
ESTRADIOL	5	0.350614	1.18165	0.738423	0.905371
ETHYL-β-CARBOLINE-3'-CARBOXYLATE	5	0.959865	0.842617	0.266959	0.667539
ETONITAZENYL ISOTHIOCYANATE	5	0.932216	1.08067	0.807065	0.917755
FAMOTIDINE	5	0.942988	1.04341	0.816968	1.09663
FELBAMATE	5	0.956979	1.0895	0.806658	1.55481
FENOLDOPAM·HCL	5	0.484435	0.918182	0.554033	0.993369
FG 7142	5	0.952139	0.943005	0.748583	1.30367
FGIN-1-27	5	0.99395	0.939767	0.966897	1.06414
FGIN-1-43	5	0.984462	0.903497	0.955314	1.01963
FLUMAZENIL	5	0.933196	0.862047	0.497898	1.18979
FLUOROCURARINE CHLORIDE	5	0.996764	0.883308	0.429503	1.00968
FLUOXETINE·HCL	5	0.946538	0.82299	0.440259	0.906699
FLUPENTIXOL	5	0.928636	0.777622	0.680793	1.17109
FLUPERLAPINE	5	0.961429	0.778561	0.648247	1.07057
FLUPHENAZINE·2HCL	5	0.956965	0.666434	0.710035	1.22016
FLUVOXAMINE MALEATE	5	0.51726	1.14608	0.533142	0.843342
FURAFYLLINE	5	0.922527	1.02053	0.515647	0.965026
GABA	5	0.994901	0.851684	0.892913	0.920157
GABACULINE·HCL	5	0.951317	0.96956	0.820821	1.17016
GABAZINE	5	0.855644	0.944301	0.590484	1.2356
GALANTHAMINE·HBR	5	0.96338	0.665379	0.602005	1.10645
GALLAMINE TRIIODIDE	5	0.985266	0.918083	0.549636	1.1129
GASTRIC INHIBITORY PEPTIDE (GIP). HUMAN	5	0.648035	1.11101	0.798633	1.02046
GASTRIN I (1-14). HUMAN (TFA)	5	0.348905	1.18532	0.582518	1.00639
GASTRIN-RELEASING PEPTIDE. HUMAN	5	0.942077	1.1156	0.787794	1.11253
GBLD 345	5	0.987244	0.84456	0.919958	0.891361
GBR 12783·2HCL	5	0.87104	0.951748	0.553024	1.30902
GBR 12935·2HCL	5	0.780893	0.874126	0.542889	1.12202
GBR 13069·2HCL	5	0.885992	0.742657	0.495018	1.10345
GBR-12909·2HCL	5	0.953664	0.841958	0.60862	0.972149
GLP-1(7-36) ACETATE	5	0.905049	1.18073	0.757379	1.05371
GLUCAGON	5	0.43079	1.04312	0.771859	0.956522
GLYCINE	5	0.729294	1.15936	0.575133	1.06379
GONADORELIN (ACETATE)	5	0.412158	1.22385	0.791951	1.06777
GR 103691	5	0.91937	0.861538	0.839187	1.15385
GR 135531	5	0.846682	1.13314	0.4479	0.980899
GR 55562·2HCL	5	0.989288	0.825811	0.842577	0.789474
GR 89696.FUMARATE	5	0.862584	1.01526	0.75487	1.17363
GRAMINE	5	0.901706	1.00927	0.556213	1.13064
GUANABENZ	5	0.935392	0.591528	0.646364	0.964592
GUANFACINE·HCL	5	0.927335	0.736006	0.456018	0.871245
GUANOSINE-5'-TRIPHOSPHATE·NA	5	0.963615	0.980938	0.648716	0.944301
GUVACINE·HCL	5	0.985699	0.78044	0.699215	1.05105
HALOPERIDOL·HCL	5	0.948549	0.686014	0.55007	1.126
HEAT·HCL	5	0.943264	0.618759	0.460531	0.700644
HEMICHOLINIUM-3·2HBR	5	0.999816	0.914992	0.924639	1.29516
HEXAMETHYLENE-BIS-[DIMETHYL-(3'-PHTHALIMIDOPROPYL) AMMONIUM] DIBROMIDE	5	0.983173	1.07342	0.841811	1.3129
HISTAMINE	5	0.974063	0.987713	0.879711	1.07456
HOMOCHLORCYCLIZINE·2HCL	5	0.863803	0.98987	0.770401	1.16517
HOMOQUINOLINIC ACID	5	0.879902	1.11102	0.442805	1.07086
HUMAN GROWTH HORMONE-RELEASING FACTOR	5	0.761719	1.25229	0.892578	1.11509
HYDROCORTISONE	5	0.543425	1.06055	0.632442	0.881074
HYDROXYTACRINE MALEATE	5	0.929608	0.937403	0.47973	1.10484
IBOTENIC ACID	5	0.906869	1.01199	0.664548	1.30277
ICI 199.441·HCL	5	0.734839	1.03343	0.761885	1.07702
ICI 204.448·HCL	5	0.864952	1.08866	0.768471	1.09008
ICI 215.001·HCL	5	0.943217	0.730711	0.881535	0.801502
ICI 89406	5	0.853018	0.88351	0.434009	0.872318
ICI-118.551·HCL	5	0.839683	0.7882	0.384942	0.777897
ICI-162.846	5	0.873687	1.02677	0.525958	1.09326
IDAZOXAN·HCL	5	0.868353	0.644478	0.50109	0.7897
IFENPRODIL HEMITARTRATE	5	0.941387	0.642209	0.843794	0.82618
IMETIT 2HBR	5	0.863464	1.0919	0.479321	0.996629
IMIDAZOLE-4-ACETIC ACID·HCL	5	0.956556	1.04404	0.893779	1.01571
IMILOXAN·HCL	5	0.826319	0.938729	0.513895	1.10408
IMIPRAMINE·HCL	5	0.888025	0.593797	0.236413	0.872318
IMMEPIP 2HBR	5	0.922967	1.05499	0.631298	1.13371
IMPERIALINE	5	0.993126	0.76507	0.581468	0.991935
INSULIN(HUMAN)	5	0.432484	1.15046	0.739967	0.983376
IODOPHENPROPIT·2HBR	5	0.97033	0.971056	0.46597	0.820225
IPAG	5	0.932018	0.865552	0.927786	0.744125
IPRATROPIUM BROMIDE	5	0.880108	0.923493	0.508972	1.12742
ISAMOLTANE HEMIFUMARATE	5	0.946765	0.849788	0.703443	0.766746
ISOGUVACINE·HCL	5	0.996174	0.874352	0.939852	0.994764
ISONIAZID	5	0.980573	0.850389	0.277995	0.746073
ISONICOTINIC ACID	5	0.985475	0.762953	0.520033	1.04058
IVERMECTIN	5	0.999439	0.869397	0.877925	1.05
KAINIC ACID	5	0.797005	1.07229	0.763015	1.17914
KARAKOLINE	5	0.959942	1.04637	0.605621	1.22742
KETANSERIN	5	0.992252	0.818054	0.868797	1.01077
KETOTIFEN FUMARATE	5	0.94278	1.09551	0.610875	0.925843
KISSPEPTIN-10. HUMAN (TFA)	5	0.435049	1.06881	0.872646	0.803069
KYNURENIC ACID	5	0.861115	1.07659	0.388736	0.994652
KYOTORPHIN	5	0.8429	1.13299	0.65715	1.08094
L-(-)-NOREPINEPHRINE BITARTRATE MONOHYDRATE	5	0.887211	0.660363	0.474811	0.672747
L-689.560	5	0.768892	1.07401	0.742487	1.41043
L-693.403 MALEATE	5	0.758012	0.922238	0.558526	1.1906
L-701.252	5	0.715754	1.17298	0.480572	1.23128
L-701.324	5	0.661845	1.06799	0.765552	1.11765
L-741.626	5	0.93266	0.655944	0.481458	0.896552
L-741.742·HCL	5	0.931393	0.632168	0.466149	1.11406
L-745.870·3HCL	5	0.994281	0.761538	0.853899	1.22281
L-750.667·3HCL	5	0.979598	0.847552	0.788469	1.20292
L-ANTI-ENDO-3.4-METHANOPYRROLDINEDICARBOXYLIC ACID	5	0.843202	1.15367	0.488227	1.41868
L-ASPARTIC ACID	5	0.863008	1.16265	0.761436	1.09626
L-CYSTEINESULFINIC ACID	5	0.96197	1.05164	0.846243	1.29947
L-DOPA	5	0.566489	1.06697	0.585069	0.883632
L-EPINEPHRINE	5	0.31076	1.17798	0.68684	0.861893
L-GLUTAMIC ACID MONOSODIUM SALT	5	0.493317	1.13486	0.817546	0.997442
L-GLUTAMIC ACID	5	0.686808	1.06885	0.585487	1.16043
L-HOMOCYSTEINESULFINIC ACID	5	0.801773	1.03373	0.469516	1.3045
L-QUISQUALIC ACID	5	0.891551	1.01049	0.39631	1.13495
L-THYROXINE	5	0.431776	1.10459	0.650728	0.965473
L-TRANS-PYRROLIDINE-2.4-DICARBOXYLIC ACID	5	0.814913	1.04498	0.472799	1.41349
L(-)-THREO-3'-HYDROXYASPARTIC ACID	5	0.773764	1.14768	0.445838	1.36678
L(+)-2'-AMINO-4-PHOSPHONOBUTANOIC ACID	5	0.876285	1.13339	0.530433	1.07353
L(+)-2'-AMINO-5'-PHOSPONOVALERIC ACID	5	0.965411	0.835628	0.447598	0.983957
LE 300	5	0.899293	0.863636	0.752628	1.24271
LEPTIN (22'-56). HUMAN	5	0.246249	1.17156	0.693355	1.02685
LEU-VALORPHIN-ARG	5	0.57727	1.19186	0.592881	0.903394
LEVALLORPHAN TARTRATE	5	0.841967	1.09375	0.685702	1.25457
LISURIDE MALEATE	5	0.865807	0.706993	0.47282	1.05703
LOBELINE·HCL	5	0.870926	0.979907	0.568827	1.29516
LORATIDINE	5	0.946681	0.993488	0.758889	0.898876
LOXAPINE SUCCINATE	5	0.949269	0.825874	0.771446	1.16976
LUZINDOLE	5	0.991408	0.997106	0.933104	1.14045
LY 367385	5	0.858486	1.06447	0.542123	1.11246
LY-163.502·2HCL	5	0.962018	0.769231	0.850296	1.42971
LY-165.163	5	0.994008	0.617772	0.539466	0.921053
M-6434	5	0.789116	0.940998	0.440297	1
M-CHLOROPHENYLBIGUANIDE·HCL	5	0.842798	0.812412	0.539498	0.992823
MAPROTILINE·HCL	5	0.944605	0.695915	0.767043	0.878755
MCN A-343	5	0.957949	0.932767	0.5891	1.1371
MDL 72832·HCL	5	0.842126	0.775035	0.66138	0.635167
MDL 73005EF·HCL	5	0.804051	0.846968	0.425502	1.02273
MDL-72222	5	0.955151	0.883639	0.82584	1.0933
MECAMYLAMINE HYDROCHLORIDE	5	0.999194	0.985317	0.858027	1.3871
MELATONIN	5	0.77079	0.979319	0.680095	0.884252
MELPERONE HCL	5	0.984185	0.630465	0.26783	0.801435
MEMANTINE·HCL	5	0.384587	1.16523	0.532476	1.11631
MEPYRAMINE MALEATE	5	0.960115	1.15268	0.82868	1.07753
MESORIDAZINE BESYLATE	5	0.982885	0.765035	0.851541	1.28117
MESORIDAZINE BESYLATE	5	0.966747	0.865734	0.79646	1.44828
METAPROTERANOL HEMISULFATE	5	0.826633	0.562784	0.392381	0.594421
METERGOLINE PHENYLMETHYL ESTER	5	0.980089	0.741185	0.753839	1.02033
METHIOTHEPIN MALEATE	5	0.997781	0.621298	0.722972	1.03469
METHOXAMINE·HCL	5	0.85887	0.92587	0.376195	0.908798
METHYL-β-CARBOLINE-3'-CARBOXYLATE	5	0.944585	0.917098	0.534927	1.29581
METHYLERGOMETRINE MALEATE	5	0.999895	0.698166	0.877623	0.927033
METHYLLYCACONITINE CITRATE	5	0.928953	0.852396	0.464082	0.966129
METHYSERGIDE MALEATE	5	0.999803	0.662906	0.859389	1
MG 624	5	0.844023	0.983771	0.525362	1.29516
MIANSERIN·HCL	5	0.95422	0.82158	0.63529	1.02512
MIFEPRISTONE	5	0.185683	0.998165	0.546158	0.973146
MIRTAZEPINE	5	0.855344	0.85402	0.546197	0.754785
MK 212·HCL	5	0.99958	0.732017	0.940532	1.14593
MM 77·2HCL	5	0.854448	0.885049	0.559644	0.722488
MORPHICEPTIN	5	0.842312	1.07631	0.908969	1.1436
MOTILIN (26'-47). HUMAN. PORCINE	5	0.662226	1.13027	0.840131	0.895141
MR 16728·HCL	5	0.999672	0.842349	0.861051	1.32097
MRS 1220	5	0.970578	0.997067	0.650057	0.935233
MUSCIMOL	5	0.983095	0.916451	0.932578	1.02749
N-(N-BENZYLPIPERIDIN-4-YL)-4-IODOBENZAMIDE	5	0.907385	0.885174	0.828019	1.12141
N-[2'-(PIPERIDINYLAMINO) ETHYL]-4-IODOBENZAMIDE	5	0.877339	0.90407	0.803434	1.11619
N-ACETYLGLYCYL-D-GLUTAMIC ACID	5	0.974793	0.987256	0.797093	0.989619
N-ACETYLTRYPTAMINE	5	0.923646	1.08828	0.616897	1.19888
N-BENZYLNALTRINDOLE·HCL	5	0.794044	0.911337	0.927851	1.3094
N-CHLOROPHENYL-N-HEXYLPIPERAZINE	5	0.75753	0.857546	0.451278	1.04904
N-DESMETHYLCLOZAPINE	5	0.997873	0.890691	0.864239	1.00837
N-METHYL-D-ASPARTIC ACID (NMDA)	5	0.99056	0.963855	0.786327	1.04011
N-METHYLDOPAMINE·HCL	5	0.935417	0.716783	0.85772	1.24005
N-METHYLQUIPAZINE DIMALEATE	5	0.985946	0.724965	0.819878	1.04904
N-MPPP·HCL	5	0.861154	0.948401	0.890864	1.05222
N.N-DIETHYL-2'-[4-(PHENYLMETHYL)PHENOXY] ETHANAMINE FUMARATE	5	0.998659	0.887844	0.956046	0.985393
N6'-(4-AMINOBENZYL)-N-METHYLCARBOXAMIDOADENOSINE	5	0.862528	1.05792	0.4759	0.90544
N6'-2'-(4-AMINOPHENYL) ETHYLADENOSINE	5	0.94013	0.980205	0.584923	0.904145
N6'-CYCLOHEXYLADENOSINE	5	0.999624	1.01246	0.85216	1.04922
N6'-CYCLOPENTYLADENOSINE	5	0.989725	1.00733	0.6951	1.14378
N6'-METHYL-2'-DEOXYADENOSINE	5	0.999988	1.05352	0.914472	1.22668
N6'-METHYLADENOSINE-5'-MONOPHOSPHATE·NA	5	0.999948	0.881965	0.835795	0.804404
N6'-METHYLADENOSINE	5	0.999999	1.0044	0.944089	1.17746
N6'-P-SULFOPHENYLADENOSINE SODIUM SALT	5	0.986717	0.92522	0.81609	1.05829
NAFTOPIDIL·HCL	5	0.844169	0.92587	0.480314	1.05794
NALBUPHINE·HCL DIHYDRATE	5	0.599324	1.18895	0.527645	0.981723
NALOXNAZINE.2HCL	5	0.847054	0.899709	0.844067	1.13969
NALOXONE METHIODIDE	5	0.877081	0.967297	0.888315	1.2376
NALOXONE·HCL	5	0.787116	1.04506	0.863851	1.09922
NALTREXONE·HCL	5	0.886452	1.09666	0.485408	0.917755
NALTRIBEN MESYLATE	5	0.73204	1.08358	0.601952	0.86423
NALTRINDOLE·HCL	5	0.812547	0.981831	0.675073	1.06919
NAN-190·HBR	5	0.680878	0.896333	0.578058	1.08612
NAPHAZOLINE	5	0.819106	0.848714	0.433325	0.827253
NCS-382	5	0.89822	0.861399	0.410084	0.955497
NEOSTIGMINE BROMIDE	5	0.994629	0.935085	0.783378	1.39355
NESIRITIDE	5	0.553258	1.09908	0.62533	0.901535
NEUROKININ A	5	0.581374	1.15505	0.902467	0.964194
NEUROMEDIN B	5	0.950184	1.1211	0.824398	1.23402
NF 023	5	0.995896	0.918622	0.625598	1.10363
NF 279	5	0.997415	0.901026	0.664373	1.18264
NICERGOLINE	5	0.776244	0.543873	0.591856	0.829399
NISOXETINE·HCL	5	0.896336	0.821483	0.568075	0.854077
NITROCARAMIPHEN·HCL	5	0.921984	0.914219	0.591299	1.02097
NNC 63'-0532	5	0.811074	1.11919	0.557014	1.1423
NNC-711·HCL	5	0.933214	0.935881	0.745569	1.21466
NOCICEPTIN (1-13) NH2	5	0.83172	1.08794	0.888466	1.21932
NOCICEPTIN	5	0.575806	1.20367	0.701261	0.845269
NOCICEPTIN	5	0.805293	1.00654	0.896084	1.30418
NOCISTATIN	5	0.68013	1.12573	0.830164	1.15796
NOR-BINALTORPHIMINE·2HCL	5	0.74438	1.09012	0.592512	1.0705
NOREPINEPHRINE	5	0.555165	1.20826	0.904516	0.946292
O-PHOSPHO-L-SERINE	5	0.764629	1.05247	0.407899	1.13495
OCTOPAMINE (HYDROCHLORIDE)	5	0.616802	1.00184	0.704463	0.97954
OLANZAPINE	5	0.788631	0.918182	0.635506	1.24801
ONDANSETRON	5	0.677822	0.87165	0.420966	1.04426
OREXIN A (HUMAN. RAT. MOUSE)	5	0.455933	1.04312	0.68175	0.852941
OREXIN B. HUMAN (TFA)	5	0.453179	1.00734	0.660798	0.892583
ORPHENADRINE CITRATE	5	0.823142	1.00172	0.507007	1.19118
OXOTREMORINE SESUIFUMARATE	5	0.999069	0.846213	0.811357	1.19516
OXYMETAZOLINE·HCL	5	0.951859	0.767629	0.478163	0.875752
OXYTOCIN (ACETATE)	5	0.373578	1.15963	0.812929	0.865729
P1.P4-DI(ADENOSINE-5’) TETRAPHOSPHATE AMMONIUM SALT	5	0.999524	0.896628	0.698902	0.98057
PACAP (6'-38). HUMAN. OVINE. RAT (TFA)	5	0.163347	1.34404	0.511654	1.00384
PANCURONIUM DIBROMIDE	5	0.927797	0.730294	0.510111	0.977419
PARAXANTHINE	5	0.95531	1.01613	0.738186	1.05829
PAROXETINE·HCL	5	0.911695	0.850494	0.797333	1.09091
PD 116.948	5	0.980716	0.958211	0.678939	1.04663
PD 168077 MALEATE	5	0.989999	0.837063	0.863843	1.36472
PENTAMIDINE	5	0.809062	1.10843	0.610895	1.09091
PENTYLENETETRAZOLE	5	0.975225	0.884715	0.87816	1.01832
PERGOLIDE MESYLATE	5	0.991967	0.841958	0.845204	1.35676
PHACLOFEN	5	0.975076	0.932642	0.894019	1.01571
PHCCC	5	0.954585	0.94078	0.728663	1.32353
PHENOXYBENZAMINE·HCL	5	0.907738	0.74357	0.530003	0.7103
PHENTOLAMINE MESYLATE	5	0.864489	0.850227	0.581192	0.988197
PHYSOSTIGMINE HEMISULFATE	5	0.998033	0.809119	0.868233	1.29194
PICROTOXININ	5	0.972502	0.796632	0.423025	0.861257
PILOCARPINE·HCL	5	0.905039	1.04405	0.620325	1.05645
PINDOLOL	5	0.93891	0.870651	0.6224	0.919528
PIRENZEPINE·2HCL	5	0.95884	0.665379	0.564658	1.17903
PIRIBEDIL·2HCL	5	0.677103	0.886014	0.510849	1.28647
PIZOTIFEN MALEATE	5	0.902712	0.868124	0.564844	1.01316
PK-11195	5	0.969491	0.871114	0.657714	1.24215
PNU 22394 HCL	5	0.987645	0.830748	0.822345	0.95933
PNU 96415E	5	0.84269	0.734965	0.364581	1.25597
PRAZOSIN	5	0.84994	0.903933	0.513644	0.944206
PRE-084·HCL	5	0.780484	1.17006	0.617172	1.08616
PRIMIDONE	5	0.924014	0.964378	0.50743	1.16623
PROCATEROL·HCL	5	0.72753	0.913767	0.390515	0.802575
PROGESTERONE	5	0.550179	1.05872	0.876492	1.15217
PROMETHAZINE·HCL	5	0.967832	1.02677	0.635061	0.816854
PRONATHELOL·HCL	5	0.843366	0.784418	0.587428	0.891631
PROPENTOFYLLINE	5	0.91385	0.96261	0.551396	1.07513
PROPOFOL	5	0.830951	1.03433	0.461547	1.17932
PROPRANALOL GLYCOL	5	0.964381	0.726172	0.867296	0.860515
PROPRANALOL GLYCOL	5	0.955955	0.730711	0.911577	0.830472
PROPRANOLOL·HCL	5	0.941722	0.799546	0.268759	0.972103
PROPYL-β-CARBOLINE-3'-CARBOXYLATE	5	0.981526	0.913212	0.577586	0.959424
PYRIDOXAL-5'-PHOSPHATE-6'-(2'-NAPHTHYLAZO-6'-NITRO-4'.8'-DISULFONATE) ·4NA (PPNDS)	5	0.99648	1.06818	0.701436	1.00777
PYRIDOXALPHOSPHATE-6'-AZOPHENYL-2'.4'-DISULFONIC ACID·4NA	5	0.996984	1.0044	0.75764	1.12953
QUIPAZINE DIMALEATE	5	0.894672	0.850494	0.605475	1.08852
R-(+)-ATENOLOL	5	0.91668	0.79652	0.794821	0.88412
R-(+)-PROPRANOLOL·HCL	5	0.900062	0.73525	0.393781	0.918455
R-(+)-PROPRANOLOL·HCL	5	0.822817	0.680787	0.327275	0.948498
R(-)-2.11-DIHYDROXY-10-METHOXYAPOMORPHINE·HCL	5	0.987248	0.641958	0.551976	1.04907
R(+)-6'-BROMO-APB·HBR	5	0.927025	0.897203	0.654105	1.16048
RANITIDINE·HCL	5	0.996921	0.862518	0.885821	1.1191
RAPA	10	0.268941	1.023	0.433482	1.00969
RAUWOLSCINE·HCL	5	0.727517	0.719365	0.401457	0.7897
REMOXIPRIDE·HCL	5	0.889607	0.887413	0.728973	1.29443
RILMENIDINE HEMIFUMARATE	5	0.944064	0.665658	0.847832	0.784335
RILUZOLE·HCL	5	0.902876	0.963731	0.807147	1.04581
RISPERIDONE	5	0.819533	0.886014	0.718873	1.22812
RJR 2403 OXALATE	5	0.881081	1.01082	0.613626	1.07097
RO 04-6790	5	0.967781	0.598025	0.291632	0.728469
ROPINIROLE HCL	5	0.985422	0.795804	0.822812	1.32096
RS 17053·HCL	5	0.947964	0.895613	0.730062	0.776824
RS 23597-190·HCL	5	0.979816	0.775035	0.53016	0.979665
RS 56812·HCL	5	0.908914	0.706629	0.546047	0.797847
RS 79948·HCL	5	0.850166	0.926626	0.566149	1.03541
RU 24969 HEMISUCCINATE	5	0.787616	0.876587	0.399453	0.870813
S-(-)-ATENOLOL	5	0.873053	0.977307	0.51884	0.927039
S-(4-NITROBENZYL)-6'-THIOGUANOSINE	5	0.981871	0.970674	0.612411	1.15155
S-(4-NITROBENZYL)-6'-THIOINOSINE	5	0.985159	0.993402	0.737198	0.970207
S-ADENOSYL-L-HOMOCYSTEINE	5	0.999957	0.981672	0.825825	1.11399
S-SULFO-L-CYSTEINE SODIUM SALT	5	0.995434	0.949025	0.890605	1.42388
S(-)-RACLOPRIDE TARTRATE	5	0.891716	0.951049	0.795724	1.24536
S(-)-SULPIRIDE	5	0.669827	0.896503	0.567213	1.12069
SACLOFEN	5	0.996165	0.878886	0.928834	0.824607
SALBUTAMOL HEMISULFATE	5	0.777591	0.834342	0.353536	0.781116
SALVINORIN A	5	0.765619	1.05741	0.656089	0.95953
SB 203186·HCL	5	0.931227	0.742595	0.463057	1.0299
SCH 23390·HCL	5	0.783533	0.921678	0.643699	1.25995
SDM25N·HCL	5	0.81803	0.990552	0.868742	1.36684
SDZ 205'-557·HCL	5	0.996504	0.703103	0.682361	0.978469
SDZ 220-581	5	0.660197	1.07401	0.752125	1.32353
SDZ SER 082 FUMARATE	5	0.87173	0.849788	0.513008	1.0634
SEROTONIN HYDROCHLORIDE	5	0.442605	1.02936	0.716849	0.895141
SEROTONIN·HCL	5	0.993125	0.699577	0.742331	0.996411
SIB 1757	5	0.924219	0.913043	0.68579	1.32699
SIB 1893	5	0.865535	0.966267	0.591931	1.26817
SINCALIDE	5	0.297456	1.19358	0.647266	0.97954
SKF 38393·HBR	5	0.784637	0.90979	0.471596	1.11008
SKF 89976A	5	0.905281	0.966969	0.770175	1.08639
SKF 91488·2HCL	5	0.982641	0.970333	0.896433	1.23371
SKF 97541	5	0.944518	0.913212	0.935955	1.07853
SNC 121	5	0.753768	1.20349	0.733321	0.738903
SNC 80	5	0.735473	1.10247	0.704602	1.10705
SNC-162	5	0.895529	0.930959	0.677877	1.05744
SOMATOSTATIN	5	0.892994	1.09266	0.760748	1.02685
SOTALOL·HCL	5	0.908458	0.708018	0.805151	0.962446
SPERMIDINE·3HCL	5	0.924006	0.996558	0.404001	0.953209
SPERMINE·4HCL	5	0.986636	0.800344	0.490623	0.363636
SPIPERONE·HCL	5	0.910429	0.761725	0.556374	0.805794
SPIROXATRINE	5	0.837676	0.861326	0.488649	1.0253
SR 57227·HCL	5	0.895705	0.851199	0.339802	0.759569
STRYCHNINE·HCL	5	0.988641	0.868624	0.784032	1.18387
SUBSTANCE P	5	0.631689	1.11284	0.753524	1.06777
SURAMIN·6NA	5	0.999996	0.928886	0.889518	1.27591
SYM 2081	5	0.881019	1.15749	0.806363	1.28342
SYNEPHRINE (HYDROCHLORIDE)	5	0.88225	1.18165	0.88862	0.879795
SYNTHALIN SULFATE	5	0.858649	1.13081	0.471447	1.1631
Triiodothyronine	5	0.482882	1.05394	0.703731	1.09943
TACRINE HCL	5	0.998839	0.853941	0.784801	1.39193
TELENZEPINE·2HCL	5	0.999434	0.853168	0.862997	1.06452
TERFENADINE	5	0.942488	0.837916	0.929278	1.00225
THEOPHYLLINE	5	0.938441	0.994868	0.763067	1.0544
THIOPERAMIDE MALEATE	5	0.97709	0.946454	0.911431	1.07079
THIORIDAZINE·HCL	5	0.921283	0.858042	0.783531	1.30371
TICLOPIDINE·HCL	5	0.999847	0.917889	0.642132	0.805699
TIOTIDINE	5	0.964569	1.11794	0.475255	0.914607
TIZANIDINE·HCL	5	0.81249	0.667927	0.903494	0.711373
TORIN-1	0.3	0.437209	1.03221	0.268941	0.789359
TRAMADOL·HCL	5	0.865285	1.08358	0.638693	1.01175
TRANS-4-AMINOCROTONIC ACID	5	0.951584	0.906088	0.744241	1.04581
TRANS-4-HYDROXYCROTONIC ACID	5	0.962663	0.944301	0.827636	1.18586
TRANS-7-HYDROXY-PIPAT MALEATE	5	0.912036	0.672727	0.598873	0.851459
TRANS-7-HYDROXY-PIPAT MALEATE	5	0.947073	0.655944	0.595458	1.18833
TRANS-AZETIDINE-2.4-DICARBOXYLIC ACID	5	0.868315	1.05997	0.343428	1.21107
TRANS-TRIPROLIDINE·HCL	5	0.789016	1.15774	0.633075	1.18315
TRIFLUOPERAZINE·2HCL	5	0.99843	0.756643	0.920234	1.36207
TROPANYL 3.5'-DIMETHYLBENZOATE	5	0.999827	0.811707	0.859343	1.14354
TROPANYL-2'-(4-BROMOPHENYL) PROPIONATE MALEATE	5	0.991929	0.954405	0.868712	1.28548
TROPICAMIDE	5	0.991889	0.916538	0.848573	1.2371
TROPISETRON·HCL	5	0.994892	0.791961	0.559018	1.08852
TRYPTAMINE	5	0.379721	1.23211	0.659178	0.974425
TYRAMINE	5	0.543898	1.08349	0.732045	0.879795
U-54494A·HCL	5	0.851288	1.10709	0.736777	1.22285
U-62066 MESYLATE	5	0.743405	0.933866	0.726277	1.23107
U-69593	5	0.780722	1.03198	0.661062	1.00522
U-99194A MALEATE	5	0.611225	0.916783	0.514386	1.1061
UK 14.304	5	0.897197	0.776853	0.760963	0.982833
UPF 523	5	0.906386	0.895802	0.332989	0.935986
URAPIDIL·HCL	5	0.693355	0.910741	0.510441	0.905579
URIDINE-5'-DIPHOSPHATE	5	0.998486	0.840909	0.469594	1.26166
URIDINE-5'-MONOPHOSPHATE	5	0.999753	0.979472	0.601307	1.06606
URIDINE-5'-TRIPHOSPHATE·3NA	5	0.998024	0.845308	0.609031	1.19171
VENLAFAXINE·HCL	5	0.992069	0.761636	0.753705	0.880383
VIGABATRIN	5	0.799948	1.03413	0.695035	0.99187
VIP (6'-28)(HUMAN. RAT. PORCINE. BOVINE)	5	0.598124	1.16697	0.891858	1.02046
VU 0155041	5	0.788063	1.07496	0.469441	1.30104
WAY-100635 MALEATE	5	0.876411	0.898449	0.638004	1.13158
WB 4101·HCL	5	0.772052	0.944781	0.450204	1.10086
XAMOTEROL HEMIFUMARATE	5	0.767041	0.923601	0.48639	0.88412
XYLAZINE	5	0.919437	0.639183	0.454897	0.821888
Y-25130·HCL	5	0.941063	0.655853	0.464387	0.961722
YOHIMBINE·HCL	5	0.751338	0.933434	0.436441	0.93133
ZAPA SULFATE	5	0.875016	0.926813	0.856818	0.938482
ZD 7114·HCL	5	0.958413	0.821483	0.795856	0.854077
ZILPATEROL·HCL	5	0.52714	0.918306	0.458584	0.881974
ZM 241385	5	0.990402	0.978006	0.6324	1.12047
ZOLANTIDINE DIMALEATE	5	0.902487	1.0767	0.569453	1.02584

## Sheet: Table 3
Supplemental Table 3. Basic information and characteristics of patients in Cohort I.
No.	Gender	Age	Categories of causes	Diagnosis	Glucocorticoid drug	Other drugs	Administration method	Average daily dose (mg)*	Duration (days)	Daily dosage before blood collection (mg)*	Weight (kg)	Height (m)	Waist（cm）	BMI
1	M	48	Autoimmune disease	Pemphigus	Prednisone	None	p.o.	20	730	20	72	1.71	100	24.62
2	F	65	Allergy	Urticaria	Prednisone acetate	Antihistamines	p.o.	15	20	15	51	1.52	102	22.07
3	F	60	Autoimmune disease	Pemphigus vulgaris	Methylprednisolone	None	p.o.	30	7	30	52	1.61	92	20.06
4	M	71	Genetic disease	Porokeratosis	Prednisone acetate	Retinoic Acid Antihistamines	p.o.	7.5	156	7.5	75	1.73	107	25.06
5	F	50	Autoimmune disease	Pemphigus vulgaris	Prednisone	None	p.o.	66.25	28	25	67	1.7	92	23.18
6	F	16	Other factors (unknown reason)	Livedo vasculopathy	Methylprednisolone	None	p.o.	37.5	180	37.5	50	1.65	82	18.37
7	M	68	Allergy + Infection	Contagious vesicular disease	Prednisone acetate	Doxycycline	p.o.	17.86	105	20	75	1.65	101	27.55
8	F	33	Other factors (unknown reason)	Urticarial vasculitis	Prednisone acetate	Antihistamines	p.o.	20	120	20	48	1.6	90	18.75
9	M	67	Multivariate	Erythroderma	Methylprednisolone	Antihistamines	p.o.	52.64	36	60	78	1.7	102	26.99
10	F	49	Autoimmune disease	Pemphigus	Methylprednisolone	Cyclosporin A	p.o.	15	120	15	76	1.65	118	27.92
11	M	56	Autoimmune disease	Acquired epidermolysis bullosa	Methylprednisolone	Antihistamines + Doxycycline	p.o.	61.36	33	62.5	64	1.68	90	22.68
12	M	58	Autoimmune disease	Pemphigus vulgaris	Methylprednisolone	Antihistamines + Doxycycline	p.o.	62.96	216	100	72	1.71	101	24.62
13	M	93	Autoimmune disease	Bullous pemphigoid	Prednisone acetate	Antihistamines + Doxycycline	p.o.	20.16	122	30	71	1.7	96	24.57
14	M	57	Autoimmune disease	Pemphigus	Prednisone	Cyclosporin A	i.v.	50.3	33	60	81	1.73	106	27.06
15	M	58	Autoimmune disease	Psoriasis, bullous pemphigoid	Methylprednisolone	Antihistamines + Doxycycline	p.o.	75	19	75	66	1.7	92	22.84
16	F	40	Autoimmune disease	Bullous pemphigoid	Prednisone acetate	None	p.o.	5	72	5	55	1.65	88	20.2
17	M	71	Other factors (unknown reason)	Annular granuloma	Methylprednisolone	Retinoic Acid Antihistamines	p.o.	2.5	60	2.5	70	1.7	94	24.22
18	F	16	Autoimmune disease	Subacute cutaneous lupus erythematosus	Prednisone	Cyclosporine A + Antihistamine	p.o.				52	1.6	91	20.31
19	M	65	Autoimmune disease	Pemphigus vulgaris	Methylprednisolone	None	p.o.	70	28	70	78	1.7	102	26.99
20	F	60	Autoimmune disease	pemphigus	Methylprednisolone	None	i.v.	1.69	710	50	80	1.7	109	27.68
21	F	52	Autoimmune disease	Pemphigoid	Methylprednisolone	None	p.o.	43.03	19	40	65	1.68	96	23.03
22	F	55	Drug-induced	drug-induced dermatitis	Methylprednisolone	None	p.o.	24	24	50	78	1.7	102	26.99
23	F	73	Autoimmune disease	discoid lupus erythematosus	Methylprednisolone	Hydroxychloroquine	p.o.	6	353	6	67	1.6	100	26.17
24	F	30	Autoimmune disease + drug-induced	Drug-induced dermatitis, Sjogren's syndrome	Methylprednisolone	None	p.o.	21.56	32	24	64	1.65	99	23.51
25	M	71	Autoimmune disease	pemphigus	Methylprednisolone	None	p.o.	31.44	194	14	77	1.72	103	26.03
26	F	34	Other factors (unknown reason)	Urticarial vasculitis	Prednisone acetate	None	p.o.	8.79	194	90	66	1.63	96	24.84
27	M	26	Autoimmune disease	Folliculitis, alopecia areata	Methylprednisolone	None	p.o.	8.21	210	30	70	1.7	91	24.22
28	M	59	Autoimmune disease	Bullous pemphigoid	Methylprednisolone	None	p.o.	13.17	520	10	81	1.72	107	27.38
29	F	49	Autoimmune disease	Pemphigus	Methylprednisolone	None	p.o.	15	210	15	58	1.66	90	21.05
30	M	33	Allergy	Eczema	Methylprednisolone	Antihistamines	p.o.	5.42	360	5	60	1.72	90	20.28
31	M	69	Autoimmune disease	Bullous pemphigoid	Methylprednisolone	None	p.o.	9.35	115	5	70	1.7	101	24.22
32	F	19	Autoimmune disease	Vitiligo	Methylprednisolone	None	p.o.	5	641	5	52	1.66	85	18.87
33	M	73	Autoimmune disease	Pemphigus, eczema	Methylprednisolone	Antihistamines	p.o.	5.72	142	5	80	1.7	99	27.68
34	F	40	Autoimmune disease	Lupus panniculitis	Methylprednisolone	None	p.o.	9.63	915	10	68	1.6	98	26.56
35	F	53	Autoimmune disease	Pemphigus	Prednisone acetate	None	p.o.	16	760	16	80	1.68	108	28.34
36	F	55	Autoimmune disease	Subacute cutaneous lupus erythematosus	Methylprednisolone	None	p.o.	20	59	20	68	1.66	100	24.67
37	F	27	Autoimmune disease	Vitiligo	Methylprednisolone	None	p.o.	10	69	10	60	1.66	98	21.77
38	F	33	Autoimmune disease	Allergic purpura	Methylprednisolone	Antihistamines	p.o.	60	60	60	53	1.67	88	19
39	F	43	Autoimmune disease	Alopecia areata	Methylprednisolone	None	p.o.	10.11	114	7.5	56	1.61	96	21.6
40	F	12	Autoimmune disease	Vitiligo	Prednisone acetate	None	p.o.	15	31	15	58	1.58	82	23.23
41	F	72	Infection	Mycobacterial skin infection	Dexamethasone	Rifampin + clarithromycin	p.o.	34.83	2645	30	60	1.63	90	22.58
42	F	34	Autoimmune disease	Erythema nodosum	Methylprednisolone	None	p.o.	10.61	247	15	65	1.66	92	23.59
43	F	42	Allergy	Eczema	Methylprednisolone	None	p.o.	10	120	10	63	1.56	98	25.89
44	M	59	Allergy	Chronic actinic dermatitis	Methylprednisolone	None	p.o.	5.31	487	7.5	76	1.74	100	25.1
45	M	45	Autoimmune disease	Pemphigus erythematosus	Methylprednisolone	None	p.o.	17.5	368	25	94	1.73	107	31.41
46	M	52	Autoimmune disease	ANCA-associated vasculitis, Rheumatoid arthritis, Alopecia universalis, Type 2 diabetes	Prednisone	Pregabalin	p.o.	5.56	1727	5	67	1.7	92	23.18
47	M	71	Allergy	Chronic actinic dermatitis	Methylprednisolone	None	p.o.	8.65	65	7.5	76	1.7	99	26.3
48	F	50	Autoimmune disease	Pemphigus foliaceus	Methylprednisolone	None	p.o.	47.33	257	75	75	1.65	105	27.55
49	F	29	Allergy	Exudative erythema multiforme	Methylprednisolone	None	p.o.	62.73	22	70	71	1.7	96	24.57
50	F	11	Autoimmune disease	Allergic purpura	Methylprednisolone	None	p.o.	90.81	34	62.5	35	1.45	71	16.65
51	F	29	Autoimmune disease	Alopecia areata	Prednisone	None	p.o.	15	35	15	66	1.6	98	25.78
52	F	70	Autoimmune disease	Pemphigus	Methylprednisolone	None	p.o.	9.51	902	5	80	1.58	118	32.05
53	M	24	Allergy	Vasculitis	Methylprednisolone	None	p.o.	38.86	121	50	64	1.68	90	22.68
54	F	21	Multivariate	Erythema multiforme							53	1.67	85	19
55	F	54	Infection	Mycobacterial skin infection							55	1.65	88	20.2
56	F	57	Infection	Mycobacterial skin infection							60	1.66	89	21.77
57	M	55	Metabolic disorders	Type 2 diabetic peripheral neuropathy							75	1.76	93	24.21
58	M	13	Autoimmune disease	Vitiligo							56	1.69	83	19.61
59	M	27	Autoimmune disease	Lichen sclerosus atrophicus							67	1.7	89	23.18
60	F	53	Infection	Mycobacterium marinum infection							58	1.66	92	21.05
61	M	17	Autoimmune disease	Vitiligo							60	1.73	82	20.05
62	F	51	Autoimmune disease	Pemphigus							56	1.62	90	21.34
63	F	43	Allergy	Urticaria							55	1.67	91	19.72
64	F	32	Multivariate	Acne, Chloasma							51	1.61	85	19.68
65	F	46	Allergy	Eczema							53	1.67	85	19
66	F	26	Other factors (unknown reason)	Urticarial vasculitis							55	1.66	87	19.96
67	M	76	Allergy	Eczema							60	1.66	87	21.77
68	M	40	Autoimmune disease	Folliculitis, Alopecia areata							62	1.76	85	20.02
69	F	31	Infection	Mycobacterial skin infection							52	1.56	83	21.37
70	M	24	Multivariate	Acne							62	1.7	89	21.45
71	F	52	Infection	Skin tuberculosis							50	1.66	89	18.14
72	M	43	Autoimmune disease	Psoriasis							70	1.73	91	23.39
73	F	36	Multivariate	Rosacea							56	1.62	90	21.34
74	F	23	Multivariate	Acne							55	1.61	88	21.22
75	M	48	Multivariate	Erythema nodosum							70	1.72	95	23.66
76	M	58	Autoimmune disease	Eczema, psoriasis							75	1.71	96	25.65
77	F	44	Multivariate	Rosacea							57	1.54	89	24.03
78	M	65	Allergy	Eczema							73	1.7	99	25.26
79	M	73	Multivariate	Balanitis							60	1.73	82	20.05
80	M	29	Autoimmune disease	Psoriasis							56	1.62	90	21.34
81	F	39	Autoimmune disease	Psoriasis							52	1.67	91	18.65
82	M	52	Other factors (unknown reason)	Seborrheic dermatitis							66	1.73	96	22.05
83	M	51	Allergy	Chronic actinic dermatitis							71	1.67	103	25.46
84	F	26	Multivariate	Acne							55	1.65	88	20.2
85	F	70	Allergy	Urticaria							60	1.58	89	24.03
86	F	51	Allergy	Eczema							75	1.76	93	24.21
87	F	35	Allergy	Allergic contact dermatitis							56	1.65	85	20.57
88	F	29	Autoimmune disease	Parapsoriasis							57	1.66	89	20.69
89	M	52	Autoimmune disease	Psoriasis							71	1.73	95	23.72
90	M	41	Allergy	Urticaria							70	1.73	88	23.39
91	M	35	Infection	Tinea cruris							72	1.76	90	23.24
92	F	56	Autoimmune disease	Palmoplantar pustulosis							55	1.67	93	19.72
* Equivalent conversion to prednisone; F represents female; M represents male.

## Sheet: Table 4
Supplemental Table 4. Basic information and characteristics of patients in Cohort II.
No	Age	Group	Gender (F=female, M=male)	BMI	Diagnosis (1=adrenal CS; 2=Pituitary dependent CS; 3 Ectopic ACTH secretion)	Bilateral adrenalectomy (1=yes, 0=no)	24h urinary free cortisol (xULN)	Length of remission* (months)	Cortisol deficiency (1=Yes, 0=No)	08.00 am cortisol (nmol/l)	Dose of hydrocortisone per day if corticotroph deficiency
		Active disease=1,
		In remission=0
1	66	1	F	26.7	2		1.5
2	63	1	M	25.4	3		7.8
3	40	1	F	35.1	3		1.9
4	64	1	M	33.2	3		1.2
5	44	1	F	27	2		1.9
6	57	1	F	20.3	2		2.2
7	63	1	F	30.4	2		2.1
8	52	1	M	22.4	2		1.8
9	22	1	F	18.5	2		3
10	22	1	M	22.7	2		3.6
11	70	1	F	26.6	2		2.5
12	64	0	F	27.7	2	0		36	1	62	20
13	63	0	F	21.9	2	1		60	1	25	30
14	31	0	M	29.5	2	1		48	1	40	30
15	32	0	F	23.4	2	1		36	1	35	30
16	43	0	F	23.9	2			24	1	55	20
17	57	0	F	20.6	2	0	Normal (56 mmol/24h - N < 140)	60	0	340
18	73	0	F	30.5	2	0		24	1	76	20
19	56	0	F	23.3	2	1		36	1	44	25
20	48	0	F	33.7	2	0		36	1	120	30
21	41	0	F	32.1	2	0	Normal (56 mmol/24h - N < 140)	30	0	344
22	57	0	F	36	2	0	Normal (25 mmol/24h - N < 140)	72	0	280
23	42	0	F	31.8	2	0		24	1	56	20
24	68	0	F	24.5	2	1		24	1	23	30
*1 mg overnight dexamethasone suppression test: cortisol 25 nmol/l (N < 50) in favor of remission. CS represents Cushing's Syndrome.
