# Supplementary material for: Pathogenic role of acyl coenzyme A binding protein (ACBP) in Cushing’s syndrome
Source: Nat Metab. 2024 Nov 22;6(12):2281–99. doi: 10.1038/s42255-024-01170-0 (PMC11659162; doi:10.1038/s42255-024-01170-0)
Supplement: Supplementary file 5 — Source data of supplementary figures. [file 42255_2024_1170_MOESM5_ESM.xlsx]

## Sheet: FigS1B
Norm. ACBP intensity
DMSO	RAPA	HCS-10nM	HCS-50nM	HCS-100nM	DEX-10nM	DEX-50nM	DEX-100nM	T3-10nM	T3-50nM	T3-100nM
0.976479	0.832101	0.941053	0.947468	0.843427	0.947843	0.902704	0.863124	0.963961	0.845975	0.840093
1.01158	0.889178	0.96294	0.894999	0.869675	0.90764	0.955119	0.893172	0.95467	0.933131	0.855064
1.01194	0.842672	0.903896	0.921977	0.850641	0.951258	0.884005	0.874979	0.986752	0.903027	0.898674

## Sheet: FigS1C
Norm. GFP-LC3 dots surface
DMSO	RAPA	HCS-10nM	HCS-50nM	HCS-100nM	DEX-10nM	DEX-50nM	DEX-100nM	T3-10nM	T3-50nM	T3-100nM
1.00478	1.82939	1.18944	1.39831	1.44686	1.27555	1.36306	1.64612	1.07181	0.873254	1.10926
1.00868	2.15112	1.27669	1.31033	1.40166	1.29739	1.43604	1.68731	1.0048	1.04526	1.06241
0.986543	2.07043	1.17966	1.28889	1.57562	1.32694	1.32473	1.69786	0.983758	1.01199	1.10162

## Sheet: FigS2B
Thymus weight (‰ B.W)
0 mg/kg	5 mg/kg	10 mg/kg
2.55959	1.71676	1.24294
2.53448	2.16185	1.24118
2.46309	2.37209	1.34483
2.16667	1.95213	1.13068
2.17112	2.4142	1.01191

## Sheet: FigS2C
Plasma ACBP/DBI (ng/mL)
0 mg/kg	5 mg/kg	10 mg/kg
26.4725	29.5779	112.804
18.5	53.9792	77.3663
19.6899	36.1401	57.7037
13.0168	46.6626	68.5992
17.5853	38.598	74.4298

## Sheet: FigS2D
Acbp mRNA in liver
0 mg/kg	5 mg/kg	10 mg/kg
0.890835	0.988531	1.20401
0.962804	1.12467	1.12833
1.04636	1.21115	1.38
1.1526	0.827141	1.39186
1.08921	0.91725	1.24171

## Sheet: FigS2F
Ratio of ACBP/β-actin in liver
0 mg/kg	5 mg/kg	10 mg/kg
0.885948	0.332917	0.179999
1.16399	0.406248	0.249603
0.950059	0.463178	0.252431

## Sheet: FigS2G
Ratio of LC3II/LC3I in liver
0 mg/kg	5 mg/kg	10 mg/kg
0.988004	0.953918	1.26562
1.04354	1.10108	1.35069
0.968458	1.14018	1.2856

## Sheet: FigS2H
Ratio of p62/β-actin in liver
0 mg/kg	5 mg/kg	10 mg/kg
1.0011	0.683571	0.280136
0.978823	0.551633	0.132585
1.02008	0.518599	0.159418

## Sheet: FigS2J
Ratio of ACBP/β-actin in liver
0 mg/kg	5 mg/kg	10 mg/kg
1.01818	8.55623	14.5576
0.790629	6.33227	15.1713
1.19119	8.64149	18.6599

## Sheet: FigS2M
Ratio of ACBP/β-actin in liver
Ctrl	MIF	DEX	MIF + DEX
0.9331	0.892566	0.321356	0.484618
0.887087	1.11459	0.269847	0.5707
1.17981	0.800338	0.145332	0.765897

[truncated: 53 more sheets: FigS2N, FigS2O, FigS3A, FigS3B, FigS3C, FigS3D, FigS3E, FigS3F, FigS3G, FigS3H, FigS3I, FigS3J, FigS3K, FigS3L, FigS3M, FigS3N, FigS3O, FigS3P, FigS3Q, FigS3R …]
