# Supplementary material for: Pathogenic role of acyl coenzyme A binding protein (ACBP) in Cushing’s syndrome
Source: Nat Metab. 2024 Nov 22;6(12):2281–99. doi: 10.1038/s42255-024-01170-0 (PMC11659162; doi:10.1038/s42255-024-01170-0)
Supplement: Supplementary file 6 — Numerical source data. [file 42255_2024_1170_MOESM6_ESM.xlsx]

## Sheet: Fig1C
Intracellular ACBP fluorescence intensity (Standardized according to DMSO)
DMSO	RAPA	DEX-10nM	DEX-50nM	DEX-100nM	HCS-10nM	HCS-50nM	HCS-100nM	T3-10nM	T3-50nM	T3-100nM
1.01531	0.818086	0.945721	0.91383	0.879172	0.959407	0.999599	0.937077	0.887641	0.916668	0.90374
1.04885	0.862773	0.903564	0.923409	0.892496	1.00185	0.980582	0.973603	0.913407	0.911398	0.897572
0.982583	0.780775	0.902154	0.91272	0.898224	0.948471	0.955776	0.898409	0.944338	0.89877	0.927912
0.953256	0.817998	0.875682	0.908834	0.897149	0.954278	0.928353	0.888627	0.95048	0.90293	0.910041

## Sheet: Fig1D
GFP-LC3 puncta surface (Standardized according to DMSO)
DMSO	RAPA	DEX-10nM	DEX-50nM	DEX-100nM	HCS-10nM	HCS-50nM	HCS-100nM	T3-10nM	T3-50nM	T3-100nM
1.04848	2.10789	1.25423	1.2977	1.31123	0.848644	1.13189	1.50869	0.895926	0.871652	1.15702
0.935294	2.27741	1.32836	1.21119	1.31936	1.2626	1.25484	1.24582	0.810075	1.09784	1.02035
1.08913	2.37295	1.62823	1.31613	1.13665	1.31202	1.10496	1.37128	0.850542	1.09931	1.17846
0.927097	2.16594	1.17412	1.34473	1.28778	1.22258	1.17208	1.40366	0.957571	1.11661	1.13651

## Sheet: Fig1E
Normalized ACBP levels in cell culture supernatants
DMSO	RAPA	DEX	HCS	T3
1.06042	1.60894	1.39939	1.27743	1.06155
0.991175	1.33694	1.47407	1.42813	1.26068
0.948407	1.60531	1.26634	1.33468	1.11993

## Sheet: Fig1F
ACBP mRNA levels (2-ΔΔCT, Normalized)
Ctrl	RAPA	DEX	HCS	T3
1	0.763	1.156	1.138	0.621
0.994	0.882	1.237	1.296	0.544
1.012	0.888	1.258	1.187	0.602
				house keeping gene β-actin			ACBP
	Sample #	Group #	Treatment	Cт rep1	Cт rep2	Cт mean	Cт rep1	Cт rep2	Cт mean	ΔCт	ΔΔCт	2-ΔΔCт
H4 cells	1	A	Ctrl	20.1173	20.0138	20.0656	23.499	23.5312	23.5151	3.4495	0	1
	2		RAPA	19.2863	19.3459	19.3161	23.1481	23.1627	23.1554	3.83932	0.389816	0.763227
	3		DEX	19.5653	19.9576	19.7614	23.0016	23.0011	23.0013	3.23988	-0.209622	1.15638
	4		HCS	19.1299	19.1791	19.1545	22.4132	22.423	22.4181	3.26359	-0.185918	1.13754
	5		T3	18.8319	18.8434	18.8376	22.9693	22.9793	22.9743	4.13666	0.687158	0.621076
	6	B	Ctrl	18.9079	18.9592	18.9335	22.384	22.3994	22.3917	3.45816	0.00865144	0.994021
	7		RAPA	18.8468	18.9263	18.8865	22.491	22.5439	22.5175	3.63093	0.181426	0.881831
	8		DEX	18.806	18.9099	18.858	22.0014	22	22.0007	3.14271	-0.306794	1.23696
	9		HCS	18.6895	18.7084	18.699	21.6454	21.9042	21.7748	3.07583	-0.373677	1.29565
	10		T3	19.3111	19.4146	19.3628	23.5943	23.7852	23.6898	4.32693	0.877427	0.544338
	11	C	Ctrl	19.3748	19.4364	19.4056	22.8828	22.7933	22.8381	3.43247	-0.0170327	1.01188
	12		RAPA	19.5009	19.6998	19.6004	23.2144	23.2289	23.2217	3.62132	0.171812	0.887727
	13		DEX	19.0301	19.1576	19.0938	22.2482	22.1762	22.2122	3.11835	-0.331159	1.25802
	14		HCS	19.0464	19.1553	19.1008	22.3044	22.3015	22.303	3.20214	-0.247363	1.18704
	15		T3	19.2948	19.3844	19.3396	23.4491	23.5933	23.5212	4.18161	0.732104	0.602025

## Sheet: Fig1G
Plasma ACBP (ng/mL)
Control	HCS-10mg/kg	HCS-50mg/kg	HCS-100mg/kg
27.0292	18.7991	47.2684	69.864
18.8891	18.508	30.1999	70.9796
20.104	24.5575	56.1003	82.0505
14.886	34.5996	59.1619	94.4204
14.3562	44.5436	59.3663	66.0087

## Sheet: Fig1H
Acbp/Dbi mRNA levels in liver (2-ΔΔCT, Normalized)
Control	HCS-10mg/kg	HCS-50mg/kg	HCS-100mg/kg
1.233	0.931	0.971	1.344
1.157	0.871	0.914	1.31
1.039	1.11	1.181	1.353
0.786	0.896	1.135	1.193
0.859	0.842	1.038	1.321
				house keeping gene Gapdh			Acbp
	Sample #	Group #		Cт rep1	Cт rep2	Cт mean	Cт rep1	Cт rep2	Cт mean	ΔCт	MEAN ΔCтCTL	ΔΔCт	2-ΔΔCт
mouse liver	1	Control		21.5022	21.379	21.4406	22.0876	21.979	22.0333	0.592723	0.89538	-0.302656	1.23341
	2			22.5994	22.4728	22.5361	23.1994	23.2419	23.2206	0.684544		-0.210836	1.15736
	3			25.1677	25.1989	25.1833	26.0583	25.9893	26.0238	0.840499		-0.0548809	1.03877
	4			26.6403	26.6518	26.6461	27.9084	27.871	27.8897	1.24366		0.348284	0.785518
	5			20.7961	20.7893	20.7927	21.8889	21.9275	21.9082	1.11547		0.220089	0.858513
	6	HCS-10mg/kg		23.9863	23.9636	23.9749	24.9283	25.0198	24.974	0.999109		0.10373	0.930624
	7			24.4824	24.4477	24.4651	25.5118	25.6075	25.5597	1.09461		0.199228	0.871017
	8			21.1763	21.1198	21.1481	21.8971	21.8897	21.8934	0.745317		-0.150062	1.10962
	9			21.0592	21.0265	21.0428	22.1096	22.085	22.0973	1.05448		0.159101	0.895583
	10			24.3101	24.3297	24.3199	25.4887	25.438	25.4633	1.14343		0.248055	0.842031
	11	HCS-50mg/kg		22.9744	22.9328	22.9536	23.9108	23.8714	23.8911	0.937505		0.0421258	0.971223
	12			22.6892	22.6695	22.6794	23.7273	23.681	23.7041	1.02477		0.129389	0.914218
	13			21.3489	21.3729	21.3609	21.9915	22.04	22.0157	0.654836		-0.240544	1.18144
	14			23.3729	23.2996	23.3362	24.0855	24.0119	24.0487	0.712464		-0.182915	1.13518
	15			22.3758	22.3424	22.3591	23.2006	23.2	23.2003	0.841201		-0.054179	1.03827
	16	HCS-100mg/kg		20.6423	20.6215	20.6319	21.107	21.0949	21.101	0.469054		-0.426325	1.34381
	17			22.36	22.3062	22.3331	22.8593	22.8179	22.8386	0.505541		-0.389838	1.31025
	18			21.2845	21.2564	21.2704	21.7406	21.7179	21.7293	0.458844		-0.436536	1.35335
	19			21.229	21.2335	21.2312	21.8375	21.9073	21.8724	0.641188		-0.254191	1.19267
	20			21.4814	21.9243	21.7029	22.1878	22.2052	22.1965	0.493599		-0.401781	1.32114

## Sheet: Fig1J
Ratio of ACBP/DBI/β-actin in liver in liver
Control	HCS-10mg/kg	HCS-50mg/kg	HCS-100mg/kg
0.898008	0.522524	0.414209	0.276388
0.877377	0.67967	0.403452	0.39081
1.22462	0.725374	0.42791	0.275458

## Sheet: Fig1K
Ratio of LC3II/LC3I in liver in liver
Control	HCS-10mg/kg	HCS-50mg/kg	HCS-100mg/kg
0.898008	0.522524	0.414209	0.276388
0.877377	0.67967	0.403452	0.39081
1.22462	0.725374	0.42791	0.275458

## Sheet: Fig1L
Ratio of p62/β-actin in liver
Control	HCS-10mg/kg	HCS-50mg/kg	HCS-100mg/kg
1.12516	0.709576	0.618056	0.544939
0.946886	0.605395	0.563945	0.513117
0.92795	0.598806	0.551048	0.468726

## Sheet: Fig1M
Plasma ACBP (ng/mL)
Ctrl	Fast	HCS	SAfit2	Fast + SAfit2	HCS + SAfit2
19.3368	77.4146	57.8123	32.8984	19.5087	43.6773
27.6727	48.572	33.0131	21.877	14.8505	25.758
14.7915	54.5885	73.2904	23.6598	9.09906	34.7906
20.9912	53.8041	33.8545	45.2567	8.92775	12.0483
16.7071	51.3082	43.4889	14.9894	26.9971	30.8846
27.3156	29.2262	40.3667	15.0447	8.21708	28.873
24.0685	25.1903	54.561	40.4756	18.6966	9.14241
21.611	39.7887	40.3667	36.2359	15.4052	7.15417
17.949	37.5181	50.5278	25.7001	6.24949	22.8346
28.2025	35.8692	36.6493	18.2523	10.1439	20.6409
12.4976
19.692
14.2805
8.26035
12.4171

[truncated: 6 more sheets: Fig1N, Fig1O, Fig1P, Fig1Q, Fig1R, Fig1S]
