# Supplementary material for: Pathogenic role of acyl coenzyme A binding protein (ACBP) in Cushing’s syndrome
Source: Nat Metab. 2024 Nov 22;6(12):2281–99. doi: 10.1038/s42255-024-01170-0 (PMC11659162; doi:10.1038/s42255-024-01170-0)
Supplement: Supplementary file 8 — Numerical source data. [file 42255_2024_1170_MOESM8_ESM.xlsx]

## Sheet: Fig2B
Plasma ACBP (ng/mL)
KLH + Vehicle	KLH + CORT	KLH-DBI + Vehicle	KLH-DBI + CORT
11.3572	56.2715	10.0443	38.5177
39.0753	57.3653	6.0283	38.1804
6.4912	68.1369	10.99	33.8003
15.9526	50.0576	7.98048	38.0682
23.2223	64.3241	13.4331	15.268
9.37063	64.6017	6.61221	36.4517
15.9202	54.9972	6.44158	30.842
21.1436	65.7389	10.3684	22.7901
26.2043	43.3869	6.7166	27.2718
21.7917	41.9176	8.00892	34.8415

## Sheet: Fig2D
Ratio of ACBP/DBI/β-actin in liver in liver
KLH + Vehicle	KLH + CORT	KLH-DBI + Vehicle	KLH-DBI + CORT
0.948824	1.61197	0.970177	0.976319
1.06221	1.78756	0.589794	0.482274
0.988967	1.92558	1.00375	0.935594

## Sheet: Fig2E
Ratio of NR3C1/β-actin in liver in liver
KLH + Vehicle	KLH + CORT	KLH-DBI + Vehicle	KLH-DBI + CORT
0.892207	3.74132	1.78757	1.54885
1.09898	2.48607	0.938938	0.689534
1.00881	3.26465	1.38079	0.443745

## Sheet: Fig2F
Average food intake (g/mouse/day) in liver
Week	KLH + Vehicle				KLH + CORT				KLH-DBI + Vehicle				KLH-DBI + CORT
1	3.067	3.132	3.003	2.893	3.117	3.1	3.08	3.147	2.992	3.117	2.871	2.939	3.05	3.132	2.853	3.102
2	3.277	3.174	3.02	2.99	3.403	3.451	3.589	3.367	3.295	3.076	2.994	3.117	3.277	3.332	3.106	3.227
3	3.00571	2.98857	3.157	3.087	3.757	3.514	3.697	3.723	2.85	3.028	3.156	3.054	3.193	3.11	3.271	3.128
4	2.997	3.086	2.96	2.81	3.87714	3.81429	3.54571	3.52	2.96	2.893	2.761	2.929	3.156	2.98	3.288	3.028
5	2.916	2.94	3.023	2.873	3.824	3.652	3.74	3.653	3.053	2.9	2.989	3.079	2.95	2.884	3.042	2.79

## Sheet: Fig2G
Body weight (g)
Week	KLH + Vehicle										KLH + CORT										KLH-DBI + Vehicle										KLH-DBI + CORT
1	19.8	20.5	21.4	19.6	21.8	21.5	20.7	20.8	23.9	20	21.6	19.6	22.8	21.4	22.4	19.7	19.9	20.2	21	20.7	20.3	20.9	20.8	22	20.9	20.8	20.7	23.9	20	20.8	20.8	20.6	20.7	19.6	21.4	20.1	22.4	18.8	21.4	20.4
2	21.2	22.6	23.1	20.7	20.6	22.8	22	23.5	23	22.8	22.9	22.4	21	22.5	21.4	21.1	22.8	22.5	21.1	25.8	21	21.1	22.3	21.4	21.3	21	21	21.5	20.3	21.3	21.4	21.1	21.1	20.5	20.8	20.8	24.1	21.8	23.4	24.1
3	21.4	23	22.6	20.5	21.4	22.8	23.5	23.3	23.4	22	22.7	23.4	25.4	22.8	25.2	24.9	24.6	27.4	24.6	28.3	22.1	21.6	21.2	21.6	22.9	21	21.5	22.6	22.7	21.8	21.3	24.2	23.2	22.4	23	22.6	22.4	21.7	23.3	23.1
4	21.2	21.4	22.6	20.7	23.2	23.4	22.3	23.7	23.2	22.8	26.6	23.8	23.5	22.7	24.1	22.8	25	27.9	23.1	27.5	21.1	21.1	21.5	21	22.2	22.5	20.6	22.1	22.4	21.6	22.3	21.6	21.6	22.4	22.9	22.7	23.6	19.7	23.5	21.8
5	22.1	22.3	24.1	21	22.1	23.9	23.7	24.5	22.5	24.2	26.9	24.1	24.5	26	26.5	23.3	27.6	25	27.2	28.5	22.1	22.8	22.1	22	22.9	22.9	22.6	22.3	21.9	21.9	21.4	22.2	23.3	21.8	22.7	24	22.8	20	24.7	24.9

## Sheet: Fig2I
Face angle (˚) in liver
KLH + Vehicle	KLH + CORT	KLH-DBI + Vehicle	KLH-DBI + CORT
60	68	57	63
60	68	61	64
56	69	60	63

## Sheet: Fig2J
For heatmap
Exp	Tissu	treatment	mice	value
KLH-DBI	Thymus (%B.W)	KLH + Vehicle	1	0.210138
KLH-DBI	Thymus (%B.W)	KLH + Vehicle	2	0.279524
KLH-DBI	Thymus (%B.W)	KLH + Vehicle	3	0.155752
KLH-DBI	Thymus (%B.W)	KLH + Vehicle	4	0.257692
KLH-DBI	Thymus (%B.W)	KLH + Vehicle	5	0.226066
KLH-DBI	Thymus (%B.W)	KLH + Vehicle	6	0.172807
KLH-DBI	Thymus (%B.W)	KLH + Vehicle	7	0.128571
KLH-DBI	Thymus (%B.W)	KLH + Vehicle	8	0.197917
KLH-DBI	Thymus (%B.W)	KLH + Vehicle	9	0.152066
KLH-DBI	Thymus (%B.W)	KLH + Vehicle	10	0.217241
KLH-DBI	Thymus (%B.W)	KLH + CORT	1	0.0331731
KLH-DBI	Thymus (%B.W)	KLH + CORT	2	0.0185366
KLH-DBI	Thymus (%B.W)	KLH + CORT	3	0.0123348
KLH-DBI	Thymus (%B.W)	KLH + CORT	4	0.0376033
KLH-DBI	Thymus (%B.W)	KLH + CORT	5	0.00686695
KLH-DBI	Thymus (%B.W)	KLH + CORT	6	0.00504202
KLH-DBI	Thymus (%B.W)	KLH + CORT	7	0.0128319
KLH-DBI	Thymus (%B.W)	KLH + CORT	8	0.0747664
KLH-DBI	Thymus (%B.W)	KLH + CORT	9	0.022963
KLH-DBI	Thymus (%B.W)	KLH + CORT	10	0.039834
KLH-DBI	Thymus (%B.W)	KLH-DBI + Vehicle	1	0.205381
KLH-DBI	Thymus (%B.W)	KLH-DBI + Vehicle	2	0.20655
KLH-DBI	Thymus (%B.W)	KLH-DBI + Vehicle	3	0.202553
KLH-DBI	Thymus (%B.W)	KLH-DBI + Vehicle	4	0.204484
KLH-DBI	Thymus (%B.W)	KLH-DBI + Vehicle	5	0.200909
KLH-DBI	Thymus (%B.W)	KLH-DBI + Vehicle	6	0.171689
KLH-DBI	Thymus (%B.W)	KLH-DBI + Vehicle	7	0.193243
KLH-DBI	Thymus (%B.W)	KLH-DBI + Vehicle	8	0.217593
KLH-DBI	Thymus (%B.W)	KLH-DBI + Vehicle	9	0.201826
KLH-DBI	Thymus (%B.W)	KLH-DBI + Vehicle	10	0.186
KLH-DBI	Thymus (%B.W)	KLH-DBI + CORT	1	0.0100961
KLH-DBI	Thymus (%B.W)	KLH-DBI + CORT	2	0.035545
KLH-DBI	Thymus (%B.W)	KLH-DBI + CORT	3	0.0403587
KLH-DBI	Thymus (%B.W)	KLH-DBI + CORT	4	0.021028
KLH-DBI	Thymus (%B.W)	KLH-DBI + CORT	5	0.00792952
KLH-DBI	Thymus (%B.W)	KLH-DBI + CORT	6	0.0298165
KLH-DBI	Thymus (%B.W)	KLH-DBI + CORT	7	0.0118721
KLH-DBI	Thymus (%B.W)	KLH-DBI + CORT	8	0.00102041
KLH-DBI	Thymus (%B.W)	KLH-DBI + CORT	9	0.0120482
KLH-DBI	Thymus (%B.W)	KLH-DBI + CORT	10	0.0189091
KLH-DBI	Erector spinae (‰B.W)	KLH + Vehicle	1	0.334101
KLH-DBI	Erector spinae (‰B.W)	KLH + Vehicle	2	0.364286
KLH-DBI	Erector spinae (‰B.W)	KLH + Vehicle	3	0.20531
KLH-DBI	Erector spinae (‰B.W)	KLH + Vehicle	4	0.253846
KLH-DBI	Erector spinae (‰B.W)	KLH + Vehicle	5	0.34455
KLH-DBI	Erector spinae (‰B.W)	KLH + Vehicle	6	0.185526
KLH-DBI	Erector spinae (‰B.W)	KLH + Vehicle	7	0.29958
KLH-DBI	Erector spinae (‰B.W)	KLH + Vehicle	8	0.363333
KLH-DBI	Erector spinae (‰B.W)	KLH + Vehicle	9	0.216116
KLH-DBI	Erector spinae (‰B.W)	KLH + Vehicle	10	0.24181
KLH-DBI	Erector spinae (‰B.W)	KLH + CORT	1	0.260177
KLH-DBI	Erector spinae (‰B.W)	KLH + CORT	2	0.246364
KLH-DBI	Erector spinae (‰B.W)	KLH + CORT	3	0.178461
KLH-DBI	Erector spinae (‰B.W)	KLH + CORT	4	0.226859
KLH-DBI	Erector spinae (‰B.W)	KLH + CORT	5	0.196996
KLH-DBI	Erector spinae (‰B.W)	KLH + CORT	6	0.193697
KLH-DBI	Erector spinae (‰B.W)	KLH + CORT	7	0.230089
KLH-DBI	Erector spinae (‰B.W)	KLH + CORT	8	0.228037
KLH-DBI	Erector spinae (‰B.W)	KLH + CORT	9	0.168518
KLH-DBI	Erector spinae (‰B.W)	KLH + CORT	10	0.172199
KLH-DBI	Erector spinae (‰B.W)	KLH-DBI + Vehicle	1	0.352915
KLH-DBI	Erector spinae (‰B.W)	KLH-DBI + Vehicle	2	0.241048
KLH-DBI	Erector spinae (‰B.W)	KLH-DBI + Vehicle	3	0.298298
KLH-DBI	Erector spinae (‰B.W)	KLH-DBI + Vehicle	4	0.250224
KLH-DBI	Erector spinae (‰B.W)	KLH-DBI + Vehicle	5	0.2
KLH-DBI	Erector spinae (‰B.W)	KLH-DBI + Vehicle	6	0.278636
KLH-DBI	Erector spinae (‰B.W)	KLH-DBI + Vehicle	7	0.253425
KLH-DBI	Erector spinae (‰B.W)	KLH-DBI + Vehicle	8	0.329279
KLH-DBI	Erector spinae (‰B.W)	KLH-DBI + Vehicle	9	0.231944
KLH-DBI	Erector spinae (‰B.W)	KLH-DBI + Vehicle	10	0.258447
KLH-DBI	Erector spinae (‰B.W)	KLH-DBI + CORT	1	0.248558
KLH-DBI	Erector spinae (‰B.W)	KLH-DBI + CORT	2	0.243602
KLH-DBI	Erector spinae (‰B.W)	KLH-DBI + CORT	3	0.169058
KLH-DBI	Erector spinae (‰B.W)	KLH-DBI + CORT	4	0.191589
KLH-DBI	Erector spinae (‰B.W)	KLH-DBI + CORT	5	0.271806
KLH-DBI	Erector spinae (‰B.W)	KLH-DBI + CORT	6	0.258333
KLH-DBI	Erector spinae (‰B.W)	KLH-DBI + CORT	7	0.294977
KLH-DBI	Erector spinae (‰B.W)	KLH-DBI + CORT	8	0.255102
KLH-DBI	Erector spinae (‰B.W)	KLH-DBI + CORT	9	0.228916
KLH-DBI	Erector spinae (‰B.W)	KLH-DBI + CORT	10	0.243333
KLH-DBI	Gastrocnemius (%B.W)	KLH + Vehicle	1	1.42074
KLH-DBI	Gastrocnemius (%B.W)	KLH + Vehicle	2	1.1419
KLH-DBI	Gastrocnemius (%B.W)	KLH + Vehicle	3	1.05
KLH-DBI	Gastrocnemius (%B.W)	KLH + Vehicle	4	1.02863
KLH-DBI	Gastrocnemius (%B.W)	KLH + Vehicle	5	1.10379
KLH-DBI	Gastrocnemius (%B.W)	KLH + Vehicle	6	1.10439
KLH-DBI	Gastrocnemius (%B.W)	KLH + Vehicle	7	1.01512
KLH-DBI	Gastrocnemius (%B.W)	KLH + Vehicle	8	1.04042
KLH-DBI	Gastrocnemius (%B.W)	KLH + Vehicle	9	1.02107
KLH-DBI	Gastrocnemius (%B.W)	KLH + Vehicle	10	1.00819
KLH-DBI	Gastrocnemius (%B.W)	KLH + CORT	1	0.80531
KLH-DBI	Gastrocnemius (%B.W)	KLH + CORT	2	0.884545
KLH-DBI	Gastrocnemius (%B.W)	KLH + CORT	3	0.648846
KLH-DBI	Gastrocnemius (%B.W)	KLH + CORT	4	0.800413
KLH-DBI	Gastrocnemius (%B.W)	KLH + CORT	5	0.793562
KLH-DBI	Gastrocnemius (%B.W)	KLH + CORT	6	0.74874
KLH-DBI	Gastrocnemius (%B.W)	KLH + CORT	7	0.808407
KLH-DBI	Gastrocnemius (%B.W)	KLH + CORT	8	0.808878
KLH-DBI	Gastrocnemius (%B.W)	KLH + CORT	9	0.735926
KLH-DBI	Gastrocnemius (%B.W)	KLH + CORT	10	0.842739
KLH-DBI	Gastrocnemius (%B.W)	KLH-DBI + Vehicle	1	0.913004
KLH-DBI	Gastrocnemius (%B.W)	KLH-DBI + Vehicle	2	1.0179
KLH-DBI	Gastrocnemius (%B.W)	KLH-DBI + Vehicle	3	1.03702
KLH-DBI	Gastrocnemius (%B.W)	KLH-DBI + Vehicle	4	1.16726
KLH-DBI	Gastrocnemius (%B.W)	KLH-DBI + Vehicle	5	1.05234
KLH-DBI	Gastrocnemius (%B.W)	KLH-DBI + Vehicle	6	1.04455
KLH-DBI	Gastrocnemius (%B.W)	KLH-DBI + Vehicle	7	1.10639
KLH-DBI	Gastrocnemius (%B.W)	KLH-DBI + Vehicle	8	1.21622
KLH-DBI	Gastrocnemius (%B.W)	KLH-DBI + Vehicle	9	1.07361
KLH-DBI	Gastrocnemius (%B.W)	KLH-DBI + Vehicle	10	1.08082
KLH-DBI	Gastrocnemius (%B.W)	KLH-DBI + CORT	1	0.864904
KLH-DBI	Gastrocnemius (%B.W)	KLH-DBI + CORT	2	0.92891
KLH-DBI	Gastrocnemius (%B.W)	KLH-DBI + CORT	3	0.953812
KLH-DBI	Gastrocnemius (%B.W)	KLH-DBI + CORT	4	0.885047
KLH-DBI	Gastrocnemius (%B.W)	KLH-DBI + CORT	5	0.807048
KLH-DBI	Gastrocnemius (%B.W)	KLH-DBI + CORT	6	0.769737
KLH-DBI	Gastrocnemius (%B.W)	KLH-DBI + CORT	7	0.914155
KLH-DBI	Gastrocnemius (%B.W)	KLH-DBI + CORT	8	0.911224
KLH-DBI	Gastrocnemius (%B.W)	KLH-DBI + CORT	9	0.812851
KLH-DBI	Gastrocnemius (%B.W)	KLH-DBI + CORT	10	0.801667
KLH-DBI	Adrenal (‰B.W)	KLH + Vehicle	1	0.20737
KLH-DBI	Adrenal (‰B.W)	KLH + Vehicle	2	0.20476
KLH-DBI	Adrenal (‰B.W)	KLH + Vehicle	3	0.23009
KLH-DBI	Adrenal (‰B.W)	KLH + Vehicle	4	0.13248
KLH-DBI	Adrenal (‰B.W)	KLH + Vehicle	5	0.14218
KLH-DBI	Adrenal (‰B.W)	KLH + Vehicle	6	0.17982
KLH-DBI	Adrenal (‰B.W)	KLH + Vehicle	7	0.15966
KLH-DBI	Adrenal (‰B.W)	KLH + Vehicle	8	0.23333
KLH-DBI	Adrenal (‰B.W)	KLH + Vehicle	9	0.29752
KLH-DBI	Adrenal (‰B.W)	KLH + Vehicle	10	0.28448
KLH-DBI	Adrenal (‰B.W)	KLH + CORT	1	0.04425
KLH-DBI	Adrenal (‰B.W)	KLH + CORT	2	0.11818
KLH-DBI	Adrenal (‰B.W)	KLH + CORT	3	0.13462
KLH-DBI	Adrenal (‰B.W)	KLH + CORT	4	0.09091
KLH-DBI	Adrenal (‰B.W)	KLH + CORT	5	0.06009
KLH-DBI	Adrenal (‰B.W)	KLH + CORT	6	0.13025
KLH-DBI	Adrenal (‰B.W)	KLH + CORT	7	0.09292
KLH-DBI	Adrenal (‰B.W)	KLH + CORT	8	0.09346
KLH-DBI	Adrenal (‰B.W)	KLH + CORT	9	0.08148
KLH-DBI	Adrenal (‰B.W)	KLH + CORT	10	0.09129
KLH-DBI	Adrenal (‰B.W)	KLH-DBI + Vehicle	1	0.12108
KLH-DBI	Adrenal (‰B.W)	KLH-DBI + Vehicle	2	0.25328
KLH-DBI	Adrenal (‰B.W)	KLH-DBI + Vehicle	3	0.2383
KLH-DBI	Adrenal (‰B.W)	KLH-DBI + Vehicle	4	0.15695
KLH-DBI	Adrenal (‰B.W)	KLH-DBI + Vehicle	5	0.13617
KLH-DBI	Adrenal (‰B.W)	KLH-DBI + Vehicle	6	0.24545
KLH-DBI	Adrenal (‰B.W)	KLH-DBI + Vehicle	7	0.28767
KLH-DBI	Adrenal (‰B.W)	KLH-DBI + Vehicle	8	0.14865
KLH-DBI	Adrenal (‰B.W)	KLH-DBI + Vehicle	9	0.164
KLH-DBI	Adrenal (‰B.W)	KLH-DBI + Vehicle	10	0.12727
KLH-DBI	Adrenal (‰B.W)	KLH-DBI + CORT	1	0.14904
KLH-DBI	Adrenal (‰B.W)	KLH-DBI + CORT	2	0.14692
KLH-DBI	Adrenal (‰B.W)	KLH-DBI + CORT	3	0.13453
KLH-DBI	Adrenal (‰B.W)	KLH-DBI + CORT	4	0.08879
KLH-DBI	Adrenal (‰B.W)	KLH-DBI + CORT	5	0.07489
KLH-DBI	Adrenal (‰B.W)	KLH-DBI + CORT	6	0.16228
KLH-DBI	Adrenal (‰B.W)	KLH-DBI + CORT	7	0.08219
KLH-DBI	Adrenal (‰B.W)	KLH-DBI + CORT	8	0.15306
KLH-DBI	Adrenal (‰B.W)	KLH-DBI + CORT	9	0.10843
KLH-DBI	Adrenal (‰B.W)	KLH-DBI + CORT	10	0.11667
KLH-DBI	Perigonadal fat (%B.W)	KLH + Vehicle	1	1.19981
KLH-DBI	Perigonadal fat (%B.W)	KLH + Vehicle	2	1.21682
KLH-DBI	Perigonadal fat (%B.W)	KLH + Vehicle	3	1.77522
KLH-DBI	Perigonadal fat (%B.W)	KLH + Vehicle	4	1.49613
KLH-DBI	Perigonadal fat (%B.W)	KLH + Vehicle	5	1.37888
KLH-DBI	Perigonadal fat (%B.W)	KLH + Vehicle	6	1.47137
KLH-DBI	Perigonadal fat (%B.W)	KLH + Vehicle	7	1.50762
KLH-DBI	Perigonadal fat (%B.W)	KLH + Vehicle	8	1.2346
KLH-DBI	Perigonadal fat (%B.W)	KLH + Vehicle	9	1.53922
KLH-DBI	Perigonadal fat (%B.W)	KLH + Vehicle	10	1.20658
KLH-DBI	Perigonadal fat (%B.W)	KLH + CORT	1	2.81239
KLH-DBI	Perigonadal fat (%B.W)	KLH + CORT	2	1.6624
KLH-DBI	Perigonadal fat (%B.W)	KLH + CORT	3	2.42017
KLH-DBI	Perigonadal fat (%B.W)	KLH + CORT	4	2.45088
KLH-DBI	Perigonadal fat (%B.W)	KLH + CORT	5	2.48235
KLH-DBI	Perigonadal fat (%B.W)	KLH + CORT	6	2.14132
KLH-DBI	Perigonadal fat (%B.W)	KLH + CORT	7	2.92066
KLH-DBI	Perigonadal fat (%B.W)	KLH + CORT	8	2.07682
KLH-DBI	Perigonadal fat (%B.W)	KLH + CORT	9	3.19526
KLH-DBI	Perigonadal fat (%B.W)	KLH + CORT	10	2.69182
KLH-DBI	Perigonadal fat (%B.W)	KLH-DBI + Vehicle	1	1.04444
KLH-DBI	Perigonadal fat (%B.W)	KLH-DBI + Vehicle	2	0.914623
KLH-DBI	Perigonadal fat (%B.W)	KLH-DBI + Vehicle	3	1.06338
KLH-DBI	Perigonadal fat (%B.W)	KLH-DBI + Vehicle	4	1.17445
KLH-DBI	Perigonadal fat (%B.W)	KLH-DBI + Vehicle	5	1.00096
KLH-DBI	Perigonadal fat (%B.W)	KLH-DBI + Vehicle	6	1.00047
KLH-DBI	Perigonadal fat (%B.W)	KLH-DBI + Vehicle	7	1.19231
KLH-DBI	Perigonadal fat (%B.W)	KLH-DBI + Vehicle	8	0.924896
KLH-DBI	Perigonadal fat (%B.W)	KLH-DBI + Vehicle	9	0.930583
KLH-DBI	Perigonadal fat (%B.W)	KLH-DBI + Vehicle	10	0.870046
KLH-DBI	Perigonadal fat (%B.W)	KLH-DBI + CORT	1	1.57778
KLH-DBI	Perigonadal fat (%B.W)	KLH-DBI + CORT	2	2.11096
KLH-DBI	Perigonadal fat (%B.W)	KLH-DBI + CORT	3	1.90042
KLH-DBI	Perigonadal fat (%B.W)	KLH-DBI + CORT	4	2.08174
KLH-DBI	Perigonadal fat (%B.W)	KLH-DBI + CORT	5	1.74342
KLH-DBI	Perigonadal fat (%B.W)	KLH-DBI + CORT	6	2.48274
KLH-DBI	Perigonadal fat (%B.W)	KLH-DBI + CORT	7	2.18916
KLH-DBI	Perigonadal fat (%B.W)	KLH-DBI + CORT	8	1.7715
KLH-DBI	Perigonadal fat (%B.W)	KLH-DBI + CORT	9	1.23173
KLH-DBI	Perigonadal fat (%B.W)	KLH-DBI + CORT	10	2.07909
KLH-DBI	Inguinal fat (%B.W)	KLH + Vehicle	1	1.83807
KLH-DBI	Inguinal fat (%B.W)	KLH + Vehicle	2	1.21636
KLH-DBI	Inguinal fat (%B.W)	KLH + Vehicle	3	1.34027
KLH-DBI	Inguinal fat (%B.W)	KLH + Vehicle	4	1.67488
KLH-DBI	Inguinal fat (%B.W)	KLH + Vehicle	5	1.17371
KLH-DBI	Inguinal fat (%B.W)	KLH + Vehicle	6	1.91581
KLH-DBI	Inguinal fat (%B.W)	KLH + Vehicle	7	1.53767
KLH-DBI	Inguinal fat (%B.W)	KLH + Vehicle	8	1.04177
KLH-DBI	Inguinal fat (%B.W)	KLH + Vehicle	9	1.7125
KLH-DBI	Inguinal fat (%B.W)	KLH + Vehicle	10	1.74825
KLH-DBI	Inguinal fat (%B.W)	KLH + CORT	1	2.69744
KLH-DBI	Inguinal fat (%B.W)	KLH + CORT	2	2
KLH-DBI	Inguinal fat (%B.W)	KLH + CORT	3	2.74286
KLH-DBI	Inguinal fat (%B.W)	KLH + CORT	4	2.29342
KLH-DBI	Inguinal fat (%B.W)	KLH + CORT	5	2.85747
KLH-DBI	Inguinal fat (%B.W)	KLH + CORT	6	2.69959
KLH-DBI	Inguinal fat (%B.W)	KLH + CORT	7	2.11736
KLH-DBI	Inguinal fat (%B.W)	KLH + CORT	8	2.74591
KLH-DBI	Inguinal fat (%B.W)	KLH + CORT	9	3.42964
KLH-DBI	Inguinal fat (%B.W)	KLH + CORT	10	2.66085
KLH-DBI	Inguinal fat (%B.W)	KLH-DBI + Vehicle	1	1.12978
KLH-DBI	Inguinal fat (%B.W)	KLH-DBI + Vehicle	2	1.36651
KLH-DBI	Inguinal fat (%B.W)	KLH-DBI + Vehicle	3	1.12347
KLH-DBI	Inguinal fat (%B.W)	KLH-DBI + Vehicle	4	1.20617
KLH-DBI	Inguinal fat (%B.W)	KLH-DBI + Vehicle	5	1.30913
KLH-DBI	Inguinal fat (%B.W)	KLH-DBI + Vehicle	6	1.17243
KLH-DBI	Inguinal fat (%B.W)	KLH-DBI + Vehicle	7	1.10271
KLH-DBI	Inguinal fat (%B.W)	KLH-DBI + Vehicle	8	1.07552
KLH-DBI	Inguinal fat (%B.W)	KLH-DBI + Vehicle	9	1.15631
KLH-DBI	Inguinal fat (%B.W)	KLH-DBI + Vehicle	10	0.88018
KLH-DBI	Inguinal fat (%B.W)	KLH-DBI + CORT	1	2.38578
KLH-DBI	Inguinal fat (%B.W)	KLH-DBI + CORT	2	2.30868
KLH-DBI	Inguinal fat (%B.W)	KLH-DBI + CORT	3	1.78619
KLH-DBI	Inguinal fat (%B.W)	KLH-DBI + CORT	4	2.35913
KLH-DBI	Inguinal fat (%B.W)	KLH-DBI + CORT	5	1.64254
KLH-DBI	Inguinal fat (%B.W)	KLH-DBI + CORT	6	1.88496
KLH-DBI	Inguinal fat (%B.W)	KLH-DBI + CORT	7	2.23855
KLH-DBI	Inguinal fat (%B.W)	KLH-DBI + CORT	8	2.07668
KLH-DBI	Inguinal fat (%B.W)	KLH-DBI + CORT	9	1.71486
KLH-DBI	Inguinal fat (%B.W)	KLH-DBI + CORT	10	1.93636
KLH-DBI	iBAT (%B.W)	KLH + Vehicle	1	0.24424
KLH-DBI	iBAT (%B.W)	KLH + Vehicle	2	0.240952
KLH-DBI	iBAT (%B.W)	KLH + Vehicle	3	0.245575
KLH-DBI	iBAT (%B.W)	KLH + Vehicle	4	0.259829
KLH-DBI	iBAT (%B.W)	KLH + Vehicle	5	0.212796
KLH-DBI	iBAT (%B.W)	KLH + Vehicle	6	0.341667
KLH-DBI	iBAT (%B.W)	KLH + Vehicle	7	0.346218
KLH-DBI	iBAT (%B.W)	KLH + Vehicle	8	0.189167
KLH-DBI	iBAT (%B.W)	KLH + Vehicle	9	0.240083
KLH-DBI	iBAT (%B.W)	KLH + Vehicle	10	0.275
KLH-DBI	iBAT (%B.W)	KLH + CORT	1	0.936058
KLH-DBI	iBAT (%B.W)	KLH + CORT	2	0.856818
KLH-DBI	iBAT (%B.W)	KLH + CORT	3	0.84574
KLH-DBI	iBAT (%B.W)	KLH + CORT	4	0.834112
KLH-DBI	iBAT (%B.W)	KLH + CORT	5	0.602146
KLH-DBI	iBAT (%B.W)	KLH + CORT	6	0.926316
KLH-DBI	iBAT (%B.W)	KLH + CORT	7	0.831963
KLH-DBI	iBAT (%B.W)	KLH + CORT	8	0.767083
KLH-DBI	iBAT (%B.W)	KLH + CORT	9	0.690361
KLH-DBI	iBAT (%B.W)	KLH + CORT	10	0.841494
KLH-DBI	iBAT (%B.W)	KLH-DBI + Vehicle	1	0.366368
KLH-DBI	iBAT (%B.W)	KLH-DBI + Vehicle	2	0.486026
KLH-DBI	iBAT (%B.W)	KLH-DBI + Vehicle	3	0.302128
KLH-DBI	iBAT (%B.W)	KLH-DBI + Vehicle	4	0.382511
KLH-DBI	iBAT (%B.W)	KLH-DBI + Vehicle	5	0.291064
KLH-DBI	iBAT (%B.W)	KLH-DBI + Vehicle	6	0.426364
KLH-DBI	iBAT (%B.W)	KLH-DBI + Vehicle	7	0.294064
KLH-DBI	iBAT (%B.W)	KLH-DBI + Vehicle	8	0.412613
KLH-DBI	iBAT (%B.W)	KLH-DBI + Vehicle	9	0.257407
KLH-DBI	iBAT (%B.W)	KLH-DBI + Vehicle	10	0.383105
KLH-DBI	iBAT (%B.W)	KLH-DBI + CORT	1	0.558407
KLH-DBI	iBAT (%B.W)	KLH-DBI + CORT	2	0.433649
KLH-DBI	iBAT (%B.W)	KLH-DBI + CORT	3	0.644615
KLH-DBI	iBAT (%B.W)	KLH-DBI + CORT	4	0.678707
KLH-DBI	iBAT (%B.W)	KLH-DBI + CORT	5	0.637885
KLH-DBI	iBAT (%B.W)	KLH-DBI + CORT	6	0.742017
KLH-DBI	iBAT (%B.W)	KLH-DBI + CORT	7	0.703097
KLH-DBI	iBAT (%B.W)	KLH-DBI + CORT	8	0.535714
KLH-DBI	iBAT (%B.W)	KLH-DBI + CORT	9	0.611111
KLH-DBI	iBAT (%B.W)	KLH-DBI + CORT	10	0.531308
KLH-DBI	Liver (%B.W)	KLH + Vehicle	1	6.30783
KLH-DBI	Liver (%B.W)	KLH + Vehicle	2	7.79286
KLH-DBI	Liver (%B.W)	KLH + Vehicle	3	6.64203
KLH-DBI	Liver (%B.W)	KLH + Vehicle	4	5.84487
KLH-DBI	Liver (%B.W)	KLH + Vehicle	5	7.01848
KLH-DBI	Liver (%B.W)	KLH + Vehicle	6	6.61886
KLH-DBI	Liver (%B.W)	KLH + Vehicle	7	6.73319
KLH-DBI	Liver (%B.W)	KLH + Vehicle	8	7.125
KLH-DBI	Liver (%B.W)	KLH + Vehicle	9	5.91364
KLH-DBI	Liver (%B.W)	KLH + Vehicle	10	6.51293
KLH-DBI	Liver (%B.W)	KLH + CORT	1	7.00962
KLH-DBI	Liver (%B.W)	KLH + CORT	2	7.49707
KLH-DBI	Liver (%B.W)	KLH + CORT	3	7.27925
KLH-DBI	Liver (%B.W)	KLH + CORT	4	7.25744
KLH-DBI	Liver (%B.W)	KLH + CORT	5	9.43612
KLH-DBI	Liver (%B.W)	KLH + CORT	6	7.16975
KLH-DBI	Liver (%B.W)	KLH + CORT	7	7.70974
KLH-DBI	Liver (%B.W)	KLH + CORT	8	7.31449
KLH-DBI	Liver (%B.W)	KLH + CORT	9	7.63852
KLH-DBI	Liver (%B.W)	KLH + CORT	10	7.75892
KLH-DBI	Liver (%B.W)	KLH-DBI + Vehicle	1	5.49776
KLH-DBI	Liver (%B.W)	KLH-DBI + Vehicle	2	6.64192
KLH-DBI	Liver (%B.W)	KLH-DBI + Vehicle	3	5.67234
KLH-DBI	Liver (%B.W)	KLH-DBI + Vehicle	4	5.38027
KLH-DBI	Liver (%B.W)	KLH-DBI + Vehicle	5	5.71957
KLH-DBI	Liver (%B.W)	KLH-DBI + Vehicle	6	5.75227
KLH-DBI	Liver (%B.W)	KLH-DBI + Vehicle	7	5.47169
KLH-DBI	Liver (%B.W)	KLH-DBI + Vehicle	8	5.90225
KLH-DBI	Liver (%B.W)	KLH-DBI + Vehicle	9	5.29352
KLH-DBI	Liver (%B.W)	KLH-DBI + Vehicle	10	6.17215
KLH-DBI	Liver (%B.W)	KLH-DBI + CORT	1	6.2101
KLH-DBI	Liver (%B.W)	KLH-DBI + CORT	2	6.84028
KLH-DBI	Liver (%B.W)	KLH-DBI + CORT	3	6.36101
KLH-DBI	Liver (%B.W)	KLH-DBI + CORT	4	6.00841
KLH-DBI	Liver (%B.W)	KLH-DBI + CORT	5	5.64273
KLH-DBI	Liver (%B.W)	KLH-DBI + CORT	6	5.74737
KLH-DBI	Liver (%B.W)	KLH-DBI + CORT	7	5.80868
KLH-DBI	Liver (%B.W)	KLH-DBI + CORT	8	6.35765
KLH-DBI	Liver (%B.W)	KLH-DBI + CORT	9	5.45743
KLH-DBI	Liver (%B.W)	KLH-DBI + CORT	10	5.78208
KLH-DBI	Visceral fat (%B.W)	KLH + Vehicle	1	1.76042
KLH-DBI	Visceral fat (%B.W)	KLH + Vehicle	2	1.95935
KLH-DBI	Visceral fat (%B.W)	KLH + Vehicle	3	1.47301
KLH-DBI	Visceral fat (%B.W)	KLH + Vehicle	4	2.15121
KLH-DBI	Visceral fat (%B.W)	KLH + Vehicle	5	1.40259
KLH-DBI	Visceral fat (%B.W)	KLH + Vehicle	6	1.36838
KLH-DBI	Visceral fat (%B.W)	KLH + Vehicle	7	2.59552
KLH-DBI	Visceral fat (%B.W)	KLH + Vehicle	8	1.94262
KLH-DBI	Visceral fat (%B.W)	KLH + Vehicle	9	1.55819
KLH-DBI	Visceral fat (%B.W)	KLH + Vehicle	10	1.25702
KLH-DBI	Visceral fat (%B.W)	KLH + CORT	1	2.33675
KLH-DBI	Visceral fat (%B.W)	KLH + CORT	2	1.83605
KLH-DBI	Visceral fat (%B.W)	KLH + CORT	3	1.85294
KLH-DBI	Visceral fat (%B.W)	KLH + CORT	4	1.61272
KLH-DBI	Visceral fat (%B.W)	KLH + CORT	5	2.66923
KLH-DBI	Visceral fat (%B.W)	KLH + CORT	6	2.18388
KLH-DBI	Visceral fat (%B.W)	KLH + CORT	7	2.03223
KLH-DBI	Visceral fat (%B.W)	KLH + CORT	8	2.29273
KLH-DBI	Visceral fat (%B.W)	KLH + CORT	9	2.60751
KLH-DBI	Visceral fat (%B.W)	KLH + CORT	10	2.02491
KLH-DBI	Visceral fat (%B.W)	KLH-DBI + Vehicle	1	1.28222
KLH-DBI	Visceral fat (%B.W)	KLH-DBI + Vehicle	2	1.66132
KLH-DBI	Visceral fat (%B.W)	KLH-DBI + Vehicle	3	1.57512
KLH-DBI	Visceral fat (%B.W)	KLH-DBI + Vehicle	4	1.3163
KLH-DBI	Visceral fat (%B.W)	KLH-DBI + Vehicle	5	1.45096
KLH-DBI	Visceral fat (%B.W)	KLH-DBI + Vehicle	6	0.997664
KLH-DBI	Visceral fat (%B.W)	KLH-DBI + Vehicle	7	1.38597
KLH-DBI	Visceral fat (%B.W)	KLH-DBI + Vehicle	8	0.911982
KLH-DBI	Visceral fat (%B.W)	KLH-DBI + Vehicle	9	0.875117
KLH-DBI	Visceral fat (%B.W)	KLH-DBI + Vehicle	10	1.23556
KLH-DBI	Visceral fat (%B.W)	KLH-DBI + CORT	1	1.11289
KLH-DBI	Visceral fat (%B.W)	KLH-DBI + CORT	2	1.40183
KLH-DBI	Visceral fat (%B.W)	KLH-DBI + CORT	3	1.49205
KLH-DBI	Visceral fat (%B.W)	KLH-DBI + CORT	4	1.66348
KLH-DBI	Visceral fat (%B.W)	KLH-DBI + CORT	5	1.30088
KLH-DBI	Visceral fat (%B.W)	KLH-DBI + CORT	6	2.12301
KLH-DBI	Visceral fat (%B.W)	KLH-DBI + CORT	7	1.34538
KLH-DBI	Visceral fat (%B.W)	KLH-DBI + CORT	8	2.49482
KLH-DBI	Visceral fat (%B.W)	KLH-DBI + CORT	9	1.58755
KLH-DBI	Visceral fat (%B.W)	KLH-DBI + CORT	10	1.83636
KLH-DBI	Corticosterone in plasma (ng/mL)	KLH + Vehicle	1	33.882
KLH-DBI	Corticosterone in plasma (ng/mL)	KLH + Vehicle	2	28.8694
KLH-DBI	Corticosterone in plasma (ng/mL)	KLH + Vehicle	3	35.828
KLH-DBI	Corticosterone in plasma (ng/mL)	KLH + Vehicle	4	36.3624
KLH-DBI	Corticosterone in plasma (ng/mL)	KLH + Vehicle	5	23.2871
KLH-DBI	Corticosterone in plasma (ng/mL)	KLH + Vehicle	6	29.5205
KLH-DBI	Corticosterone in plasma (ng/mL)	KLH + Vehicle	7	35.7622
KLH-DBI	Corticosterone in plasma (ng/mL)	KLH + Vehicle	8	49.026
KLH-DBI	Corticosterone in plasma (ng/mL)	KLH + Vehicle	9	22.4611
KLH-DBI	Corticosterone in plasma (ng/mL)	KLH + Vehicle	10	28.8694
KLH-DBI	Corticosterone in plasma (ng/mL)	KLH + CORT	1	205.94
KLH-DBI	Corticosterone in plasma (ng/mL)	KLH + CORT	2	193.947
KLH-DBI	Corticosterone in plasma (ng/mL)	KLH + CORT	3	174.345
KLH-DBI	Corticosterone in plasma (ng/mL)	KLH + CORT	4	193.157
KLH-DBI	Corticosterone in plasma (ng/mL)	KLH + CORT	5	203.524
KLH-DBI	Corticosterone in plasma (ng/mL)	KLH + CORT	6	185.43
KLH-DBI	Corticosterone in plasma (ng/mL)	KLH + CORT	7	164.361
KLH-DBI	Corticosterone in plasma (ng/mL)	KLH + CORT	8	150.836
KLH-DBI	Corticosterone in plasma (ng/mL)	KLH + CORT	9	181.101
KLH-DBI	Corticosterone in plasma (ng/mL)	KLH + CORT	10	168.802
KLH-DBI	Corticosterone in plasma (ng/mL)	KLH-DBI + Vehicle	1	26.2501
KLH-DBI	Corticosterone in plasma (ng/mL)	KLH-DBI + Vehicle	2	28.4018
KLH-DBI	Corticosterone in plasma (ng/mL)	KLH-DBI + Vehicle	3	24.541
KLH-DBI	Corticosterone in plasma (ng/mL)	KLH-DBI + Vehicle	4	33.6422
KLH-DBI	Corticosterone in plasma (ng/mL)	KLH-DBI + Vehicle	5	25.2394
KLH-DBI	Corticosterone in plasma (ng/mL)	KLH-DBI + Vehicle	6	35.3721
KLH-DBI	Corticosterone in plasma (ng/mL)	KLH-DBI + Vehicle	7	28.1376
KLH-DBI	Corticosterone in plasma (ng/mL)	KLH-DBI + Vehicle	8	26.9556
KLH-DBI	Corticosterone in plasma (ng/mL)	KLH-DBI + Vehicle	9	27.4558
KLH-DBI	Corticosterone in plasma (ng/mL)	KLH-DBI + Vehicle	10	32.3097
KLH-DBI	Corticosterone in plasma (ng/mL)	KLH-DBI + CORT	1	179.512
KLH-DBI	Corticosterone in plasma (ng/mL)	KLH-DBI + CORT	2	168.495
KLH-DBI	Corticosterone in plasma (ng/mL)	KLH-DBI + CORT	3	179.074
KLH-DBI	Corticosterone in plasma (ng/mL)	KLH-DBI + CORT	4	201.79
KLH-DBI	Corticosterone in plasma (ng/mL)	KLH-DBI + CORT	5	211.216
KLH-DBI	Corticosterone in plasma (ng/mL)	KLH-DBI + CORT	6	185.963
KLH-DBI	Corticosterone in plasma (ng/mL)	KLH-DBI + CORT	7	220.21
KLH-DBI	Corticosterone in plasma (ng/mL)	KLH-DBI + CORT	8	183.764
KLH-DBI	Corticosterone in plasma (ng/mL)	KLH-DBI + CORT	9	173.73
KLH-DBI	Corticosterone in plasma (ng/mL)	KLH-DBI + CORT	10	156.404
KLH-DBI	ALT (ng/mL)	KLH + Vehicle	1	51.8133
KLH-DBI	ALT (ng/mL)	KLH + Vehicle	2	51.4533
KLH-DBI	ALT (ng/mL)	KLH + Vehicle	3	58.7333
KLH-DBI	ALT (ng/mL)	KLH + Vehicle	4	43.0267
KLH-DBI	ALT (ng/mL)	KLH + Vehicle	5	33.08
KLH-DBI	ALT (ng/mL)	KLH + Vehicle	6	30.8
KLH-DBI	ALT (ng/mL)	KLH + Vehicle	7	30.5867
KLH-DBI	ALT (ng/mL)	KLH + Vehicle	8	40.32
KLH-DBI	ALT (ng/mL)	KLH + Vehicle	9	34.2133
KLH-DBI	ALT (ng/mL)	KLH + Vehicle	10	35.5867
KLH-DBI	ALT (ng/mL)	KLH + CORT	1	88.12
KLH-DBI	ALT (ng/mL)	KLH + CORT	2	83.7467
KLH-DBI	ALT (ng/mL)	KLH + CORT	3	269.733
KLH-DBI	ALT (ng/mL)	KLH + CORT	4	202.2
KLH-DBI	ALT (ng/mL)	KLH + CORT	5	77.96
KLH-DBI	ALT (ng/mL)	KLH + CORT	6	67.493
KLH-DBI	ALT (ng/mL)	KLH + CORT	7	50.1333
KLH-DBI	ALT (ng/mL)	KLH + CORT	8	72.96
KLH-DBI	ALT (ng/mL)	KLH + CORT	9	84.0667
KLH-DBI	ALT (ng/mL)	KLH + CORT	10	209.867
KLH-DBI	ALT (ng/mL)	KLH-DBI + Vehicle	1	23.0267
KLH-DBI	ALT (ng/mL)	KLH-DBI + Vehicle	2	33.6133
KLH-DBI	ALT (ng/mL)	KLH-DBI + Vehicle	3	36.6533
KLH-DBI	ALT (ng/mL)	KLH-DBI + Vehicle	4	38.5067
KLH-DBI	ALT (ng/mL)	KLH-DBI + Vehicle	5	52.1467
KLH-DBI	ALT (ng/mL)	KLH-DBI + Vehicle	6	51.1467
KLH-DBI	ALT (ng/mL)	KLH-DBI + Vehicle	7	38.84
KLH-DBI	ALT (ng/mL)	KLH-DBI + Vehicle	8	37.8933
KLH-DBI	ALT (ng/mL)	KLH-DBI + Vehicle	9	31.3067
KLH-DBI	ALT (ng/mL)	KLH-DBI + Vehicle	10	30.6933
KLH-DBI	ALT (ng/mL)	KLH-DBI + CORT	1	37.1733
KLH-DBI	ALT (ng/mL)	KLH-DBI + CORT	2	38.7467
KLH-DBI	ALT (ng/mL)	KLH-DBI + CORT	3	33.6667
KLH-DBI	ALT (ng/mL)	KLH-DBI + CORT	4	56.0667
KLH-DBI	ALT (ng/mL)	KLH-DBI + CORT	5	61.84
KLH-DBI	ALT (ng/mL)	KLH-DBI + CORT	6	57.1467
KLH-DBI	ALT (ng/mL)	KLH-DBI + CORT	7	66.5733
KLH-DBI	ALT (ng/mL)	KLH-DBI + CORT	8	46.8133
KLH-DBI	ALT (ng/mL)	KLH-DBI + CORT	9	56.7733
KLH-DBI	ALT (ng/mL)	KLH-DBI + CORT	10	56.0267
KLH-DBI	AST (ng/mL)	KLH + Vehicle	1	214.5
KLH-DBI	AST (ng/mL)	KLH + Vehicle	2	219.68
KLH-DBI	AST (ng/mL)	KLH + Vehicle	3	198.04
KLH-DBI	AST (ng/mL)	KLH + Vehicle	4	191.82
KLH-DBI	AST (ng/mL)	KLH + Vehicle	5	217.72
KLH-DBI	AST (ng/mL)	KLH + Vehicle	6	144.06
KLH-DBI	AST (ng/mL)	KLH + Vehicle	7	166.16
KLH-DBI	AST (ng/mL)	KLH + Vehicle	8	207.04
KLH-DBI	AST (ng/mL)	KLH + Vehicle	9	192.8
KLH-DBI	AST (ng/mL)	KLH + Vehicle	10	160.86
KLH-DBI	AST (ng/mL)	KLH + CORT	1	251.86
KLH-DBI	AST (ng/mL)	KLH + CORT	2	440.46
KLH-DBI	AST (ng/mL)	KLH + CORT	3	225.28
KLH-DBI	AST (ng/mL)	KLH + CORT	4	305.22
KLH-DBI	AST (ng/mL)	KLH + CORT	5	419.46
KLH-DBI	AST (ng/mL)	KLH + CORT	6	229.22
KLH-DBI	AST (ng/mL)	KLH + CORT	7	226.5
KLH-DBI	AST (ng/mL)	KLH + CORT	8	230.1
KLH-DBI	AST (ng/mL)	KLH + CORT	9	233.46
KLH-DBI	AST (ng/mL)	KLH + CORT	10	258.54
KLH-DBI	AST (ng/mL)	KLH-DBI + Vehicle	1	161.66
KLH-DBI	AST (ng/mL)	KLH-DBI + Vehicle	2	186.56
KLH-DBI	AST (ng/mL)	KLH-DBI + Vehicle	3	157.86
KLH-DBI	AST (ng/mL)	KLH-DBI + Vehicle	4	198.88
KLH-DBI	AST (ng/mL)	KLH-DBI + Vehicle	5	205.92
KLH-DBI	AST (ng/mL)	KLH-DBI + Vehicle	6	209.7
KLH-DBI	AST (ng/mL)	KLH-DBI + Vehicle	7	196.3
KLH-DBI	AST (ng/mL)	KLH-DBI + Vehicle	8	252.88
KLH-DBI	AST (ng/mL)	KLH-DBI + Vehicle	9	172.34
KLH-DBI	AST (ng/mL)	KLH-DBI + Vehicle	10	139
KLH-DBI	AST (ng/mL)	KLH-DBI + CORT	1	199.08
KLH-DBI	AST (ng/mL)	KLH-DBI + CORT	2	175.16
KLH-DBI	AST (ng/mL)	KLH-DBI + CORT	3	205.38
KLH-DBI	AST (ng/mL)	KLH-DBI + CORT	4	230.76
KLH-DBI	AST (ng/mL)	KLH-DBI + CORT	5	238.9
KLH-DBI	AST (ng/mL)	KLH-DBI + CORT	6	279.66
KLH-DBI	AST (ng/mL)	KLH-DBI + CORT	7	209.18
KLH-DBI	AST (ng/mL)	KLH-DBI + CORT	8	163.48
KLH-DBI	AST (ng/mL)	KLH-DBI + CORT	9	224.24
KLH-DBI	AST (ng/mL)	KLH-DBI + CORT	10	230.18
KLH-DBI	Liver triglycerides (mM)	KLH + Vehicle	1	0.132485
KLH-DBI	Liver triglycerides (mM)	KLH + Vehicle	2	0.223579
KLH-DBI	Liver triglycerides (mM)	KLH + Vehicle	3	0.036132
KLH-DBI	Liver triglycerides (mM)	KLH + Vehicle	4	0.068533
KLH-DBI	Liver triglycerides (mM)	KLH + Vehicle	5	0.025276
KLH-DBI	Liver triglycerides (mM)	KLH + Vehicle	6	0.139101
KLH-DBI	Liver triglycerides (mM)	KLH + Vehicle	7	0.160814
KLH-DBI	Liver triglycerides (mM)	KLH + Vehicle	8	0.14368
KLH-DBI	Liver triglycerides (mM)	KLH + Vehicle	9	0.12112
KLH-DBI	Liver triglycerides (mM)	KLH + Vehicle	10	0.152502
KLH-DBI	Liver triglycerides (mM)	KLH + CORT	1	0.261578
KLH-DBI	Liver triglycerides (mM)	KLH + CORT	2	0.742324
KLH-DBI	Liver triglycerides (mM)	KLH + CORT	3	0.478711
KLH-DBI	Liver triglycerides (mM)	KLH + CORT	4	0.394572
KLH-DBI	Liver triglycerides (mM)	KLH + CORT	5	0.304326
KLH-DBI	Liver triglycerides (mM)	KLH + CORT	6	0.315013
KLH-DBI	Liver triglycerides (mM)	KLH + CORT	7	0.409839
KLH-DBI	Liver triglycerides (mM)	KLH + CORT	8	0.210178
KLH-DBI	Liver triglycerides (mM)	KLH + CORT	9	0.42341
KLH-DBI	Liver triglycerides (mM)	KLH + CORT	10	0.421204
KLH-DBI	Liver triglycerides (mM)	KLH-DBI + Vehicle	1	0.093469
KLH-DBI	Liver triglycerides (mM)	KLH-DBI + Vehicle	2	0.096862
KLH-DBI	Liver triglycerides (mM)	KLH-DBI + Vehicle	3	0.412383
KLH-DBI	Liver triglycerides (mM)	KLH-DBI + Vehicle	4	0.073282
KLH-DBI	Liver triglycerides (mM)	KLH-DBI + Vehicle	5	0.267854
KLH-DBI	Liver triglycerides (mM)	KLH-DBI + Vehicle	6	0.320271
KLH-DBI	Liver triglycerides (mM)	KLH-DBI + Vehicle	7	0.149449
KLH-DBI	Liver triglycerides (mM)	KLH-DBI + Vehicle	8	0.147922
KLH-DBI	Liver triglycerides (mM)	KLH-DBI + Vehicle	9	0.15793
KLH-DBI	Liver triglycerides (mM)	KLH-DBI + Vehicle	10	0.126718
KLH-DBI	Liver triglycerides (mM)	KLH-DBI + CORT	1	0.186599
KLH-DBI	Liver triglycerides (mM)	KLH-DBI + CORT	2	0.110772
KLH-DBI	Liver triglycerides (mM)	KLH-DBI + CORT	3	0.184733
KLH-DBI	Liver triglycerides (mM)	KLH-DBI + CORT	4	0.158948
KLH-DBI	Liver triglycerides (mM)	KLH-DBI + CORT	5	0.183206
KLH-DBI	Liver triglycerides (mM)	KLH-DBI + CORT	6	0.11824
KLH-DBI	Liver triglycerides (mM)	KLH-DBI + CORT	7	0.14996
KLH-DBI	Liver triglycerides (mM)	KLH-DBI + CORT	8	0.197964
KLH-DBI	Liver triglycerides (mM)	KLH-DBI + CORT	9	0.14894
KLH-DBI	Liver triglycerides (mM)	KLH-DBI + CORT	10	0.049194
KLH-DBI	Plasma triglycerides (mM)	KLH + Vehicle	1	1.29613
KLH-DBI	Plasma triglycerides (mM)	KLH + Vehicle	2	1.64751
KLH-DBI	Plasma triglycerides (mM)	KLH + Vehicle	3	1.09061
KLH-DBI	Plasma triglycerides (mM)	KLH + Vehicle	4	1.35249
KLH-DBI	Plasma triglycerides (mM)	KLH + Vehicle	5	1.62762
KLH-DBI	Plasma triglycerides (mM)	KLH + Vehicle	6	1.28287
KLH-DBI	Plasma triglycerides (mM)	KLH + Vehicle	7	1.31602
KLH-DBI	Plasma triglycerides (mM)	KLH + Vehicle	8	1.1105
KLH-DBI	Plasma triglycerides (mM)	KLH + Vehicle	9	1.27956
KLH-DBI	Plasma triglycerides (mM)	KLH + Vehicle	10	1.41547
KLH-DBI	Plasma triglycerides (mM)	KLH + CORT	1	3.88508
KLH-DBI	Plasma triglycerides (mM)	KLH + CORT	2	3.75249
KLH-DBI	Plasma triglycerides (mM)	KLH + CORT	3	3.65635
KLH-DBI	Plasma triglycerides (mM)	KLH + CORT	4	4.43204
KLH-DBI	Plasma triglycerides (mM)	KLH + CORT	5	4.15028
KLH-DBI	Plasma triglycerides (mM)	KLH + CORT	6	3.23204
KLH-DBI	Plasma triglycerides (mM)	KLH + CORT	7	3.64309
KLH-DBI	Plasma triglycerides (mM)	KLH + CORT	8	3.05635
KLH-DBI	Plasma triglycerides (mM)	KLH + CORT	9	4.18342
KLH-DBI	Plasma triglycerides (mM)	KLH + CORT	10	5.55249
KLH-DBI	Plasma triglycerides (mM)	KLH-DBI + Vehicle	1	0.878453
KLH-DBI	Plasma triglycerides (mM)	KLH-DBI + Vehicle	2	0.895028
KLH-DBI	Plasma triglycerides (mM)	KLH-DBI + Vehicle	3	0.324862
KLH-DBI	Plasma triglycerides (mM)	KLH-DBI + Vehicle	4	0.460773
KLH-DBI	Plasma triglycerides (mM)	KLH-DBI + Vehicle	5	0.10939
KLH-DBI	Plasma triglycerides (mM)	KLH-DBI + Vehicle	6	0.941436
KLH-DBI	Plasma triglycerides (mM)	KLH-DBI + Vehicle	7	0.868508
KLH-DBI	Plasma triglycerides (mM)	KLH-DBI + Vehicle	8	0.934807
KLH-DBI	Plasma triglycerides (mM)	KLH-DBI + Vehicle	9	6e-05
KLH-DBI	Plasma triglycerides (mM)	KLH-DBI + Vehicle	10	0.457459
KLH-DBI	Plasma triglycerides (mM)	KLH-DBI + CORT	1	1.85635
KLH-DBI	Plasma triglycerides (mM)	KLH-DBI + CORT	2	2.78784
KLH-DBI	Plasma triglycerides (mM)	KLH-DBI + CORT	3	2.59226
KLH-DBI	Plasma triglycerides (mM)	KLH-DBI + CORT	4	3.68619
KLH-DBI	Plasma triglycerides (mM)	KLH-DBI + CORT	5	2.20111
KLH-DBI	Plasma triglycerides (mM)	KLH-DBI + CORT	6	2.28398
KLH-DBI	Plasma triglycerides (mM)	KLH-DBI + CORT	7	2.17127
KLH-DBI	Plasma triglycerides (mM)	KLH-DBI + CORT	8	2.1116
KLH-DBI	Plasma triglycerides (mM)	KLH-DBI + CORT	9	1.3558
KLH-DBI	Plasma triglycerides (mM)	KLH-DBI + CORT	10	2.9337
KLH-DBI	Free fatty acid in plasma (mM)	KLH + Vehicle	1	0.86831
KLH-DBI	Free fatty acid in plasma (mM)	KLH + Vehicle	2	0.916197
KLH-DBI	Free fatty acid in plasma (mM)	KLH + Vehicle	3	1.09789
KLH-DBI	Free fatty acid in plasma (mM)	KLH + Vehicle	4	1.16338
KLH-DBI	Free fatty acid in plasma (mM)	KLH + Vehicle	5	1.16901
KLH-DBI	Free fatty acid in plasma (mM)	KLH + Vehicle	6	0.757746
KLH-DBI	Free fatty acid in plasma (mM)	KLH + Vehicle	7	0.707042
KLH-DBI	Free fatty acid in plasma (mM)	KLH + Vehicle	8	0.788028
KLH-DBI	Free fatty acid in plasma (mM)	KLH + Vehicle	9	0.879577
KLH-DBI	Free fatty acid in plasma (mM)	KLH + Vehicle	10	0.914789
KLH-DBI	Free fatty acid in plasma (mM)	KLH + CORT	1	1.83028
KLH-DBI	Free fatty acid in plasma (mM)	KLH + CORT	2	1.95704
KLH-DBI	Free fatty acid in plasma (mM)	KLH + CORT	3	1.54859
KLH-DBI	Free fatty acid in plasma (mM)	KLH + CORT	4	1.7669
KLH-DBI	Free fatty acid in plasma (mM)	KLH + CORT	5	1.68944
KLH-DBI	Free fatty acid in plasma (mM)	KLH + CORT	6	1.49225
KLH-DBI	Free fatty acid in plasma (mM)	KLH + CORT	7	1.79507
KLH-DBI	Free fatty acid in plasma (mM)	KLH + CORT	8	1.89437
KLH-DBI	Free fatty acid in plasma (mM)	KLH + CORT	9	1.6831
KLH-DBI	Free fatty acid in plasma (mM)	KLH + CORT	10	1.28803
KLH-DBI	Free fatty acid in plasma (mM)	KLH-DBI + Vehicle	1	0.692958
KLH-DBI	Free fatty acid in plasma (mM)	KLH-DBI + Vehicle	2	0.766197
KLH-DBI	Free fatty acid in plasma (mM)	KLH-DBI + Vehicle	3	0.675352
KLH-DBI	Free fatty acid in plasma (mM)	KLH-DBI + Vehicle	4	0.838028
KLH-DBI	Free fatty acid in plasma (mM)	KLH-DBI + Vehicle	5	0.914789
KLH-DBI	Free fatty acid in plasma (mM)	KLH-DBI + Vehicle	6	0.99507
KLH-DBI	Free fatty acid in plasma (mM)	KLH-DBI + Vehicle	7	0.916197
KLH-DBI	Free fatty acid in plasma (mM)	KLH-DBI + Vehicle	8	0.788028
KLH-DBI	Free fatty acid in plasma (mM)	KLH-DBI + Vehicle	9	0.788028
KLH-DBI	Free fatty acid in plasma (mM)	KLH-DBI + Vehicle	10	0.939437
KLH-DBI	Free fatty acid in plasma (mM)	KLH-DBI + CORT	1	0.985211
KLH-DBI	Free fatty acid in plasma (mM)	KLH-DBI + CORT	2	0.71338
KLH-DBI	Free fatty acid in plasma (mM)	KLH-DBI + CORT	3	0.838028
KLH-DBI	Free fatty acid in plasma (mM)	KLH-DBI + CORT	4	1.15423
KLH-DBI	Free fatty acid in plasma (mM)	KLH-DBI + CORT	5	1.17394
KLH-DBI	Free fatty acid in plasma (mM)	KLH-DBI + CORT	6	0.844366
KLH-DBI	Free fatty acid in plasma (mM)	KLH-DBI + CORT	7	0.990845
KLH-DBI	Free fatty acid in plasma (mM)	KLH-DBI + CORT	8	0.647183
KLH-DBI	Free fatty acid in plasma (mM)	KLH-DBI + CORT	9	0.838028
KLH-DBI	Free fatty acid in plasma (mM)	KLH-DBI + CORT	10	0.675352
KLH-DBI	Insulin (ug/L)	KLH + Vehicle	1	0.639212
KLH-DBI	Insulin (ug/L)	KLH + Vehicle	2	0.811996
KLH-DBI	Insulin (ug/L)	KLH + Vehicle	3	0.457475
KLH-DBI	Insulin (ug/L)	KLH + Vehicle	4	0.852283
KLH-DBI	Insulin (ug/L)	KLH + Vehicle	5	1.2453
KLH-DBI	Insulin (ug/L)	KLH + Vehicle	6	0.606983
KLH-DBI	Insulin (ug/L)	KLH + Vehicle	7	0.149508
KLH-DBI	Insulin (ug/L)	KLH + Vehicle	8	0.338406
KLH-DBI	Insulin (ug/L)	KLH + Vehicle	9	1.02059
KLH-DBI	Insulin (ug/L)	KLH + Vehicle	10	0.814682
KLH-DBI	Insulin (ug/L)	KLH + CORT	1	2.89615
KLH-DBI	Insulin (ug/L)	KLH + CORT	2	4.17457
KLH-DBI	Insulin (ug/L)	KLH + CORT	3	7.16294
KLH-DBI	Insulin (ug/L)	KLH + CORT	4	3.34467
KLH-DBI	Insulin (ug/L)	KLH + CORT	5	1.88272
KLH-DBI	Insulin (ug/L)	KLH + CORT	6	2.32587
KLH-DBI	Insulin (ug/L)	KLH + CORT	7	6.62936
KLH-DBI	Insulin (ug/L)	KLH + CORT	8	3.34467
KLH-DBI	Insulin (ug/L)	KLH + CORT	9	4.08415
KLH-DBI	Insulin (ug/L)	KLH + CORT	10	3.71262
KLH-DBI	Insulin (ug/L)	KLH-DBI + Vehicle	1	0.652641
KLH-DBI	Insulin (ug/L)	KLH-DBI + Vehicle	2	0.572963
KLH-DBI	Insulin (ug/L)	KLH-DBI + Vehicle	3	0.578335
KLH-DBI	Insulin (ug/L)	KLH-DBI + Vehicle	4	0.804834
KLH-DBI	Insulin (ug/L)	KLH-DBI + Vehicle	5	0.57744
KLH-DBI	Insulin (ug/L)	KLH-DBI + Vehicle	6	1.22381
KLH-DBI	Insulin (ug/L)	KLH-DBI + Vehicle	7	0.695613
KLH-DBI	Insulin (ug/L)	KLH-DBI + Vehicle	8	0.452999
KLH-DBI	Insulin (ug/L)	KLH-DBI + Vehicle	9	0.707252
KLH-DBI	Insulin (ug/L)	KLH-DBI + Vehicle	10	0.256043
KLH-DBI	Insulin (ug/L)	KLH-DBI + CORT	1	1.84065
KLH-DBI	Insulin (ug/L)	KLH-DBI + CORT	2	1.83527
KLH-DBI	Insulin (ug/L)	KLH-DBI + CORT	3	1.10027
KLH-DBI	Insulin (ug/L)	KLH-DBI + CORT	4	2.47359
KLH-DBI	Insulin (ug/L)	KLH-DBI + CORT	5	1.95166
KLH-DBI	Insulin (ug/L)	KLH-DBI + CORT	6	0.358102
KLH-DBI	Insulin (ug/L)	KLH-DBI + CORT	7	1.52372
KLH-DBI	Insulin (ug/L)	KLH-DBI + CORT	8	1.47538
KLH-DBI	Insulin (ug/L)	KLH-DBI + CORT	9	1.23724
KLH-DBI	Insulin (ug/L)	KLH-DBI + CORT	10	0.963295
KLH-DBI	Fasting glycemia (mg/dL)	KLH + Vehicle	1	123
KLH-DBI	Fasting glycemia (mg/dL)	KLH + Vehicle	2	125
KLH-DBI	Fasting glycemia (mg/dL)	KLH + Vehicle	3	120
KLH-DBI	Fasting glycemia (mg/dL)	KLH + Vehicle	4	115
KLH-DBI	Fasting glycemia (mg/dL)	KLH + Vehicle	5	110
KLH-DBI	Fasting glycemia (mg/dL)	KLH + Vehicle	6	126
KLH-DBI	Fasting glycemia (mg/dL)	KLH + Vehicle	7	133
KLH-DBI	Fasting glycemia (mg/dL)	KLH + Vehicle	8	127
KLH-DBI	Fasting glycemia (mg/dL)	KLH + Vehicle	9	131
KLH-DBI	Fasting glycemia (mg/dL)	KLH + Vehicle	10	120
KLH-DBI	Fasting glycemia (mg/dL)	KLH + CORT	1	96
KLH-DBI	Fasting glycemia (mg/dL)	KLH + CORT	2	105
KLH-DBI	Fasting glycemia (mg/dL)	KLH + CORT	3	99
KLH-DBI	Fasting glycemia (mg/dL)	KLH + CORT	4	107
KLH-DBI	Fasting glycemia (mg/dL)	KLH + CORT	5	109
KLH-DBI	Fasting glycemia (mg/dL)	KLH + CORT	6	106
KLH-DBI	Fasting glycemia (mg/dL)	KLH + CORT	7	97
KLH-DBI	Fasting glycemia (mg/dL)	KLH + CORT	8	107
KLH-DBI	Fasting glycemia (mg/dL)	KLH + CORT	9	109
KLH-DBI	Fasting glycemia (mg/dL)	KLH + CORT	10	103
KLH-DBI	Fasting glycemia (mg/dL)	KLH-DBI + Vehicle	1	117
KLH-DBI	Fasting glycemia (mg/dL)	KLH-DBI + Vehicle	2	135
KLH-DBI	Fasting glycemia (mg/dL)	KLH-DBI + Vehicle	3	109
KLH-DBI	Fasting glycemia (mg/dL)	KLH-DBI + Vehicle	4	129
KLH-DBI	Fasting glycemia (mg/dL)	KLH-DBI + Vehicle	5	124
KLH-DBI	Fasting glycemia (mg/dL)	KLH-DBI + Vehicle	6	113
KLH-DBI	Fasting glycemia (mg/dL)	KLH-DBI + Vehicle	7	109
KLH-DBI	Fasting glycemia (mg/dL)	KLH-DBI + Vehicle	8	128
KLH-DBI	Fasting glycemia (mg/dL)	KLH-DBI + Vehicle	9	130
KLH-DBI	Fasting glycemia (mg/dL)	KLH-DBI + Vehicle	10	113
KLH-DBI	Fasting glycemia (mg/dL)	KLH-DBI + CORT	1	111
KLH-DBI	Fasting glycemia (mg/dL)	KLH-DBI + CORT	2	114
KLH-DBI	Fasting glycemia (mg/dL)	KLH-DBI + CORT	3	106
KLH-DBI	Fasting glycemia (mg/dL)	KLH-DBI + CORT	4	118
KLH-DBI	Fasting glycemia (mg/dL)	KLH-DBI + CORT	5	108
KLH-DBI	Fasting glycemia (mg/dL)	KLH-DBI + CORT	6	113
KLH-DBI	Fasting glycemia (mg/dL)	KLH-DBI + CORT	7	102
KLH-DBI	Fasting glycemia (mg/dL)	KLH-DBI + CORT	8	118
KLH-DBI	Fasting glycemia (mg/dL)	KLH-DBI + CORT	9	118
KLH-DBI	Fasting glycemia (mg/dL)	KLH-DBI + CORT	10	118
KLH-DBI	HOMA-IR	KLH + Vehicle	1	4.69525
KLH-DBI	HOMA-IR	KLH + Vehicle	2	6.0614
KLH-DBI	HOMA-IR	KLH + Vehicle	3	3.27837
KLH-DBI	HOMA-IR	KLH + Vehicle	4	5.85316
KLH-DBI	HOMA-IR	KLH + Vehicle	5	8.18042
KLH-DBI	HOMA-IR	KLH + Vehicle	6	4.56726
KLH-DBI	HOMA-IR	KLH + Vehicle	7	1.18748
KLH-DBI	HOMA-IR	KLH + Vehicle	8	2.56656
KLH-DBI	HOMA-IR	KLH + Vehicle	9	7.98421
KLH-DBI	HOMA-IR	KLH + Vehicle	10	5.83819
KLH-DBI	HOMA-IR	KLH + CORT	1	16.6036
KLH-DBI	HOMA-IR	KLH + CORT	2	26.1764
KLH-DBI	HOMA-IR	KLH + CORT	3	42.3482
KLH-DBI	HOMA-IR	KLH + CORT	4	21.372
KLH-DBI	HOMA-IR	KLH + CORT	5	12.2552
KLH-DBI	HOMA-IR	KLH + CORT	6	14.7232
KLH-DBI	HOMA-IR	KLH + CORT	7	38.4019
KLH-DBI	HOMA-IR	KLH + CORT	8	21.372
KLH-DBI	HOMA-IR	KLH + CORT	9	26.5851
KLH-DBI	HOMA-IR	KLH + CORT	10	22.8364
KLH-DBI	HOMA-IR	KLH-DBI + Vehicle	1	4.56005
KLH-DBI	HOMA-IR	KLH-DBI + Vehicle	2	4.61923
KLH-DBI	HOMA-IR	KLH-DBI + Vehicle	3	3.76457
KLH-DBI	HOMA-IR	KLH-DBI + Vehicle	4	6.20019
KLH-DBI	HOMA-IR	KLH-DBI + Vehicle	5	4.276
KLH-DBI	HOMA-IR	KLH-DBI + Vehicle	6	8.25853
KLH-DBI	HOMA-IR	KLH-DBI + Vehicle	7	4.52797
KLH-DBI	HOMA-IR	KLH-DBI + Vehicle	8	3.46271
KLH-DBI	HOMA-IR	KLH-DBI + Vehicle	9	5.49069
KLH-DBI	HOMA-IR	KLH-DBI + Vehicle	10	1.72783
KLH-DBI	HOMA-IR	KLH-DBI + CORT	1	12.2012
KLH-DBI	HOMA-IR	KLH-DBI + CORT	2	12.4944
KLH-DBI	HOMA-IR	KLH-DBI + CORT	3	6.96488
KLH-DBI	HOMA-IR	KLH-DBI + CORT	4	17.4309
KLH-DBI	HOMA-IR	KLH-DBI + CORT	5	12.5874
KLH-DBI	HOMA-IR	KLH-DBI + CORT	6	2.41654
KLH-DBI	HOMA-IR	KLH-DBI + CORT	7	9.28144
KLH-DBI	HOMA-IR	KLH-DBI + CORT	8	10.3967
KLH-DBI	HOMA-IR	KLH-DBI + CORT	9	8.71859
KLH-DBI	HOMA-IR	KLH-DBI + CORT	10	6.78813

## Sheet: Fig2K
Glucose (% basal levels) of GTT
Minutes	KLH + Vehicle										KLH + CORT										KLH-DBI + Vehicle										KLH-DBI + CORT
0	100	100	100	100	100	100	100	100	100	100	100	100	100	100	100	100	100	100	100	100	100	100	100	100	100	100	100	100	100	100	100	100	100	100	100	100	100	100	100	100
15	231.544	256.738	234.351	212.397	202.4	201.439	166.026	229.487	204.317	188.356	174.79	180.833	163.636	153.383	156.489	167.969	156.923	164.103	153.543	171.311	283.607	216.547	207.692	169.173	141.333	212.687	184.058	212.587	199.32	197.163	214.53	209.677	186.4	194.118	152.518	229.06	171.654	172.034	189.565	162.097
30	148.322	149.645	143.511	152.893	140.8	173.381	120.513	114.744	127.338	121.233	142.017	119.167	103.03	101.504	130.534	132.031	116.154	120.513	73.2283	132.787	164.754	141.007	148.462	141.353	122.667	169.403	139.855	121.678	114.286	106.383	163.248	163.71	138.4	141.912	105.036	167.521	122.835	130.508	114.783	108.871
60	135.57	130.496	132.061	140.496	130.4	140.288	107.051	103.205	113.669	107.534	118.487	100	87.8788	69.1729	80.916	82.8125	70	60.6838	33.8583	123.77	163.115	125.18	133.846	118.045	98.6667	138.806	127.536	111.189	102.041	104.965	146.154	134.677	104.8	132.353	90.6475	137.607	114.173	114.407	112.174	86.2903
90	121.477	121.986	125.954	131.405	118.4	125.899	110.256	103.846	110.791	100.685	110.924	108.333	81.0606	56.391	68.7023	63.2812	43.0769	30.7692	26.7717	99.1803	155.738	126.619	131.538	115.038	93.3333	135.075	126.087	108.392	97.9592	92.1986	88.0342	82.2581	74.4	100	76.259	129.915	111.811	111.864	70.4348	73.3871
120	123.49	108.511	110.687	117.355	112	126.619	101.923	98.7179	104.317	97.2603	100	93.3333	43.1818	41.3534	65.6489	57.8125	38.4615	34.188	29.1339	100	136.885	113.669	111.538	103.008	86.6667	118.657	110.145	102.098	97.2789	97.8723	89.7436	78.2258	70.4	95.5882	62.5899	106.838	96.8504	91.5254	89.5652	66.9355

## Sheet: Fig2L
AUC for GTT in liver
Total Peak Area
KLH + Vehicle	KLH + CORT	KLH-DBI + Vehicle	KLH-DBI + CORT
17124	14950	20330	16013
17170	13794	16430	15260
16895	11239	16840	13092
17293	9722	15006	15259
16098	11508	12690	11347
17558	11490	17748	17583
14000	9687	15918	14321
14466	9179	14795	14428
14978	6957	13770	12998
14009	14496	13484	11425

## Sheet: Fig2M
Glucose (% basal levels) of ITT
Minutes	KLH + Vehicle										KLH + CORT										KLH-DBI + Vehicle										KLH-DBI + CORT
0	100	100	100	100	100	100	100	100	100	100	100	100	100	100	100	100	100	100	100	100	100	100	100	100	100	100	100	100	100	100	100	100	100	100	100	100	100	100	100	100
15	67.1642	55.2448	62.1212	77.9528	63.7037	56.2044	62.3188	54.6763	53.1915	54.4828	95.5752	86.7257	85.9504	84.4037	92.1569	90.5172	86.5546	85.9504	87.6106	86.4078	66.6667	62.5	56.9231	57.5758	70.5036	53.2847	67.1875	61.5385	54.8872	69.8413	60.6557	78.6325	83.3333	64.3411	76.1905	64.4628	92.9688	83.4783	83.0508	67.7686
30	49.2537	44.0559	42.4242	46.4567	39.2593	48.1752	40.5797	47.482	44.6808	37.931	74.3363	78.7611	76.0331	82.5688	82.3529	70.6897	63.0252	76.8595	75.2212	76.699	40.7407	40.625	47.6923	40.9091	38.8489	47.4453	48.4375	38.4615	47.3684	38.0952	62.2951	73.5043	69.0476	62.7907	57.9365	51.2397	67.9688	48.6957	52.5424	60.3306
60	26.1194	25.1748	24.2424	26.7717	24.4444	26.2774	26.087	33.813	34.7518	24.1379	59.292	57.5221	67.7686	66.9725	65.6863	62.931	57.9832	72.7273	82.3009	78.6408	22.963	19.5312	27.6923	25.7576	22.3022	18.9781	27.3438	28.6713	27.0677	32.5397	44.2623	55.5556	42.0635	51.938	47.6191	38.843	44.5312	38.2609	40.678	45.4545
90	39.5522	31.4685	35.6061	35.4331	41.4815	45.2555	37.6812	38.1295	32.6241	36.5517	76.9912	68.1416	72.7273	75.2294	77.451	81.0345	63.0252	71.0744	82.3009	86.4078	36.2963	35.1562	39.2308	43.1818	52.518	45.9854	60.1562	37.7622	43.609	34.127	55.7377	70.9402	50.7936	59.6899	53.1746	61.157	48.4375	49.5652	49.1525	63.6364
120	56.7164	56.6434	54.5455	61.4173	60	45.9854	48.5507	55.3957	43.9716	49.6552	89.3805	92.9203	88.4297	85.3211	89.2157	98.2759	87.395	84.2975	95.5752	99.0291	55.5556	64.8438	60	56.8182	51.0791	52.5547	67.9688	62.2378	64.6616	63.4921	77.8688	79.4872	71.4286	62.7907	68.254	76.8595	73.4375	76.5217	61.017	73.5537

[truncated: 1 more sheets: Fig2N]
