# Supplementary material for: Pathogenic role of acyl coenzyme A binding protein (ACBP) in Cushing’s syndrome
Source: Nat Metab. 2024 Nov 22;6(12):2281–99. doi: 10.1038/s42255-024-01170-0 (PMC11659162; doi:10.1038/s42255-024-01170-0)
Supplement: Supplementary file 10 — Numerical source data. [file 42255_2024_1170_MOESM10_ESM.xlsx]

## Sheet: Fig3B
plasma ACBP/DBI (ng/mL)
Dbi+/+ + Vehicle	Dbi+/+ + CORT	Dbi-/- + Vehicle	Dbi-/- +CORT
18.3587	32.3871	-	-
9.86612	30.5785	-	-
16.3299	48.6959	-	-
22.0388	60.6326	-	-
17.3836	54.3261	-	-
17.0062	36.6805	-	-

## Sheet: Fig3C
Acbp/Dbi relative levels in liver (a.u.) in liver
Dbi+/+ + Vehicle	Dbi+/+ + CORT	Dbi-/- + Vehicle	Dbi-/- +CORT
1.33713	1.69163	0.0313762	0.0563613
1.00701	1.80282	0.137025	0.120106
1.19554	1.28629	0.0110712	0.00378951
0.51295	1.06312	0.00420801	0.0770194
0.94471	1.83127	0.0361038	0.0177648
1.2819	1.75321	0.0121461	0.0735887
				house keeping gene Gapdh			Acbp
	Sample #	Group #		Cт rep1	Cт rep2	Cт mean	Cт rep1	Cт rep2	Cт mean	ΔCт	MEAN ΔCтCTL	ΔΔCт	2-ΔΔCт
mouse liver	1	Dbi+/+ + Vehicle		17.6661	17.7966	17.7314	18.6881	18.5573	18.6227	0.891347	1.31049	-0.419144	1.33713
	2			16.8176	16.9662	16.8919	18.1954	18.1892	18.1923	1.30041		-0.0100848	1.00701
	3			16.7992	16.7596	16.7794	17.761	17.9035	17.8322	1.05283		-0.257661	1.19554
	4			15.4694	15.4206	15.445	17.6887	17.7485	17.7186	2.2736		0.963111	0.51295
	5			19.2568	19.596	19.4264	20.9075	20.7304	20.819	1.39255		0.0820573	0.94471
	6			20.8254	19.7392	20.2823	21.2506	21.2184	21.2345	0.952212		-0.358279	1.2819
	7	Dbi+/+ + CORT		18.5354	18.9709	18.7531	19.2154	19.395	19.3052	0.552079		-0.758412	1.69163
	8			17.8821	17.9514	17.9168	18.3975	18.3565	18.377	0.460233		-0.850258	1.80282
	9			20.2947	20.4001	20.3474	21.3379	21.2514	21.2947	0.947271		-0.36322	1.28629
	10			20.9522	20.9369	20.9446	22.1033	22.2302	22.1667	1.22218		-0.0883108	1.06312
	11			19.8095	19.9211	19.8653	20.2699	20.3359	20.3029	0.437648		-0.872843	1.83127
	12			17.8309	17.489	17.66	18.1337	18.1872	18.1604	0.500489		-0.810003	1.75321
	13	Dbi-/- + Vehicle		17.6356	17.7404	17.688	24.011	23.9744	23.9927	6.30468		4.99419	0.0313762
	14			19.476	19.5498	19.5129	23.6831	23.6986	23.6909	4.17798		2.86749	0.137025
	15			18.1597	18.8208	18.4903	26.4118	26.1838	26.2978	7.80753		6.49704	0.0110712
	16			17.2293	17.2914	17.2604	26.5038	26.4232	26.4635	9.20314		7.89265	0.00420801
	17			17.8863	17.8987	17.8925	24.0139	23.9756	23.9947	6.1022		4.7917	0.0361038
	18			17.2066	17.2981	17.2524	24.9177	24.9348	24.9262	7.67386		6.36337	0.0121461
	19	Dbi-/- +CORT		17.9055	18.3833	18.1444	23.4979	23.7102	23.604	5.45964		4.14915	0.0563613
	20			19.2212	19.3787	19.2999	23.6919	23.6442	23.668	4.36811		3.05762	0.120106
	21			16.2257	16.3118	16.2688	25.6978	25.5482	25.623	9.35426		8.04377	0.00378951
	22			16.6845	16.9688	16.8267	21.8151	21.8565	21.8358	5.00912		3.69863	0.0770194
	23			18.4726	18.4729	18.4728	25.5657	25.6305	25.5981	7.12533		5.81483	0.0177648
	24			18.3063	18.4589	18.3826	23.3192	23.5957	23.4575	5.07486		3.76437	0.0735887

## Sheet: Fig3D
Average food intake (g/mouse/day) in liver
Week	Dbi+/+ + Vehicle			Dbi+/+ + CORT			Dbi-/- + Vehicle			Dbi-/- + CORT
1	2.84	3.24	3.13	3.02	3.16	2.95	2.88	3.22	2.95	3.16	2.8	3.22
2	2.61	2.65	2.82	3.22	3.64	3.59	2.31	2.51	2.38	2.65	2.88	3.07
3	2.65	2.71	2.98	3.79	3.59	3.79	2.19	2.26	2.31	3.11	3.25	3.18
4	2.65	2.91	2.82	3.51	3.89	4.08	2.19	2.26	2.08	3.25	3.19	3.27
5	2.76	2.84	2.98	3.55	3.71	4.29	2.32	2.39	2.53	3.11	3.32	3.47

## Sheet: Fig3E
Body weight (g)
Week	Dbi+/+ + Vehicle								Dbi+/+ + CORT								Dbi-/- + Vehicle								Dbi-/- + CORT
1	22.6	22	19.2	18.5	21.9	20.4	21.6	17.8	21.6	20.2	20.1	20.2	20.5	19.6	20	19.8	21.4	21.6	21.2	17.5	21	18.9	19.9	20.2	22.7	18.4	21.9	19.3	20.2	20.2	21.2	22.6
2	21.6	21.4	18.7	17.8	21.8	20.6	21.1	17.4	22.2	20.1	20.2	19.5	19.7	22.1	21.8	19.4	20.6	20.1	20.9	17.9	20.1	18.5	19.7	22.3	22	17.1	22	18.4	18.5	18.3	18.8	21.2
3	21.6	21.9	18.8	17.8	21.7	19.9	21.2	17.2	24.6	22.2	21.9	20.8	21	25	23.8	20.1	20.3	20.8	21.1	17.5	19.6	18.6	19.8	22	22.4	15.5	22.5	19.6	17.1	20.4	20.4	22.5
4	21.7	22.8	20.3	18	22.6	20.7	22.9	17.6	26.7	27.4	25.7	24	24.6	27.2	25.9	22.6	20.4	20.1	22.4	18.7	21.5	19.5	20.6	23.1	25.2	16.5	25	23.2	18.2	23.6	23.5	23.3
5	23.2	23.7	20.8	19.1	23.1	21.6	23.7	19	29.5	29.9	28.7	27	26.9	29.7	28.3	26.2	21.8	19.3	22.1	19.9	21.7	19.5	21.7	24.4	26	18.6	27.3	26.9	18.3	26	26.7	26.2

## Sheet: Fig3F
Heatmap
Exp	Tissu	treatment	mice	value
ACBP KO	Thymus (%B.W)	ACBP+/+ +Vehicle	1	3.35498
ACBP KO	Thymus (%B.W)	ACBP+/+ +Vehicle	2	3.90148
ACBP KO	Thymus (%B.W)	ACBP+/+ +Vehicle	3	3.41014
ACBP KO	Thymus (%B.W)	ACBP+/+ +Vehicle	4	3.08081
ACBP KO	Thymus (%B.W)	ACBP+/+ +Vehicle	5	2.69091
ACBP KO	Thymus (%B.W)	ACBP+/+ +Vehicle	6	2.19522
ACBP KO	Thymus (%B.W)	ACBP+/+ +CORT	1	1.83262
ACBP KO	Thymus (%B.W)	ACBP+/+ +CORT	2	1.86383
ACBP KO	Thymus (%B.W)	ACBP+/+ +CORT	3	1.44444
ACBP KO	Thymus (%B.W)	ACBP+/+ +CORT	4	1.64394
ACBP KO	Thymus (%B.W)	ACBP+/+ +CORT	5	1.38699
ACBP KO	Thymus (%B.W)	ACBP+/+ +CORT	6	1.69231
ACBP KO	Thymus (%B.W)	ACBP-/- +Vehicle	1	2.38214
ACBP KO	Thymus (%B.W)	ACBP-/- +Vehicle	2	3.64463
ACBP KO	Thymus (%B.W)	ACBP-/- +Vehicle	3	2.74879
ACBP KO	Thymus (%B.W)	ACBP-/- +Vehicle	4	2.43062
ACBP KO	Thymus (%B.W)	ACBP-/- +Vehicle	5	2.54804
ACBP KO	Thymus (%B.W)	ACBP-/- +Vehicle	6	3.00935
ACBP KO	Thymus (%B.W)	ACBP-/- +CORT	1	2.20992
ACBP KO	Thymus (%B.W)	ACBP-/- +CORT	2	1.16585
ACBP KO	Thymus (%B.W)	ACBP-/- +CORT	3	0.973585
ACBP KO	Thymus (%B.W)	ACBP-/- +CORT	4	2.09574
ACBP KO	Thymus (%B.W)	ACBP-/- +CORT	5	0.75945
ACBP KO	Thymus (%B.W)	ACBP-/- +CORT	6	2.0211
ACBP KO	Erector spinae (‰B.W)	ACBP+/+ +Vehicle	1	4.422
ACBP KO	Erector spinae (‰B.W)	ACBP+/+ +Vehicle	2	5.879
ACBP KO	Erector spinae (‰B.W)	ACBP+/+ +Vehicle	3	4.695
ACBP KO	Erector spinae (‰B.W)	ACBP+/+ +Vehicle	4	7.737
ACBP KO	Erector spinae (‰B.W)	ACBP+/+ +Vehicle	5	5.172
ACBP KO	Erector spinae (‰B.W)	ACBP+/+ +Vehicle	6	7.305
ACBP KO	Erector spinae (‰B.W)	ACBP+/+ +CORT	1	0.786
ACBP KO	Erector spinae (‰B.W)	ACBP+/+ +CORT	2	2.737
ACBP KO	Erector spinae (‰B.W)	ACBP+/+ +CORT	3	2.718
ACBP KO	Erector spinae (‰B.W)	ACBP+/+ +CORT	4	2.943
ACBP KO	Erector spinae (‰B.W)	ACBP+/+ +CORT	5	2.485
ACBP KO	Erector spinae (‰B.W)	ACBP+/+ +CORT	6	1.459
ACBP KO	Erector spinae (‰B.W)	ACBP-/- +Vehicle	1	6.099
ACBP KO	Erector spinae (‰B.W)	ACBP-/- +Vehicle	2	4.05
ACBP KO	Erector spinae (‰B.W)	ACBP-/- +Vehicle	3	4.092
ACBP KO	Erector spinae (‰B.W)	ACBP-/- +Vehicle	4	5.742
ACBP KO	Erector spinae (‰B.W)	ACBP-/- +Vehicle	5	5.417
ACBP KO	Erector spinae (‰B.W)	ACBP-/- +Vehicle	6	3.86
ACBP KO	Erector spinae (‰B.W)	ACBP-/- +CORT	1	3.665
ACBP KO	Erector spinae (‰B.W)	ACBP-/- +CORT	2	3.112
ACBP KO	Erector spinae (‰B.W)	ACBP-/- +CORT	3	3.547
ACBP KO	Erector spinae (‰B.W)	ACBP-/- +CORT	4	3.064
ACBP KO	Erector spinae (‰B.W)	ACBP-/- +CORT	5	2.203
ACBP KO	Erector spinae (‰B.W)	ACBP-/- +CORT	6	3.354
ACBP KO	Gastrocnemius (%B.W)	ACBP+/+ +Vehicle	1	2.11155
ACBP KO	Gastrocnemius (%B.W)	ACBP+/+ +Vehicle	2	3.0303
ACBP KO	Gastrocnemius (%B.W)	ACBP+/+ +Vehicle	3	2.46305
ACBP KO	Gastrocnemius (%B.W)	ACBP+/+ +Vehicle	4	2.67281
ACBP KO	Gastrocnemius (%B.W)	ACBP+/+ +Vehicle	5	3.43434
ACBP KO	Gastrocnemius (%B.W)	ACBP+/+ +Vehicle	6	2.40909
ACBP KO	Gastrocnemius (%B.W)	ACBP+/+ +CORT	1	1.37405
ACBP KO	Gastrocnemius (%B.W)	ACBP+/+ +CORT	2	0.99644
ACBP KO	Gastrocnemius (%B.W)	ACBP+/+ +CORT	3	1.46429
ACBP KO	Gastrocnemius (%B.W)	ACBP+/+ +CORT	4	1.20755
ACBP KO	Gastrocnemius (%B.W)	ACBP+/+ +CORT	5	0.98485
ACBP KO	Gastrocnemius (%B.W)	ACBP+/+ +CORT	6	0.92466
ACBP KO	Gastrocnemius (%B.W)	ACBP-/- +Vehicle	1	4.03433
ACBP KO	Gastrocnemius (%B.W)	ACBP-/- +Vehicle	2	4.38017
ACBP KO	Gastrocnemius (%B.W)	ACBP-/- +Vehicle	3	4.87923
ACBP KO	Gastrocnemius (%B.W)	ACBP-/- +Vehicle	4	3.63636
ACBP KO	Gastrocnemius (%B.W)	ACBP-/- +Vehicle	5	3.87234
ACBP KO	Gastrocnemius (%B.W)	ACBP-/- +Vehicle	6	4.01869
ACBP KO	Gastrocnemius (%B.W)	ACBP-/- +CORT	1	1.9171
ACBP KO	Gastrocnemius (%B.W)	ACBP-/- +CORT	2	2.09756
ACBP KO	Gastrocnemius (%B.W)	ACBP-/- +CORT	3	1.86235
ACBP KO	Gastrocnemius (%B.W)	ACBP-/- +CORT	4	2.22222
ACBP KO	Gastrocnemius (%B.W)	ACBP-/- +CORT	5	1.30584
ACBP KO	Gastrocnemius (%B.W)	ACBP-/- +CORT	6	1.4346
ACBP KO	Adrenal (‰B.W)	ACBP+/+ +Vehicle	1	5.861
ACBP KO	Adrenal (‰B.W)	ACBP+/+ +Vehicle	2	5.377
ACBP KO	Adrenal (‰B.W)	ACBP+/+ +Vehicle	3	4.887
ACBP KO	Adrenal (‰B.W)	ACBP+/+ +Vehicle	4	4.912
ACBP KO	Adrenal (‰B.W)	ACBP+/+ +Vehicle	5	6.131
ACBP KO	Adrenal (‰B.W)	ACBP+/+ +Vehicle	6	5.559
ACBP KO	Adrenal (‰B.W)	ACBP+/+ +CORT	1	5.409
ACBP KO	Adrenal (‰B.W)	ACBP+/+ +CORT	2	3.932
ACBP KO	Adrenal (‰B.W)	ACBP+/+ +CORT	3	4.115
ACBP KO	Adrenal (‰B.W)	ACBP+/+ +CORT	4	4.607
ACBP KO	Adrenal (‰B.W)	ACBP+/+ +CORT	5	4.205
ACBP KO	Adrenal (‰B.W)	ACBP+/+ +CORT	6	3.908
ACBP KO	Adrenal (‰B.W)	ACBP-/- +Vehicle	1	6.163
ACBP KO	Adrenal (‰B.W)	ACBP-/- +Vehicle	2	5.025
ACBP KO	Adrenal (‰B.W)	ACBP-/- +Vehicle	3	5.556
ACBP KO	Adrenal (‰B.W)	ACBP-/- +Vehicle	4	5.44
ACBP KO	Adrenal (‰B.W)	ACBP-/- +Vehicle	5	5.417
ACBP KO	Adrenal (‰B.W)	ACBP-/- +Vehicle	6	5.336
ACBP KO	Adrenal (‰B.W)	ACBP-/- +CORT	1	4.58
ACBP KO	Adrenal (‰B.W)	ACBP-/- +CORT	2	4.624
ACBP KO	Adrenal (‰B.W)	ACBP-/- +CORT	3	3.955
ACBP KO	Adrenal (‰B.W)	ACBP-/- +CORT	4	5.06
ACBP KO	Adrenal (‰B.W)	ACBP-/- +CORT	5	4.172
ACBP KO	Adrenal (‰B.W)	ACBP-/- +CORT	6	4.084
ACBP KO	Perigonadal fat (%B.W)	ACBP+/+ +Vehicle	1	2.111
ACBP KO	Perigonadal fat (%B.W)	ACBP+/+ +Vehicle	2	1.397
ACBP KO	Perigonadal fat (%B.W)	ACBP+/+ +Vehicle	3	1.167
ACBP KO	Perigonadal fat (%B.W)	ACBP+/+ +Vehicle	4	1.124
ACBP KO	Perigonadal fat (%B.W)	ACBP+/+ +Vehicle	5	1.633
ACBP KO	Perigonadal fat (%B.W)	ACBP+/+ +Vehicle	6	1.936
ACBP KO	Perigonadal fat (%B.W)	ACBP+/+ +CORT	1	4.689
ACBP KO	Perigonadal fat (%B.W)	ACBP+/+ +CORT	2	5.358
ACBP KO	Perigonadal fat (%B.W)	ACBP+/+ +CORT	3	4.138
ACBP KO	Perigonadal fat (%B.W)	ACBP+/+ +CORT	4	4.332
ACBP KO	Perigonadal fat (%B.W)	ACBP+/+ +CORT	5	4.442
ACBP KO	Perigonadal fat (%B.W)	ACBP+/+ +CORT	6	4.589
ACBP KO	Perigonadal fat (%B.W)	ACBP-/- +Vehicle	1	1.337
ACBP KO	Perigonadal fat (%B.W)	ACBP-/- +Vehicle	2	2.044
ACBP KO	Perigonadal fat (%B.W)	ACBP-/- +Vehicle	3	0.803
ACBP KO	Perigonadal fat (%B.W)	ACBP-/- +Vehicle	4	1.047
ACBP KO	Perigonadal fat (%B.W)	ACBP-/- +Vehicle	5	2.194
ACBP KO	Perigonadal fat (%B.W)	ACBP-/- +Vehicle	6	1.343
ACBP KO	Perigonadal fat (%B.W)	ACBP-/- +CORT	1	4.344
ACBP KO	Perigonadal fat (%B.W)	ACBP-/- +CORT	2	1.679
ACBP KO	Perigonadal fat (%B.W)	ACBP-/- +CORT	3	3.783
ACBP KO	Perigonadal fat (%B.W)	ACBP-/- +CORT	4	3.722
ACBP KO	Perigonadal fat (%B.W)	ACBP-/- +CORT	5	1.789
ACBP KO	Perigonadal fat (%B.W)	ACBP-/- +CORT	6	3.816
ACBP KO	Inguinal fat (%B.W)	ACBP+/+ +Vehicle	1	4.836
ACBP KO	Inguinal fat (%B.W)	ACBP+/+ +Vehicle	2	1.991
ACBP KO	Inguinal fat (%B.W)	ACBP+/+ +Vehicle	3	1.874
ACBP KO	Inguinal fat (%B.W)	ACBP+/+ +Vehicle	4	1.705
ACBP KO	Inguinal fat (%B.W)	ACBP+/+ +Vehicle	5	4.485
ACBP KO	Inguinal fat (%B.W)	ACBP+/+ +Vehicle	6	1.793
ACBP KO	Inguinal fat (%B.W)	ACBP+/+ +CORT	1	7.526
ACBP KO	Inguinal fat (%B.W)	ACBP+/+ +CORT	2	8.395
ACBP KO	Inguinal fat (%B.W)	ACBP+/+ +CORT	3	8.091
ACBP KO	Inguinal fat (%B.W)	ACBP+/+ +CORT	4	7.924
ACBP KO	Inguinal fat (%B.W)	ACBP+/+ +CORT	5	7.395
ACBP KO	Inguinal fat (%B.W)	ACBP+/+ +CORT	6	8.903
ACBP KO	Inguinal fat (%B.W)	ACBP-/- +Vehicle	1	2.227
ACBP KO	Inguinal fat (%B.W)	ACBP-/- +Vehicle	2	0.643
ACBP KO	Inguinal fat (%B.W)	ACBP-/- +Vehicle	3	2.676
ACBP KO	Inguinal fat (%B.W)	ACBP-/- +Vehicle	4	2.147
ACBP KO	Inguinal fat (%B.W)	ACBP-/- +Vehicle	5	1.531
ACBP KO	Inguinal fat (%B.W)	ACBP-/- +Vehicle	6	2.993
ACBP KO	Inguinal fat (%B.W)	ACBP-/- +CORT	1	5.628
ACBP KO	Inguinal fat (%B.W)	ACBP-/- +CORT	2	3.623
ACBP KO	Inguinal fat (%B.W)	ACBP-/- +CORT	3	5.911
ACBP KO	Inguinal fat (%B.W)	ACBP-/- +CORT	4	6.831
ACBP KO	Inguinal fat (%B.W)	ACBP-/- +CORT	5	4.096
ACBP KO	Inguinal fat (%B.W)	ACBP-/- +CORT	6	6.436
ACBP KO	iBAT (%B.W)	ACBP+/+ +Vehicle	1	3.223
ACBP KO	iBAT (%B.W)	ACBP+/+ +Vehicle	2	1.455
ACBP KO	iBAT (%B.W)	ACBP+/+ +Vehicle	3	2.438
ACBP KO	iBAT (%B.W)	ACBP+/+ +Vehicle	4	1.977
ACBP KO	iBAT (%B.W)	ACBP+/+ +Vehicle	5	1.52
ACBP KO	iBAT (%B.W)	ACBP+/+ +Vehicle	6	2.718
ACBP KO	iBAT (%B.W)	ACBP+/+ +CORT	1	4.617
ACBP KO	iBAT (%B.W)	ACBP+/+ +CORT	2	4.48
ACBP KO	iBAT (%B.W)	ACBP+/+ +CORT	3	4.186
ACBP KO	iBAT (%B.W)	ACBP+/+ +CORT	4	5.093
ACBP KO	iBAT (%B.W)	ACBP+/+ +CORT	5	4.572
ACBP KO	iBAT (%B.W)	ACBP+/+ +CORT	6	4.747
ACBP KO	iBAT (%B.W)	ACBP-/- +Vehicle	1	2.382
ACBP KO	iBAT (%B.W)	ACBP-/- +Vehicle	2	3.558
ACBP KO	iBAT (%B.W)	ACBP-/- +Vehicle	3	1.232
ACBP KO	iBAT (%B.W)	ACBP-/- +Vehicle	4	1.679
ACBP KO	iBAT (%B.W)	ACBP-/- +Vehicle	5	2.566
ACBP KO	iBAT (%B.W)	ACBP-/- +Vehicle	6	2.991
ACBP KO	iBAT (%B.W)	ACBP-/- +CORT	1	1.393
ACBP KO	iBAT (%B.W)	ACBP-/- +CORT	2	3.366
ACBP KO	iBAT (%B.W)	ACBP-/- +CORT	3	1.966
ACBP KO	iBAT (%B.W)	ACBP-/- +CORT	4	3.922
ACBP KO	iBAT (%B.W)	ACBP-/- +CORT	5	2.51
ACBP KO	iBAT (%B.W)	ACBP-/- +CORT	6	3.393
ACBP KO	Liver (%B.W)	ACBP+/+ +Vehicle	1	3.6166
ACBP KO	Liver (%B.W)	ACBP+/+ +Vehicle	2	4.19206
ACBP KO	Liver (%B.W)	ACBP+/+ +Vehicle	3	4.00617
ACBP KO	Liver (%B.W)	ACBP+/+ +Vehicle	4	4.02841
ACBP KO	Liver (%B.W)	ACBP+/+ +Vehicle	5	4.16507
ACBP KO	Liver (%B.W)	ACBP+/+ +Vehicle	6	3.92794
ACBP KO	Liver (%B.W)	ACBP+/+ +CORT	1	5.01243
ACBP KO	Liver (%B.W)	ACBP+/+ +CORT	2	4.85869
ACBP KO	Liver (%B.W)	ACBP+/+ +CORT	3	4.54502
ACBP KO	Liver (%B.W)	ACBP+/+ +CORT	4	4.37092
ACBP KO	Liver (%B.W)	ACBP+/+ +CORT	5	4.32581
ACBP KO	Liver (%B.W)	ACBP+/+ +CORT	6	4.39949
ACBP KO	Liver (%B.W)	ACBP+/+ +CORT	7	4.44227
ACBP KO	Liver (%B.W)	ACBP-/- +Vehicle	1	3.77124
ACBP KO	Liver (%B.W)	ACBP-/- +Vehicle	2	2.7438
ACBP KO	Liver (%B.W)	ACBP-/- +Vehicle	3	3.58889
ACBP KO	Liver (%B.W)	ACBP-/- +Vehicle	4	3.45072
ACBP KO	Liver (%B.W)	ACBP-/- +Vehicle	5	3.90128
ACBP KO	Liver (%B.W)	ACBP-/- +Vehicle	6	3.33318
ACBP KO	Liver (%B.W)	ACBP-/- +CORT	1	3.71832
ACBP KO	Liver (%B.W)	ACBP-/- +CORT	2	3.67268
ACBP KO	Liver (%B.W)	ACBP-/- +CORT	3	3.69057
ACBP KO	Liver (%B.W)	ACBP-/- +CORT	4	3.8273
ACBP KO	Liver (%B.W)	ACBP-/- +CORT	5	3.5488
ACBP KO	Liver (%B.W)	ACBP-/- +CORT	6	3.82279
ACBP KO	Visceral fat (%B.W)	ACBP+/+ +Vehicle	1	1.1657
ACBP KO	Visceral fat (%B.W)	ACBP+/+ +Vehicle	2	0.8641
ACBP KO	Visceral fat (%B.W)	ACBP+/+ +Vehicle	3	1.0744
ACBP KO	Visceral fat (%B.W)	ACBP+/+ +Vehicle	4	1.4069
ACBP KO	Visceral fat (%B.W)	ACBP+/+ +Vehicle	5	1.6485
ACBP KO	Visceral fat (%B.W)	ACBP+/+ +Vehicle	6	1.3627
ACBP KO	Visceral fat (%B.W)	ACBP+/+ +CORT	1	2.0191
ACBP KO	Visceral fat (%B.W)	ACBP+/+ +CORT	2	1.8843
ACBP KO	Visceral fat (%B.W)	ACBP+/+ +CORT	3	2.675
ACBP KO	Visceral fat (%B.W)	ACBP+/+ +CORT	4	2.2235
ACBP KO	Visceral fat (%B.W)	ACBP+/+ +CORT	5	2.1292
ACBP KO	Visceral fat (%B.W)	ACBP+/+ +CORT	6	2.0743
ACBP KO	Visceral fat (%B.W)	ACBP-/- +Vehicle	1	0.9408
ACBP KO	Visceral fat (%B.W)	ACBP-/- +Vehicle	2	0.8769
ACBP KO	Visceral fat (%B.W)	ACBP-/- +Vehicle	3	0.8382
ACBP KO	Visceral fat (%B.W)	ACBP-/- +Vehicle	4	0.1766
ACBP KO	Visceral fat (%B.W)	ACBP-/- +Vehicle	5	0.7502
ACBP KO	Visceral fat (%B.W)	ACBP-/- +Vehicle	6	0.4752
ACBP KO	Visceral fat (%B.W)	ACBP-/- +CORT	1	1.8953
ACBP KO	Visceral fat (%B.W)	ACBP-/- +CORT	2	1.5961
ACBP KO	Visceral fat (%B.W)	ACBP-/- +CORT	3	1.3483
ACBP KO	Visceral fat (%B.W)	ACBP-/- +CORT	4	1.6292
ACBP KO	Visceral fat (%B.W)	ACBP-/- +CORT	5	1.738
ACBP KO	Visceral fat (%B.W)	ACBP-/- +CORT	6	1.897
ACBP KO	Corticosterone in plasma (ng/mL)	ACBP+/+ +Vehicle	1	19.7593
ACBP KO	Corticosterone in plasma (ng/mL)	ACBP+/+ +Vehicle	2	19.2944
ACBP KO	Corticosterone in plasma (ng/mL)	ACBP+/+ +Vehicle	3	17.6814
ACBP KO	Corticosterone in plasma (ng/mL)	ACBP+/+ +Vehicle	4	29.8541
ACBP KO	Corticosterone in plasma (ng/mL)	ACBP+/+ +Vehicle	5	18.2807
ACBP KO	Corticosterone in plasma (ng/mL)	ACBP+/+ +Vehicle	6	21.5961
ACBP KO	Corticosterone in plasma (ng/mL)	ACBP+/+ +CORT	1	219.894
ACBP KO	Corticosterone in plasma (ng/mL)	ACBP+/+ +CORT	2	168.691
ACBP KO	Corticosterone in plasma (ng/mL)	ACBP+/+ +CORT	3	169.765
ACBP KO	Corticosterone in plasma (ng/mL)	ACBP+/+ +CORT	4	183.496
ACBP KO	Corticosterone in plasma (ng/mL)	ACBP+/+ +CORT	5	151.913
ACBP KO	Corticosterone in plasma (ng/mL)	ACBP+/+ +CORT	6	189.115
ACBP KO	Corticosterone in plasma (ng/mL)	ACBP-/- +Vehicle	1	34.9341
ACBP KO	Corticosterone in plasma (ng/mL)	ACBP-/- +Vehicle	2	37.0473
ACBP KO	Corticosterone in plasma (ng/mL)	ACBP-/- +Vehicle	3	40.8138
ACBP KO	Corticosterone in plasma (ng/mL)	ACBP-/- +Vehicle	4	33.4155
ACBP KO	Corticosterone in plasma (ng/mL)	ACBP-/- +Vehicle	5	46.1931
ACBP KO	Corticosterone in plasma (ng/mL)	ACBP-/- +Vehicle	6	40.3628
ACBP KO	Corticosterone in plasma (ng/mL)	ACBP-/- +CORT	1	160.023
ACBP KO	Corticosterone in plasma (ng/mL)	ACBP-/- +CORT	2	180.044
ACBP KO	Corticosterone in plasma (ng/mL)	ACBP-/- +CORT	3	181.281
ACBP KO	Corticosterone in plasma (ng/mL)	ACBP-/- +CORT	4	194.159
ACBP KO	Corticosterone in plasma (ng/mL)	ACBP-/- +CORT	5	183.902
ACBP KO	Corticosterone in plasma (ng/mL)	ACBP-/- +CORT	6	195.566
ACBP KO	Liver triglycerides (mM)	ACBP+/+ +Vehicle	1	0.239169
ACBP KO	Liver triglycerides (mM)	ACBP+/+ +Vehicle	2	0.219097
ACBP KO	Liver triglycerides (mM)	ACBP+/+ +Vehicle	3	0.341857
ACBP KO	Liver triglycerides (mM)	ACBP+/+ +Vehicle	4	0.173412
ACBP KO	Liver triglycerides (mM)	ACBP+/+ +Vehicle	5	0.084761
ACBP KO	Liver triglycerides (mM)	ACBP+/+ +Vehicle	6	0.225441
ACBP KO	Liver triglycerides (mM)	ACBP+/+ +CORT	1	0.56232
ACBP KO	Liver triglycerides (mM)	ACBP+/+ +CORT	2	0.5412
ACBP KO	Liver triglycerides (mM)	ACBP+/+ +CORT	3	0.46734
ACBP KO	Liver triglycerides (mM)	ACBP+/+ +CORT	4	0.709148
ACBP KO	Liver triglycerides (mM)	ACBP+/+ +CORT	5	0.76432
ACBP KO	Liver triglycerides (mM)	ACBP+/+ +CORT	6	0.81923
ACBP KO	Liver triglycerides (mM)	ACBP-/- +Vehicle	1	0.21131
ACBP KO	Liver triglycerides (mM)	ACBP-/- +Vehicle	2	0.142011
ACBP KO	Liver triglycerides (mM)	ACBP-/- +Vehicle	3	0.21232
ACBP KO	Liver triglycerides (mM)	ACBP-/- +Vehicle	4	0.138591
ACBP KO	Liver triglycerides (mM)	ACBP-/- +Vehicle	5	0.222368
ACBP KO	Liver triglycerides (mM)	ACBP-/- +Vehicle	6	0.232119
ACBP KO	Liver triglycerides (mM)	ACBP-/- +CORT	1	0.337802
ACBP KO	Liver triglycerides (mM)	ACBP-/- +CORT	2	0.37215
ACBP KO	Liver triglycerides (mM)	ACBP-/- +CORT	3	0.43712
ACBP KO	Liver triglycerides (mM)	ACBP-/- +CORT	4	0.45213
ACBP KO	Liver triglycerides (mM)	ACBP-/- +CORT	5	0.38723
ACBP KO	Liver triglycerides (mM)	ACBP-/- +CORT	6	0.40234
ACBP KO	Plasma triglycerides (mM)	ACBP+/+ +Vehicle	1	0.271429
ACBP KO	Plasma triglycerides (mM)	ACBP+/+ +Vehicle	2	0.712605
ACBP KO	Plasma triglycerides (mM)	ACBP+/+ +Vehicle	3	1.97311
ACBP KO	Plasma triglycerides (mM)	ACBP+/+ +Vehicle	4	1.13277
ACBP KO	Plasma triglycerides (mM)	ACBP+/+ +Vehicle	5	1.14538
ACBP KO	Plasma triglycerides (mM)	ACBP+/+ +Vehicle	6	1.43529
ACBP KO	Plasma triglycerides (mM)	ACBP+/+ +CORT	1	6.54454
ACBP KO	Plasma triglycerides (mM)	ACBP+/+ +CORT	2	3.85546
ACBP KO	Plasma triglycerides (mM)	ACBP+/+ +CORT	3	4.1916
ACBP KO	Plasma triglycerides (mM)	ACBP+/+ +CORT	4	2.07395
ACBP KO	Plasma triglycerides (mM)	ACBP+/+ +CORT	5	5.56975
ACBP KO	Plasma triglycerides (mM)	ACBP+/+ +CORT	6	6.54454
ACBP KO	Plasma triglycerides (mM)	ACBP-/- +Vehicle	1	1.04034
ACBP KO	Plasma triglycerides (mM)	ACBP-/- +Vehicle	2	0.964706
ACBP KO	Plasma triglycerides (mM)	ACBP-/- +Vehicle	3	1.09916
ACBP KO	Plasma triglycerides (mM)	ACBP-/- +Vehicle	4	0.292437
ACBP KO	Plasma triglycerides (mM)	ACBP-/- +Vehicle	5	0.835294
ACBP KO	Plasma triglycerides (mM)	ACBP-/- +Vehicle	6	0.662185
ACBP KO	Plasma triglycerides (mM)	ACBP-/- +CORT	1	1.71429
ACBP KO	Plasma triglycerides (mM)	ACBP-/- +CORT	2	0.992437
ACBP KO	Plasma triglycerides (mM)	ACBP-/- +CORT	3	2.17395
ACBP KO	Plasma triglycerides (mM)	ACBP-/- +CORT	4	1.30084
ACBP KO	Plasma triglycerides (mM)	ACBP-/- +CORT	5	1.2437
ACBP KO	Plasma triglycerides (mM)	ACBP-/- +CORT	6	0.830252
ACBP KO	Free fatty acid in plasma (mM)	ACBP+/+ +Vehicle	1	0.339759
ACBP KO	Free fatty acid in plasma (mM)	ACBP+/+ +Vehicle	2	0.795181
ACBP KO	Free fatty acid in plasma (mM)	ACBP+/+ +Vehicle	3	0.813253
ACBP KO	Free fatty acid in plasma (mM)	ACBP+/+ +Vehicle	4	0.640964
ACBP KO	Free fatty acid in plasma (mM)	ACBP+/+ +Vehicle	5	0.706024
ACBP KO	Free fatty acid in plasma (mM)	ACBP+/+ +Vehicle	6	0.639759
ACBP KO	Free fatty acid in plasma (mM)	ACBP+/+ +CORT	1	1.62289
ACBP KO	Free fatty acid in plasma (mM)	ACBP+/+ +CORT	2	1.26024
ACBP KO	Free fatty acid in plasma (mM)	ACBP+/+ +CORT	3	1.51084
ACBP KO	Free fatty acid in plasma (mM)	ACBP+/+ +CORT	4	1.45783
ACBP KO	Free fatty acid in plasma (mM)	ACBP+/+ +CORT	5	1.22892
ACBP KO	Free fatty acid in plasma (mM)	ACBP+/+ +CORT	6	1.25361
ACBP KO	Free fatty acid in plasma (mM)	ACBP-/- +Vehicle	1	0.772892
ACBP KO	Free fatty acid in plasma (mM)	ACBP-/- +Vehicle	2	0.36747
ACBP KO	Free fatty acid in plasma (mM)	ACBP-/- +Vehicle	3	0.246988
ACBP KO	Free fatty acid in plasma (mM)	ACBP-/- +Vehicle	4	0.814458
ACBP KO	Free fatty acid in plasma (mM)	ACBP-/- +Vehicle	5	0.975301
ACBP KO	Free fatty acid in plasma (mM)	ACBP-/- +Vehicle	6	0.928916
ACBP KO	Free fatty acid in plasma (mM)	ACBP-/- +CORT	1	1.02831
ACBP KO	Free fatty acid in plasma (mM)	ACBP-/- +CORT	2	0.961446
ACBP KO	Free fatty acid in plasma (mM)	ACBP-/- +CORT	3	0.990361
ACBP KO	Free fatty acid in plasma (mM)	ACBP-/- +CORT	4	0.846386
ACBP KO	Free fatty acid in plasma (mM)	ACBP-/- +CORT	5	0.937952
ACBP KO	Free fatty acid in plasma (mM)	ACBP-/- +CORT	6	0.742169
ACBP KO	Insulin (ug/L)	ACBP+/+ +Vehicle	1	0.816932
ACBP KO	Insulin (ug/L)	ACBP+/+ +Vehicle	2	0.604728
ACBP KO	Insulin (ug/L)	ACBP+/+ +Vehicle	3	0.564046
ACBP KO	Insulin (ug/L)	ACBP+/+ +Vehicle	4	1.01209
ACBP KO	Insulin (ug/L)	ACBP+/+ +Vehicle	5	1.26608
ACBP KO	Insulin (ug/L)	ACBP+/+ +Vehicle	6	0.487631
ACBP KO	Insulin (ug/L)	ACBP+/+ +CORT	1	10.1787
ACBP KO	Insulin (ug/L)	ACBP+/+ +CORT	2	11.2545
ACBP KO	Insulin (ug/L)	ACBP+/+ +CORT	3	14.2331
ACBP KO	Insulin (ug/L)	ACBP+/+ +CORT	4	9.11875
ACBP KO	Insulin (ug/L)	ACBP+/+ +CORT	5	15.4244
ACBP KO	Insulin (ug/L)	ACBP+/+ +CORT	6	9.1138
ACBP KO	Insulin (ug/L)	ACBP-/- +Vehicle	1	1.05058
ACBP KO	Insulin (ug/L)	ACBP-/- +Vehicle	2	0.538758
ACBP KO	Insulin (ug/L)	ACBP-/- +Vehicle	3	0.385377
ACBP KO	Insulin (ug/L)	ACBP-/- +Vehicle	4	0.950027
ACBP KO	Insulin (ug/L)	ACBP-/- +Vehicle	5	0.705882
ACBP KO	Insulin (ug/L)	ACBP-/- +Vehicle	6	0.37768
ACBP KO	Insulin (ug/L)	ACBP-/- +CORT	1	1.41176
ACBP KO	Insulin (ug/L)	ACBP-/- +CORT	2	2.69049
ACBP KO	Insulin (ug/L)	ACBP-/- +CORT	3	1.30841
ACBP KO	Insulin (ug/L)	ACBP-/- +CORT	4	1.6564
ACBP KO	Insulin (ug/L)	ACBP-/- +CORT	5	1.91864
ACBP KO	Insulin (ug/L)	ACBP-/- +CORT	6	1.83178
ACBP KO	Fasting glycemia (mg/dL)	ACBP+/+ +Vehicle	1	134
ACBP KO	Fasting glycemia (mg/dL)	ACBP+/+ +Vehicle	2	127
ACBP KO	Fasting glycemia (mg/dL)	ACBP+/+ +Vehicle	3	130
ACBP KO	Fasting glycemia (mg/dL)	ACBP+/+ +Vehicle	4	136
ACBP KO	Fasting glycemia (mg/dL)	ACBP+/+ +Vehicle	5	127
ACBP KO	Fasting glycemia (mg/dL)	ACBP+/+ +Vehicle	6	135
ACBP KO	Fasting glycemia (mg/dL)	ACBP+/+ +CORT	1	111
ACBP KO	Fasting glycemia (mg/dL)	ACBP+/+ +CORT	2	105
ACBP KO	Fasting glycemia (mg/dL)	ACBP+/+ +CORT	3	105
ACBP KO	Fasting glycemia (mg/dL)	ACBP+/+ +CORT	4	112
ACBP KO	Fasting glycemia (mg/dL)	ACBP+/+ +CORT	5	113
ACBP KO	Fasting glycemia (mg/dL)	ACBP+/+ +CORT	6	109
ACBP KO	Fasting glycemia (mg/dL)	ACBP-/- +Vehicle	1	139
ACBP KO	Fasting glycemia (mg/dL)	ACBP-/- +Vehicle	2	129
ACBP KO	Fasting glycemia (mg/dL)	ACBP-/- +Vehicle	3	126
ACBP KO	Fasting glycemia (mg/dL)	ACBP-/- +Vehicle	4	138
ACBP KO	Fasting glycemia (mg/dL)	ACBP-/- +Vehicle	5	128
ACBP KO	Fasting glycemia (mg/dL)	ACBP-/- +Vehicle	6	129
ACBP KO	Fasting glycemia (mg/dL)	ACBP-/- +CORT	1	111
ACBP KO	Fasting glycemia (mg/dL)	ACBP-/- +CORT	2	121
ACBP KO	Fasting glycemia (mg/dL)	ACBP-/- +CORT	3	118
ACBP KO	Fasting glycemia (mg/dL)	ACBP-/- +CORT	4	124
ACBP KO	Fasting glycemia (mg/dL)	ACBP-/- +CORT	5	127
ACBP KO	Fasting glycemia (mg/dL)	ACBP-/- +CORT	6	115
ACBP KO	HOMA-IR	ACBP+/+ +Vehicle	1	6.53732
ACBP KO	HOMA-IR	ACBP+/+ +Vehicle	2	4.58641
ACBP KO	HOMA-IR	ACBP+/+ +Vehicle	3	4.37892
ACBP KO	HOMA-IR	ACBP+/+ +Vehicle	4	8.21995
ACBP KO	HOMA-IR	ACBP+/+ +Vehicle	5	9.60227
ACBP KO	HOMA-IR	ACBP+/+ +Vehicle	6	3.93128
ACBP KO	HOMA-IR	ACBP+/+ +CORT	1	67.4719
ACBP KO	HOMA-IR	ACBP+/+ +CORT	2	70.5709
ACBP KO	HOMA-IR	ACBP+/+ +CORT	3	89.2478
ACBP KO	HOMA-IR	ACBP+/+ +CORT	4	60.9905
ACBP KO	HOMA-IR	ACBP+/+ +CORT	5	104.087
ACBP KO	HOMA-IR	ACBP+/+ +CORT	6	59.3246
ACBP KO	HOMA-IR	ACBP-/- +Vehicle	1	8.72071
ACBP KO	HOMA-IR	ACBP-/- +Vehicle	2	4.15042
ACBP KO	HOMA-IR	ACBP-/- +Vehicle	3	2.89978
ACBP KO	HOMA-IR	ACBP-/- +Vehicle	4	7.82932
ACBP KO	HOMA-IR	ACBP-/- +Vehicle	5	5.39574
ACBP KO	HOMA-IR	ACBP-/- +Vehicle	6	2.90953
ACBP KO	HOMA-IR	ACBP-/- +CORT	1	9.35824
ACBP KO	HOMA-IR	ACBP-/- +CORT	2	19.4413
ACBP KO	HOMA-IR	ACBP-/- +CORT	3	9.22009
ACBP KO	HOMA-IR	ACBP-/- +CORT	4	12.2658
ACBP KO	HOMA-IR	ACBP-/- +CORT	5	14.5514
ACBP KO	HOMA-IR	ACBP-/- +CORT	6	12.58

## Sheet: Fig3G
Glucose (% basal levels) of GTT
Minutes	Dbi+/+ + Vehicle						Dbi+/+ + CORT						Dbi-/- + Vehicle						Dbi-/- + CORT
0	100	100	100	100	100	100	100	100	100	100	100	100	100	100	100	100	100	100	100	100	100	100	100	100
15	261.667	233.858	226.471	219.531	212.03	226.718	172.477	154.688	203.509	174.803	212.871	178.512	196.748	218.31	225.197	204.688	226.829	222.222	233.043	251.538	249.219	286.486	165.892	188.333
30	198.333	147.244	200	152.344	140.601	141.221	149.541	107.812	135.088	129.134	125.743	105.785	138.211	209.155	164.567	153.906	153.659	144.444	164.348	136.923	165.625	218.919	146.512	154.167
60	167.5	114.173	133.088	117.969	121.805	106.107	120.183	68.75	107.017	97.6378	90.099	95.0413	115.447	195.775	114.173	118.75	102.439	100	143.478	125.385	138.281	142.342	158.139	138.333
90	127.5	103.15	98.5294	99.2188	93.985	95.4198	92.6606	56.25	95.614	90.5512	83.1683	85.124	91.0569	140.141	89.7638	80.4688	92.6829	90.4762	99.1304	110	95.3125	118.018	129.457	120.833
120	109.167	96.063	82.3529	92.1875	95.4887	92.3664	88.9908	48.4375	84.2105	74.0157	70.297	81.8182	91.0569	106.338	82.6772	85.9375	82.1138	80.1587	91.3043	96.9231	80.4688	100.901	76.7442	101.667

## Sheet: Fig3H
AUC for GTT in liver
Total Peak Area
Dbi+/+ + Vehicle	Dbi+/+ + CORT	Dbi-/- + Vehicle	Dbi-/- + CORT
19625	14422	14372	16591
15531	9973	20403	16119
16831	14184	15189	16430
15369	13033	14549	19297
15000	13025	14695	16314
14760	12440	14250	16344

## Sheet: Fig3I
Glucose (% basal levels) of GTT
Minutes	Dbi+/+ + Vehicle						Dbi+/+ + CORT						Dbi-/- + Vehicle						Dbi-/- + CORT
0	100	100	100	100	100	100	100	100	100	100	100	100	100	100	100	100	100	100	100	100	100	100	100	100
15	54.7297	66.6667	59.1837	57.5163	57.4627	70.7317	64.0625	73.3871	84.9557	67.9688	88.4615	68.9655	49.0446	74.4526	61.4173	62.7219	50.3226	59.1241	71.4286	66.6667	70.7317	53.719	67.2269	61.0294
30	42.5676	49.2424	37.415	39.2157	48.5075	59.3496	59.375	70.9677	60.177	60.9375	80.7692	68.9655	34.3949	60.5839	48.8189	50.2959	53.5484	46.7153	56.3492	61.1111	61.7886	44.6281	58.8235	45.5882
60	30.4054	37.1212	29.2517	21.5686	27.6119	25.2033	61.7188	64.5161	55.7522	54.6875	67.3077	75	24.8408	46.7153	34.6457	37.2781	49.0323	28.4672	49.2064	41.2698	56.9106	47.9339	44.5378	50
90	52.7027	51.5151	46.9388	41.1765	56.7164	64.2276	74.2188	76.6129	76.1062	71.875	81.7308	95.6897	36.3057	64.2336	66.1417	43.1953	57.4194	59.1241	56.3492	70.6349	78.0488	66.9421	65.5462	52.9412
120	58.1081	88.6364	52.3809	41.8301	81.3433	69.1057	83.5938	89.5161	86.7257	84.375	94.2308	104.31	43.949	76.6423	71.6535	59.1716	65.8064	56.9343	75.3968	74.6032	75.6098	78.5124	88.2353	65.4412

## Sheet: Fig3J
AUC for ITT in liver
Total Peak Area
Dbi+/+ + Vehicle	Dbi+/+ + CORT	Dbi-/- + Vehicle	Dbi-/- + CORT
5894	8379	4753	7387
6847	9024	7708	7601
5551	8635	6868	8384
5005	8203	6124	7184
6453	9779	6890	7708
6866	10022	6170	6761

## Sheet: Fig3K
Plasma ACBP/DBI (ng/mL)
Liver Dbi+/+ + Vehicle	Liver Dbi+/+ + CORT	Liver Dbi-/- + Vehicle	Liver Dbi-/- +CORT
19.7175	42.4998	14.4836	27.3305
25.8917	29.6189	26.2429	20.9637
13.5093	33.5387	15.6731	14.0758
11.2889	44.0671	23.49	17.6443
27.1153	33.0742	23.5127	16.6701
16.7947	55.9585	27.7497	28.3048

[truncated: 4 more sheets: Fig3L, Fig3M, Fig3N, Fig3O]
