# Supplementary material for: Pathogenic role of acyl coenzyme A binding protein (ACBP) in Cushing’s syndrome
Source: Nat Metab. 2024 Nov 22;6(12):2281–99. doi: 10.1038/s42255-024-01170-0 (PMC11659162; doi:10.1038/s42255-024-01170-0)
Supplement: Supplementary file 11 — Numerical source data. [file 42255_2024_1170_MOESM11_ESM.xlsx]

## Sheet: Fig4B
plasma ACBP/DBI (ng/mL)
Gabrg2+/+ + Vehicle	Gabrg2+/+ + CORT	Gabrg2 F77I/F77I + Vehicle	Gabrg2 F77I/F77I + CORT
19.3505	35.4593	19.4314	22.8258
20.1811	36.5775	11.7939	18.9162
20.9228	34.3716	16.5928	19.1639
20.6618	45.4043	14.5289	13.7453
14.4402	43.3946	16.4921	20.9858
16.9257	54.4123	13.5458	21.9147

## Sheet: Fig4C
Acbp/Dbi mRNA in liver (r.u.) in liver
Gabrg2+/+ + Vehicle	Gabrg2+/+ + CORT	Gabrg2 F77I/F77I + Vehicle	Gabrg2 F77I/F77I + CORT
1	1.53873	0.460264	1.08724
1.10477	1.90809	0.450834	0.289716
0.859676	1.62305	0.41793	0.840125
1.04689	1.08747	0.43044	0.795461
0.524717	1.62047	0.364619	1.0394
0.906225	1.32623	0.657623	0.974606
				house keeping gene Gapdh			Acbp
	Sample #	Group #		Cт rep1	Cт rep2	Cт mean	Cт rep1	Cт rep2	Cт mean	ΔCт	ΔΔCт	2-ΔΔCт
mouse liver	1	Gabrg2+/+ + Vehicle		18.7299	19.1075	18.9187	20.256	20.2115	20.2338	1.31507	0	1
	2			18.7097	19.0413	18.8755	20.1168	19.9769	20.0468	1.17132	-0.143749	1.10477
	3			18.5445	18.867	18.7058	20.3279	20.15	20.239	1.5332	0.218136	0.859676
	4			18.4332	19.0905	18.7619	20.0764	19.9453	20.0108	1.24896	-0.0661116	1.04689
	5			16.9904	17.6568	17.3236	19.5777	19.5604	19.569	2.24546	0.930388	0.524717
	6			18.4081	19.2221	18.8151	20.2683	20.2761	20.2722	1.45713	0.142059	0.906225
	7	Gabrg2+/+ + CORT		18.6512	19.0977	18.8745	19.542	19.5935	19.5678	0.693324	-0.621744	1.53873
	8			18.9465	19.3641	19.1553	19.5461	19.5304	19.5383	0.382942	-0.932126	1.90809
	9			18.1207	18.7411	18.4309	19.1354	18.9591	19.0472	0.61636	-0.698709	1.62305
	10			18.1953	18.7279	18.4616	19.7829	19.5285	19.6557	1.19409	-0.120979	1.08747
	11			18.565	18.932	18.7485	19.521	19.2133	19.3672	0.618657	-0.696411	1.62047
	12			17.7588	18.0357	17.8972	18.8938	18.7161	18.805	0.907734	-0.407334	1.32623
	13	Gabrg2 F77I/F77I + Vehicle		17.1626	17.6246	17.3936	19.914	19.7424	19.8282	2.43454	1.11947	0.460264
	14			17.5587	17.8398	17.6992	20.0173	20.3099	20.1636	2.4644	1.14933	0.450834
	15			17.4264	17.513	17.4697	19.7128	20.3741	20.0434	2.57373	1.25867	0.41793
	16			17.6627	17.9772	17.82	20.2365	20.4657	20.3511	2.53118	1.21611	0.43044
	17			16.6605	16.9934	16.827	19.3481	19.8471	19.5976	2.77061	1.45554	0.364619
	18			17.0548	17.3041	17.1795	19.0771	19.1213	19.0992	1.91974	0.604668	0.657623
	19	Gabrg2 F77I/F77I + CORT		18.6586	19.2096	18.9341	20.098	20.159	20.1285	1.1944	-0.120669	1.08724
	20			19.6137	20.0711	19.8424	23.1347	22.7548	22.9447	3.10236	1.78729	0.289716
	21			16.3661	16.7113	16.5387	18.0098	18.2005	18.1051	1.56639	0.251324	0.840125
	22			15.1687	15.3604	15.2645	17.022	16.7975	16.9097	1.64521	0.330138	0.795461
	23			18.2553	18.6763	18.4658	19.712	19.7382	19.7251	1.25932	-0.0557489	1.0394
	24			17.8474	18.2715	18.0594	19.0395	19.7838	19.4116	1.35218	0.0371084	0.974606

## Sheet: Fig4D
Average food intake (g/mouse/day) in liver
Week	Gabrg2+/+ + Vehicle			Gabrg2+/+ + CORT			Gabrg2 F77I/F77I + Vehicle			Gabrg2 F77I/F77I + CORT
1	2.134	2.274	2.413	2.543	2.451	2.52	2.307	2.289	2.64	2.114	2.249	2.41
2	3.09	3.11	2.96	3.32	4.01	3.95	2.64	2.75	2.72	3.26	3.1	3.413
3	3.129	3.066	2.85	4.566	4.218	4.41	2.929	2.714	2.833	2.871	3.763	3.248
4	3.093	2.977	2.987	4.697	4.5	5.087	2.831	2.711	3.012	3.707	3.771	3.571
5	3.133	3.227	3.129	4.633	4.508	5.1	2.8	2.433	2.615	3.279	3.417	3.347

## Sheet: Fig4E
Body weight (g)
Week	Gabrg2+/+ + Vehicle										Gabrg2+/+ + CORT										Gabrg2F77I/F77I + Vehicle									Gabrg2 F77I/F77I + CORT
1	22.4	22.4	21.6	21.2	21.9	19.6	20.5	22	22.3	24	21.4	24.8	21.6	22.4	22.4	22.7	20.8	22.5	19.7	25.6	20.6	20	22	20.9	21.1	20.2	19.7	20.7	20.5	22	16.2	20	21.1	22.4	18.1	19.3	19.7	19.6	18.1
2	22.5	22.5	20.6	20.4	21	18.8	20.8	20.9	22.5	23	21.6	24.5	21.8	22.5	20.5	19.4	19.1	22.8	20.9	23.5	21.4	20	21.3	20.9	21.3	20	20.2	20.4	20.5	20.4	15.5	18.6	18.9	23.8	16.7	18.6	19	18.8	17.5
3	23.3	21.4	21.4	21.5	21.5	19.9	21.9	21.6	22.3	25.4	21.4	24.1	22.5	22	22.5	24.2	20.3	25	23.3	26	21.6	21	22.8	21.8	21	20.2	20.5	21	20.9	22.6	15.2	18.6	18.9	25.1	17	19.5	19.3	18.6	18.2
4	24.6	21	21.2	21.2	24	19.9	22.2	23	22.4	26.2	25.5	27.1	26.1	28.2	26	26.9	23	25	23.3	31.8	23.1	20.8	22.1	21.8	22	21.7	22	22.4	21.1	25.7	15.5	19.6	18.8	25.1	18.9	23.1	22.3	19.3	20.8
5	23.9	24.2	22.1	22.7	24.1	21.3	24.1	22.3	22.7	28.5	29.5	30.6	29.4	31	29.5	28.9	27.6	25	23.3	31.3	24.5	22.5	23.8	23.5	22.5	23.5	23.1	23.6	21.7	24.9	17.1	23.8	24.3	25.1	20.5	22.9	21.5	21	23.9

## Sheet: Fig4F
Heatmap
Exp	Tissu	Group	mice	value
Gabrg2 F77I/F77I	Thymus (%B.W)	Gabrg2+/++ Vehicle	1	1.8803
Gabrg2 F77I/F77I	Thymus (%B.W)	Gabrg2+/++ Vehicle	2	1.8477
Gabrg2 F77I/F77I	Thymus (%B.W)	Gabrg2+/++ Vehicle	3	1.3303
Gabrg2 F77I/F77I	Thymus (%B.W)	Gabrg2+/++ Vehicle	4	2.0643
Gabrg2 F77I/F77I	Thymus (%B.W)	Gabrg2+/++ Vehicle	5	2.3625
Gabrg2 F77I/F77I	Thymus (%B.W)	Gabrg2+/++ Vehicle	6	1.5315
Gabrg2 F77I/F77I	Thymus (%B.W)	Gabrg2+/++ CORT	1	0.4902
Gabrg2 F77I/F77I	Thymus (%B.W)	Gabrg2+/++ CORT	2	0.2517
Gabrg2 F77I/F77I	Thymus (%B.W)	Gabrg2+/++ CORT	3	0.4636
Gabrg2 F77I/F77I	Thymus (%B.W)	Gabrg2+/++ CORT	4	0.621
Gabrg2 F77I/F77I	Thymus (%B.W)	Gabrg2+/++ CORT	5	0.3829
Gabrg2 F77I/F77I	Thymus (%B.W)	Gabrg2+/++ CORT	6	0.4007
Gabrg2 F77I/F77I	Thymus (%B.W)	Gabrg2 F77I/F77I + Vehicle	1	2.255
Gabrg2 F77I/F77I	Thymus (%B.W)	Gabrg2 F77I/F77I + Vehicle	2	2.4159
Gabrg2 F77I/F77I	Thymus (%B.W)	Gabrg2 F77I/F77I + Vehicle	3	2.2265
Gabrg2 F77I/F77I	Thymus (%B.W)	Gabrg2 F77I/F77I + Vehicle	4	1.194
Gabrg2 F77I/F77I	Thymus (%B.W)	Gabrg2 F77I/F77I + Vehicle	5	2.3021
Gabrg2 F77I/F77I	Thymus (%B.W)	Gabrg2 F77I/F77I + Vehicle	6	1.6695
Gabrg2 F77I/F77I	Thymus (%B.W)	Gabrg2 F77I/F77I + CORT	1	0.8377
Gabrg2 F77I/F77I	Thymus (%B.W)	Gabrg2 F77I/F77I + CORT	2	0.4943
Gabrg2 F77I/F77I	Thymus (%B.W)	Gabrg2 F77I/F77I + CORT	3	0.8649
Gabrg2 F77I/F77I	Thymus (%B.W)	Gabrg2 F77I/F77I + CORT	4	1.1729
Gabrg2 F77I/F77I	Thymus (%B.W)	Gabrg2 F77I/F77I + CORT	5	0.7005
Gabrg2 F77I/F77I	Thymus (%B.W)	Gabrg2 F77I/F77I + CORT	6	0.4105
Gabrg2 F77I/F77I	Erector spinae (‰B.W)	Gabrg2+/++ Vehicle	1	5.32819
Gabrg2 F77I/F77I	Erector spinae (‰B.W)	Gabrg2+/++ Vehicle	2	4.51852
Gabrg2 F77I/F77I	Erector spinae (‰B.W)	Gabrg2+/++ Vehicle	3	5.85973
Gabrg2 F77I/F77I	Erector spinae (‰B.W)	Gabrg2+/++ Vehicle	4	5.23293
Gabrg2 F77I/F77I	Erector spinae (‰B.W)	Gabrg2+/++ Vehicle	5	6.79167
Gabrg2 F77I/F77I	Erector spinae (‰B.W)	Gabrg2+/++ Vehicle	6	5.56306
Gabrg2 F77I/F77I	Erector spinae (‰B.W)	Gabrg2+/++ CORT	1	3.72157
Gabrg2 F77I/F77I	Erector spinae (‰B.W)	Gabrg2+/++ CORT	2	3.88411
Gabrg2 F77I/F77I	Erector spinae (‰B.W)	Gabrg2+/++ CORT	3	3.22517
Gabrg2 F77I/F77I	Erector spinae (‰B.W)	Gabrg2+/++ CORT	4	2.8535
Gabrg2 F77I/F77I	Erector spinae (‰B.W)	Gabrg2+/++ CORT	5	4.31227
Gabrg2 F77I/F77I	Erector spinae (‰B.W)	Gabrg2+/++ CORT	6	2.65854
Gabrg2 F77I/F77I	Erector spinae (‰B.W)	Gabrg2 F77I/F77I + Vehicle	1	5.32669
Gabrg2 F77I/F77I	Erector spinae (‰B.W)	Gabrg2 F77I/F77I + Vehicle	2	6.06637
Gabrg2 F77I/F77I	Erector spinae (‰B.W)	Gabrg2 F77I/F77I + Vehicle	3	6.93162
Gabrg2 F77I/F77I	Erector spinae (‰B.W)	Gabrg2 F77I/F77I + Vehicle	4	6.48276
Gabrg2 F77I/F77I	Erector spinae (‰B.W)	Gabrg2 F77I/F77I + Vehicle	5	5.65106
Gabrg2 F77I/F77I	Erector spinae (‰B.W)	Gabrg2 F77I/F77I + Vehicle	6	6.59657
Gabrg2 F77I/F77I	Erector spinae (‰B.W)	Gabrg2 F77I/F77I + CORT	1	4.27907
Gabrg2 F77I/F77I	Erector spinae (‰B.W)	Gabrg2 F77I/F77I + CORT	2	6.82386
Gabrg2 F77I/F77I	Erector spinae (‰B.W)	Gabrg2 F77I/F77I + CORT	3	4.45495
Gabrg2 F77I/F77I	Erector spinae (‰B.W)	Gabrg2 F77I/F77I + CORT	4	7.57477
Gabrg2 F77I/F77I	Erector spinae (‰B.W)	Gabrg2 F77I/F77I + CORT	5	4.49198
Gabrg2 F77I/F77I	Erector spinae (‰B.W)	Gabrg2 F77I/F77I + CORT	6	4.16594
Gabrg2 F77I/F77I	Gastrocnemius (%B.W)	Gabrg2+/++ Vehicle	1	10.6216
Gabrg2 F77I/F77I	Gastrocnemius (%B.W)	Gabrg2+/++ Vehicle	2	11.4198
Gabrg2 F77I/F77I	Gastrocnemius (%B.W)	Gabrg2+/++ Vehicle	3	11.5656
Gabrg2 F77I/F77I	Gastrocnemius (%B.W)	Gabrg2+/++ Vehicle	4	10.8594
Gabrg2 F77I/F77I	Gastrocnemius (%B.W)	Gabrg2+/++ Vehicle	5	12.3833
Gabrg2 F77I/F77I	Gastrocnemius (%B.W)	Gabrg2+/++ Vehicle	6	11.6081
Gabrg2 F77I/F77I	Gastrocnemius (%B.W)	Gabrg2+/++ CORT	1	9.43137
Gabrg2 F77I/F77I	Gastrocnemius (%B.W)	Gabrg2+/++ CORT	2	8.72848
Gabrg2 F77I/F77I	Gastrocnemius (%B.W)	Gabrg2+/++ CORT	3	8.54305
Gabrg2 F77I/F77I	Gastrocnemius (%B.W)	Gabrg2+/++ CORT	4	7.6051
Gabrg2 F77I/F77I	Gastrocnemius (%B.W)	Gabrg2+/++ CORT	5	8.43123
Gabrg2 F77I/F77I	Gastrocnemius (%B.W)	Gabrg2+/++ CORT	6	7.87108
Gabrg2 F77I/F77I	Gastrocnemius (%B.W)	Gabrg2 F77I/F77I + Vehicle	1	11.5737
Gabrg2 F77I/F77I	Gastrocnemius (%B.W)	Gabrg2 F77I/F77I + Vehicle	2	12.0088
Gabrg2 F77I/F77I	Gastrocnemius (%B.W)	Gabrg2 F77I/F77I + Vehicle	3	11.8205
Gabrg2 F77I/F77I	Gastrocnemius (%B.W)	Gabrg2 F77I/F77I + Vehicle	4	11.2371
Gabrg2 F77I/F77I	Gastrocnemius (%B.W)	Gabrg2 F77I/F77I + Vehicle	5	12.3191
Gabrg2 F77I/F77I	Gastrocnemius (%B.W)	Gabrg2 F77I/F77I + Vehicle	6	11.8112
Gabrg2 F77I/F77I	Gastrocnemius (%B.W)	Gabrg2 F77I/F77I + CORT	1	9.13312
Gabrg2 F77I/F77I	Gastrocnemius (%B.W)	Gabrg2 F77I/F77I + CORT	2	10.642
Gabrg2 F77I/F77I	Gastrocnemius (%B.W)	Gabrg2 F77I/F77I + CORT	3	11.3514
Gabrg2 F77I/F77I	Gastrocnemius (%B.W)	Gabrg2 F77I/F77I + CORT	4	13.1075
Gabrg2 F77I/F77I	Gastrocnemius (%B.W)	Gabrg2 F77I/F77I + CORT	5	10.1604
Gabrg2 F77I/F77I	Gastrocnemius (%B.W)	Gabrg2 F77I/F77I + CORT	6	10.0044
Gabrg2 F77I/F77I	Adrenal (‰B.W)	Gabrg2+/++ Vehicle	1	0.22394
Gabrg2 F77I/F77I	Adrenal (‰B.W)	Gabrg2+/++ Vehicle	2	0.30041
Gabrg2 F77I/F77I	Adrenal (‰B.W)	Gabrg2+/++ Vehicle	3	0.31222
Gabrg2 F77I/F77I	Adrenal (‰B.W)	Gabrg2+/++ Vehicle	4	0.26908
Gabrg2 F77I/F77I	Adrenal (‰B.W)	Gabrg2+/++ Vehicle	5	0.22917
Gabrg2 F77I/F77I	Adrenal (‰B.W)	Gabrg2+/++ Vehicle	6	0.29279
Gabrg2 F77I/F77I	Adrenal (‰B.W)	Gabrg2+/++ CORT	1	0.12549
Gabrg2 F77I/F77I	Adrenal (‰B.W)	Gabrg2+/++ CORT	2	0.08609
Gabrg2 F77I/F77I	Adrenal (‰B.W)	Gabrg2+/++ CORT	3	0.10596
Gabrg2 F77I/F77I	Adrenal (‰B.W)	Gabrg2+/++ CORT	4	0.10828
Gabrg2 F77I/F77I	Adrenal (‰B.W)	Gabrg2+/++ CORT	5	0.10037
Gabrg2 F77I/F77I	Adrenal (‰B.W)	Gabrg2+/++ CORT	6	0.09756
Gabrg2 F77I/F77I	Adrenal (‰B.W)	Gabrg2 F77I/F77I + Vehicle	1	0.2988
Gabrg2 F77I/F77I	Adrenal (‰B.W)	Gabrg2 F77I/F77I + Vehicle	2	0.23009
Gabrg2 F77I/F77I	Adrenal (‰B.W)	Gabrg2 F77I/F77I + Vehicle	3	0.20513
Gabrg2 F77I/F77I	Adrenal (‰B.W)	Gabrg2 F77I/F77I + Vehicle	4	0.22845
Gabrg2 F77I/F77I	Adrenal (‰B.W)	Gabrg2 F77I/F77I + Vehicle	5	0.27234
Gabrg2 F77I/F77I	Adrenal (‰B.W)	Gabrg2 F77I/F77I + Vehicle	6	0.20601
Gabrg2 F77I/F77I	Adrenal (‰B.W)	Gabrg2 F77I/F77I + CORT	1	0.12013
Gabrg2 F77I/F77I	Adrenal (‰B.W)	Gabrg2 F77I/F77I + CORT	2	0.18182
Gabrg2 F77I/F77I	Adrenal (‰B.W)	Gabrg2 F77I/F77I + CORT	3	0.18919
Gabrg2 F77I/F77I	Adrenal (‰B.W)	Gabrg2 F77I/F77I + CORT	4	0.12549
Gabrg2 F77I/F77I	Adrenal (‰B.W)	Gabrg2 F77I/F77I + CORT	5	0.18341
Gabrg2 F77I/F77I	Adrenal (‰B.W)	Gabrg2 F77I/F77I + CORT	6	0.2186
Gabrg2 F77I/F77I	Perigonadal fat (%B.W)	Gabrg2+/++ Vehicle	1	2.91737
Gabrg2 F77I/F77I	Perigonadal fat (%B.W)	Gabrg2+/++ Vehicle	2	1.27037
Gabrg2 F77I/F77I	Perigonadal fat (%B.W)	Gabrg2+/++ Vehicle	3	1.22127
Gabrg2 F77I/F77I	Perigonadal fat (%B.W)	Gabrg2+/++ Vehicle	4	1.98876
Gabrg2 F77I/F77I	Perigonadal fat (%B.W)	Gabrg2+/++ Vehicle	5	1.6
Gabrg2 F77I/F77I	Perigonadal fat (%B.W)	Gabrg2+/++ Vehicle	6	1.65946
Gabrg2 F77I/F77I	Perigonadal fat (%B.W)	Gabrg2+/++ CORT	1	3.74863
Gabrg2 F77I/F77I	Perigonadal fat (%B.W)	Gabrg2+/++ CORT	2	4.0904
Gabrg2 F77I/F77I	Perigonadal fat (%B.W)	Gabrg2+/++ CORT	3	5.85331
Gabrg2 F77I/F77I	Perigonadal fat (%B.W)	Gabrg2+/++ CORT	4	5.81178
Gabrg2 F77I/F77I	Perigonadal fat (%B.W)	Gabrg2+/++ CORT	5	3.30409
Gabrg2 F77I/F77I	Perigonadal fat (%B.W)	Gabrg2+/++ CORT	6	4.74878
Gabrg2 F77I/F77I	Perigonadal fat (%B.W)	Gabrg2 F77I/F77I + Vehicle	1	1.43506
Gabrg2 F77I/F77I	Perigonadal fat (%B.W)	Gabrg2 F77I/F77I + Vehicle	2	0.78584
Gabrg2 F77I/F77I	Perigonadal fat (%B.W)	Gabrg2 F77I/F77I + Vehicle	3	2.11282
Gabrg2 F77I/F77I	Perigonadal fat (%B.W)	Gabrg2 F77I/F77I + Vehicle	4	0.64871
Gabrg2 F77I/F77I	Perigonadal fat (%B.W)	Gabrg2 F77I/F77I + Vehicle	5	1.46298
Gabrg2 F77I/F77I	Perigonadal fat (%B.W)	Gabrg2 F77I/F77I + Vehicle	6	1.40815
Gabrg2 F77I/F77I	Perigonadal fat (%B.W)	Gabrg2 F77I/F77I + CORT	1	4.73409
Gabrg2 F77I/F77I	Perigonadal fat (%B.W)	Gabrg2 F77I/F77I + CORT	2	1.78011
Gabrg2 F77I/F77I	Perigonadal fat (%B.W)	Gabrg2 F77I/F77I + CORT	3	2.73919
Gabrg2 F77I/F77I	Perigonadal fat (%B.W)	Gabrg2 F77I/F77I + CORT	4	1.84486
Gabrg2 F77I/F77I	Perigonadal fat (%B.W)	Gabrg2 F77I/F77I + CORT	5	2.47059
Gabrg2 F77I/F77I	Perigonadal fat (%B.W)	Gabrg2 F77I/F77I + CORT	6	3.71354
Gabrg2 F77I/F77I	Inguinal fat (%B.W)	Gabrg2+/++ Vehicle	1	2.81544
Gabrg2 F77I/F77I	Inguinal fat (%B.W)	Gabrg2+/++ Vehicle	2	1.53292
Gabrg2 F77I/F77I	Inguinal fat (%B.W)	Gabrg2+/++ Vehicle	3	1.54796
Gabrg2 F77I/F77I	Inguinal fat (%B.W)	Gabrg2+/++ Vehicle	4	2.24096
Gabrg2 F77I/F77I	Inguinal fat (%B.W)	Gabrg2+/++ Vehicle	5	1.6225
Gabrg2 F77I/F77I	Inguinal fat (%B.W)	Gabrg2+/++ Vehicle	6	1.96351
Gabrg2 F77I/F77I	Inguinal fat (%B.W)	Gabrg2+/++ CORT	1	5.15412
Gabrg2 F77I/F77I	Inguinal fat (%B.W)	Gabrg2+/++ CORT	2	3.63609
Gabrg2 F77I/F77I	Inguinal fat (%B.W)	Gabrg2+/++ CORT	3	5.5202
Gabrg2 F77I/F77I	Inguinal fat (%B.W)	Gabrg2+/++ CORT	4	6.15573
Gabrg2 F77I/F77I	Inguinal fat (%B.W)	Gabrg2+/++ CORT	5	5.33494
Gabrg2 F77I/F77I	Inguinal fat (%B.W)	Gabrg2+/++ CORT	6	4.28118
Gabrg2 F77I/F77I	Inguinal fat (%B.W)	Gabrg2 F77I/F77I + Vehicle	1	1.52749
Gabrg2 F77I/F77I	Inguinal fat (%B.W)	Gabrg2 F77I/F77I + Vehicle	2	0.97788
Gabrg2 F77I/F77I	Inguinal fat (%B.W)	Gabrg2 F77I/F77I + Vehicle	3	1.44487
Gabrg2 F77I/F77I	Inguinal fat (%B.W)	Gabrg2 F77I/F77I + Vehicle	4	0.87543
Gabrg2 F77I/F77I	Inguinal fat (%B.W)	Gabrg2 F77I/F77I + Vehicle	5	1.25447
Gabrg2 F77I/F77I	Inguinal fat (%B.W)	Gabrg2 F77I/F77I + Vehicle	6	1.69056
Gabrg2 F77I/F77I	Inguinal fat (%B.W)	Gabrg2 F77I/F77I + CORT	1	2.50812
Gabrg2 F77I/F77I	Inguinal fat (%B.W)	Gabrg2 F77I/F77I + CORT	2	2.17045
Gabrg2 F77I/F77I	Inguinal fat (%B.W)	Gabrg2 F77I/F77I + CORT	3	2.96081
Gabrg2 F77I/F77I	Inguinal fat (%B.W)	Gabrg2 F77I/F77I + CORT	4	2.02523
Gabrg2 F77I/F77I	Inguinal fat (%B.W)	Gabrg2 F77I/F77I + CORT	5	2.64545
Gabrg2 F77I/F77I	Inguinal fat (%B.W)	Gabrg2 F77I/F77I + CORT	6	3.531
Gabrg2 F77I/F77I	iBAT (%B.W)	Gabrg2+/++ Vehicle	1	3.45946
Gabrg2 F77I/F77I	iBAT (%B.W)	Gabrg2+/++ Vehicle	2	3.45267
Gabrg2 F77I/F77I	iBAT (%B.W)	Gabrg2+/++ Vehicle	3	2.34842
Gabrg2 F77I/F77I	iBAT (%B.W)	Gabrg2+/++ Vehicle	4	2.21687
Gabrg2 F77I/F77I	iBAT (%B.W)	Gabrg2+/++ Vehicle	5	2.77917
Gabrg2 F77I/F77I	iBAT (%B.W)	Gabrg2+/++ Vehicle	6	1.75676
Gabrg2 F77I/F77I	iBAT (%B.W)	Gabrg2+/++ CORT	1	8.58824
Gabrg2 F77I/F77I	iBAT (%B.W)	Gabrg2+/++ CORT	2	7.79139
Gabrg2 F77I/F77I	iBAT (%B.W)	Gabrg2+/++ CORT	3	7.59272
Gabrg2 F77I/F77I	iBAT (%B.W)	Gabrg2+/++ CORT	4	6.41083
Gabrg2 F77I/F77I	iBAT (%B.W)	Gabrg2+/++ CORT	5	7.52788
Gabrg2 F77I/F77I	iBAT (%B.W)	Gabrg2+/++ CORT	6	5.91638
Gabrg2 F77I/F77I	iBAT (%B.W)	Gabrg2 F77I/F77I + Vehicle	1	2.03586
Gabrg2 F77I/F77I	iBAT (%B.W)	Gabrg2 F77I/F77I + Vehicle	2	2.12389
Gabrg2 F77I/F77I	iBAT (%B.W)	Gabrg2 F77I/F77I + Vehicle	3	2.07692
Gabrg2 F77I/F77I	iBAT (%B.W)	Gabrg2 F77I/F77I + Vehicle	4	1.76293
Gabrg2 F77I/F77I	iBAT (%B.W)	Gabrg2 F77I/F77I + Vehicle	5	2.04255
Gabrg2 F77I/F77I	iBAT (%B.W)	Gabrg2 F77I/F77I + Vehicle	6	3.72103
Gabrg2 F77I/F77I	iBAT (%B.W)	Gabrg2 F77I/F77I + CORT	1	3.42857
Gabrg2 F77I/F77I	iBAT (%B.W)	Gabrg2 F77I/F77I + CORT	2	4.15909
Gabrg2 F77I/F77I	iBAT (%B.W)	Gabrg2 F77I/F77I + CORT	3	3.45495
Gabrg2 F77I/F77I	iBAT (%B.W)	Gabrg2 F77I/F77I + CORT	4	3.43458
Gabrg2 F77I/F77I	iBAT (%B.W)	Gabrg2 F77I/F77I + CORT	5	2.04278
Gabrg2 F77I/F77I	iBAT (%B.W)	Gabrg2 F77I/F77I + CORT	6	3.45415
Gabrg2 F77I/F77I	Liver (%B.W)	Gabrg2+/++ Vehicle	1	4.26834
Gabrg2 F77I/F77I	Liver (%B.W)	Gabrg2+/++ Vehicle	2	4.12469
Gabrg2 F77I/F77I	Liver (%B.W)	Gabrg2+/++ Vehicle	3	4.22353
Gabrg2 F77I/F77I	Liver (%B.W)	Gabrg2+/++ Vehicle	4	4.41124
Gabrg2 F77I/F77I	Liver (%B.W)	Gabrg2+/++ Vehicle	5	3.36458
Gabrg2 F77I/F77I	Liver (%B.W)	Gabrg2+/++ Vehicle	6	3.97928
Gabrg2 F77I/F77I	Liver (%B.W)	Gabrg2+/++ CORT	1	4.87333
Gabrg2 F77I/F77I	Liver (%B.W)	Gabrg2+/++ CORT	2	4.58046
Gabrg2 F77I/F77I	Liver (%B.W)	Gabrg2+/++ CORT	3	4.61325
Gabrg2 F77I/F77I	Liver (%B.W)	Gabrg2+/++ CORT	4	4.09745
Gabrg2 F77I/F77I	Liver (%B.W)	Gabrg2+/++ CORT	5	5.08513
Gabrg2 F77I/F77I	Liver (%B.W)	Gabrg2+/++ CORT	6	4.88502
Gabrg2 F77I/F77I	Liver (%B.W)	Gabrg2 F77I/F77I + Vehicle	1	4.44024
Gabrg2 F77I/F77I	Liver (%B.W)	Gabrg2 F77I/F77I + Vehicle	2	4.37655
Gabrg2 F77I/F77I	Liver (%B.W)	Gabrg2 F77I/F77I + Vehicle	3	4.2047
Gabrg2 F77I/F77I	Liver (%B.W)	Gabrg2 F77I/F77I + Vehicle	4	4.37759
Gabrg2 F77I/F77I	Liver (%B.W)	Gabrg2 F77I/F77I + Vehicle	5	4.27745
Gabrg2 F77I/F77I	Liver (%B.W)	Gabrg2 F77I/F77I + Vehicle	6	3.57773
Gabrg2 F77I/F77I	Liver (%B.W)	Gabrg2 F77I/F77I + CORT	1	4.04058
Gabrg2 F77I/F77I	Liver (%B.W)	Gabrg2 F77I/F77I + CORT	2	3.42045
Gabrg2 F77I/F77I	Liver (%B.W)	Gabrg2 F77I/F77I + CORT	3	3.3982
Gabrg2 F77I/F77I	Liver (%B.W)	Gabrg2 F77I/F77I + CORT	4	3.53458
Gabrg2 F77I/F77I	Liver (%B.W)	Gabrg2 F77I/F77I + CORT	5	2.87594
Gabrg2 F77I/F77I	Liver (%B.W)	Gabrg2 F77I/F77I + CORT	6	2.63974
Gabrg2 F77I/F77I	Visceral fat (%B.W)	Gabrg2+/++ Vehicle	1	1.97722
Gabrg2 F77I/F77I	Visceral fat (%B.W)	Gabrg2+/++ Vehicle	2	1.62181
Gabrg2 F77I/F77I	Visceral fat (%B.W)	Gabrg2+/++ Vehicle	3	1.63801
Gabrg2 F77I/F77I	Visceral fat (%B.W)	Gabrg2+/++ Vehicle	4	1.77349
Gabrg2 F77I/F77I	Visceral fat (%B.W)	Gabrg2+/++ Vehicle	5	1.98208
Gabrg2 F77I/F77I	Visceral fat (%B.W)	Gabrg2+/++ Vehicle	6	1.67432
Gabrg2 F77I/F77I	Visceral fat (%B.W)	Gabrg2+/++ CORT	1	2.60784
Gabrg2 F77I/F77I	Visceral fat (%B.W)	Gabrg2+/++ CORT	2	2.48907
Gabrg2 F77I/F77I	Visceral fat (%B.W)	Gabrg2+/++ CORT	3	3.37053
Gabrg2 F77I/F77I	Visceral fat (%B.W)	Gabrg2+/++ CORT	4	3.42834
Gabrg2 F77I/F77I	Visceral fat (%B.W)	Gabrg2+/++ CORT	5	2.74461
Gabrg2 F77I/F77I	Visceral fat (%B.W)	Gabrg2+/++ CORT	6	2.77282
Gabrg2 F77I/F77I	Visceral fat (%B.W)	Gabrg2 F77I/F77I + Vehicle	1	1.86853
Gabrg2 F77I/F77I	Visceral fat (%B.W)	Gabrg2 F77I/F77I + Vehicle	2	1.38761
Gabrg2 F77I/F77I	Visceral fat (%B.W)	Gabrg2 F77I/F77I + Vehicle	3	1.48761
Gabrg2 F77I/F77I	Visceral fat (%B.W)	Gabrg2 F77I/F77I + Vehicle	4	1.11034
Gabrg2 F77I/F77I	Visceral fat (%B.W)	Gabrg2 F77I/F77I + Vehicle	5	1.30043
Gabrg2 F77I/F77I	Visceral fat (%B.W)	Gabrg2 F77I/F77I + Vehicle	6	1.31674
Gabrg2 F77I/F77I	Visceral fat (%B.W)	Gabrg2 F77I/F77I + CORT	1	2.11266
Gabrg2 F77I/F77I	Visceral fat (%B.W)	Gabrg2 F77I/F77I + CORT	2	1.98239
Gabrg2 F77I/F77I	Visceral fat (%B.W)	Gabrg2 F77I/F77I + CORT	3	1.52703
Gabrg2 F77I/F77I	Visceral fat (%B.W)	Gabrg2 F77I/F77I + CORT	4	1.23925
Gabrg2 F77I/F77I	Visceral fat (%B.W)	Gabrg2 F77I/F77I + CORT	5	1.28396
Gabrg2 F77I/F77I	Visceral fat (%B.W)	Gabrg2 F77I/F77I + CORT	6	1.4393
Gabrg2 F77I/F77I	Corticosterone in plasma (ng/mL)	Gabrg2+/++ Vehicle	1	33.8102
Gabrg2 F77I/F77I	Corticosterone in plasma (ng/mL)	Gabrg2+/++ Vehicle	2	21.9399
Gabrg2 F77I/F77I	Corticosterone in plasma (ng/mL)	Gabrg2+/++ Vehicle	3	24.7612
Gabrg2 F77I/F77I	Corticosterone in plasma (ng/mL)	Gabrg2+/++ Vehicle	4	18.4622
Gabrg2 F77I/F77I	Corticosterone in plasma (ng/mL)	Gabrg2+/++ Vehicle	5	35.1156
Gabrg2 F77I/F77I	Corticosterone in plasma (ng/mL)	Gabrg2+/++ Vehicle	6	28.3995
Gabrg2 F77I/F77I	Corticosterone in plasma (ng/mL)	Gabrg2+/++ CORT	1	176.583
Gabrg2 F77I/F77I	Corticosterone in plasma (ng/mL)	Gabrg2+/++ CORT	2	184.035
Gabrg2 F77I/F77I	Corticosterone in plasma (ng/mL)	Gabrg2+/++ CORT	3	168.514
Gabrg2 F77I/F77I	Corticosterone in plasma (ng/mL)	Gabrg2+/++ CORT	4	153.876
Gabrg2 F77I/F77I	Corticosterone in plasma (ng/mL)	Gabrg2+/++ CORT	5	171.663
Gabrg2 F77I/F77I	Corticosterone in plasma (ng/mL)	Gabrg2+/++ CORT	6	195.785
Gabrg2 F77I/F77I	Corticosterone in plasma (ng/mL)	Gabrg2 F77I/F77I + Vehicle	1	32.6582
Gabrg2 F77I/F77I	Corticosterone in plasma (ng/mL)	Gabrg2 F77I/F77I + Vehicle	2	22.3327
Gabrg2 F77I/F77I	Corticosterone in plasma (ng/mL)	Gabrg2 F77I/F77I + Vehicle	3	19.566
Gabrg2 F77I/F77I	Corticosterone in plasma (ng/mL)	Gabrg2 F77I/F77I + Vehicle	4	36.5178
Gabrg2 F77I/F77I	Corticosterone in plasma (ng/mL)	Gabrg2 F77I/F77I + Vehicle	5	17.647
Gabrg2 F77I/F77I	Corticosterone in plasma (ng/mL)	Gabrg2 F77I/F77I + Vehicle	6	24.1303
Gabrg2 F77I/F77I	Corticosterone in plasma (ng/mL)	Gabrg2 F77I/F77I + CORT	1	181.001
Gabrg2 F77I/F77I	Corticosterone in plasma (ng/mL)	Gabrg2 F77I/F77I + CORT	2	161.099
Gabrg2 F77I/F77I	Corticosterone in plasma (ng/mL)	Gabrg2 F77I/F77I + CORT	3	184.236
Gabrg2 F77I/F77I	Corticosterone in plasma (ng/mL)	Gabrg2 F77I/F77I + CORT	4	174.267
Gabrg2 F77I/F77I	Corticosterone in plasma (ng/mL)	Gabrg2 F77I/F77I + CORT	5	163.001
Gabrg2 F77I/F77I	Corticosterone in plasma (ng/mL)	Gabrg2 F77I/F77I + CORT	6	195.337
Gabrg2 F77I/F77I	Liver triglycerides (mM)	Gabrg2+/++ Vehicle	1	0.237606
Gabrg2 F77I/F77I	Liver triglycerides (mM)	Gabrg2+/++ Vehicle	2	0.204611
Gabrg2 F77I/F77I	Liver triglycerides (mM)	Gabrg2+/++ Vehicle	3	0.232169
Gabrg2 F77I/F77I	Liver triglycerides (mM)	Gabrg2+/++ Vehicle	4	0.219137
Gabrg2 F77I/F77I	Liver triglycerides (mM)	Gabrg2+/++ Vehicle	5	0.311279
Gabrg2 F77I/F77I	Liver triglycerides (mM)	Gabrg2+/++ Vehicle	6	0.117112
Gabrg2 F77I/F77I	Liver triglycerides (mM)	Gabrg2+/++ CORT	1	0.653523
Gabrg2 F77I/F77I	Liver triglycerides (mM)	Gabrg2+/++ CORT	2	0.612317
Gabrg2 F77I/F77I	Liver triglycerides (mM)	Gabrg2+/++ CORT	3	0.524217
Gabrg2 F77I/F77I	Liver triglycerides (mM)	Gabrg2+/++ CORT	4	0.729214
Gabrg2 F77I/F77I	Liver triglycerides (mM)	Gabrg2+/++ CORT	5	0.792233
Gabrg2 F77I/F77I	Liver triglycerides (mM)	Gabrg2+/++ CORT	6	0.727413
Gabrg2 F77I/F77I	Liver triglycerides (mM)	Gabrg2 F77I/F77I + Vehicle	1	0.209284
Gabrg2 F77I/F77I	Liver triglycerides (mM)	Gabrg2 F77I/F77I + Vehicle	2	0.122458
Gabrg2 F77I/F77I	Liver triglycerides (mM)	Gabrg2 F77I/F77I + Vehicle	3	0.212458
Gabrg2 F77I/F77I	Liver triglycerides (mM)	Gabrg2 F77I/F77I + Vehicle	4	0.124511
Gabrg2 F77I/F77I	Liver triglycerides (mM)	Gabrg2 F77I/F77I + Vehicle	5	0.282453
Gabrg2 F77I/F77I	Liver triglycerides (mM)	Gabrg2 F77I/F77I + Vehicle	6	0.124251
Gabrg2 F77I/F77I	Liver triglycerides (mM)	Gabrg2 F77I/F77I + CORT	1	0.372415
Gabrg2 F77I/F77I	Liver triglycerides (mM)	Gabrg2 F77I/F77I + CORT	2	0.424524
Gabrg2 F77I/F77I	Liver triglycerides (mM)	Gabrg2 F77I/F77I + CORT	3	0.443412
Gabrg2 F77I/F77I	Liver triglycerides (mM)	Gabrg2 F77I/F77I + CORT	4	0.394812
Gabrg2 F77I/F77I	Liver triglycerides (mM)	Gabrg2 F77I/F77I + CORT	5	0.428346
Gabrg2 F77I/F77I	Liver triglycerides (mM)	Gabrg2 F77I/F77I + CORT	6	0.535234
Gabrg2 F77I/F77I	Plasma triglycerides (mM)	Gabrg2+/++ Vehicle	1	0.763025
Gabrg2 F77I/F77I	Plasma triglycerides (mM)	Gabrg2+/++ Vehicle	2	0.695798
Gabrg2 F77I/F77I	Plasma triglycerides (mM)	Gabrg2+/++ Vehicle	3	0.964706
Gabrg2 F77I/F77I	Plasma triglycerides (mM)	Gabrg2+/++ Vehicle	4	0.763025
Gabrg2 F77I/F77I	Plasma triglycerides (mM)	Gabrg2+/++ Vehicle	5	0.897479
Gabrg2 F77I/F77I	Plasma triglycerides (mM)	Gabrg2+/++ Vehicle	6	0.998319
Gabrg2 F77I/F77I	Plasma triglycerides (mM)	Gabrg2+/++ CORT	1	2.67899
Gabrg2 F77I/F77I	Plasma triglycerides (mM)	Gabrg2+/++ CORT	2	2.27563
Gabrg2 F77I/F77I	Plasma triglycerides (mM)	Gabrg2+/++ CORT	3	1.40168
Gabrg2 F77I/F77I	Plasma triglycerides (mM)	Gabrg2+/++ CORT	4	4.1916
Gabrg2 F77I/F77I	Plasma triglycerides (mM)	Gabrg2+/++ CORT	5	2.07395
Gabrg2 F77I/F77I	Plasma triglycerides (mM)	Gabrg2+/++ CORT	6	2.00672
Gabrg2 F77I/F77I	Plasma triglycerides (mM)	Gabrg2 F77I/F77I + Vehicle	1	1.09916
Gabrg2 F77I/F77I	Plasma triglycerides (mM)	Gabrg2 F77I/F77I + Vehicle	2	0.695798
Gabrg2 F77I/F77I	Plasma triglycerides (mM)	Gabrg2 F77I/F77I + Vehicle	3	0.594958
Gabrg2 F77I/F77I	Plasma triglycerides (mM)	Gabrg2 F77I/F77I + Vehicle	4	0.12437
Gabrg2 F77I/F77I	Plasma triglycerides (mM)	Gabrg2 F77I/F77I + Vehicle	5	0.796639
Gabrg2 F77I/F77I	Plasma triglycerides (mM)	Gabrg2 F77I/F77I + Vehicle	6	0.494118
Gabrg2 F77I/F77I	Plasma triglycerides (mM)	Gabrg2 F77I/F77I + CORT	1	0.998319
Gabrg2 F77I/F77I	Plasma triglycerides (mM)	Gabrg2 F77I/F77I + CORT	2	1.23361
Gabrg2 F77I/F77I	Plasma triglycerides (mM)	Gabrg2 F77I/F77I + CORT	3	0.292437
Gabrg2 F77I/F77I	Plasma triglycerides (mM)	Gabrg2 F77I/F77I + CORT	4	1.06555
Gabrg2 F77I/F77I	Plasma triglycerides (mM)	Gabrg2 F77I/F77I + CORT	5	1.03193
Gabrg2 F77I/F77I	Plasma triglycerides (mM)	Gabrg2 F77I/F77I + CORT	6	0.796639
Gabrg2 F77I/F77I	Free fatty acid in plasma (mM)	Gabrg2+/++ Vehicle	1	0.924915
Gabrg2 F77I/F77I	Free fatty acid in plasma (mM)	Gabrg2+/++ Vehicle	2	0.902389
Gabrg2 F77I/F77I	Free fatty acid in plasma (mM)	Gabrg2+/++ Vehicle	3	0.679863
Gabrg2 F77I/F77I	Free fatty acid in plasma (mM)	Gabrg2+/++ Vehicle	4	0.531058
Gabrg2 F77I/F77I	Free fatty acid in plasma (mM)	Gabrg2+/++ Vehicle	5	0.845051
Gabrg2 F77I/F77I	Free fatty acid in plasma (mM)	Gabrg2+/++ Vehicle	6	0.507167
Gabrg2 F77I/F77I	Free fatty acid in plasma (mM)	Gabrg2+/++ CORT	1	1.65529
Gabrg2 F77I/F77I	Free fatty acid in plasma (mM)	Gabrg2+/++ CORT	2	1.67713
Gabrg2 F77I/F77I	Free fatty acid in plasma (mM)	Gabrg2+/++ CORT	3	1.66007
Gabrg2 F77I/F77I	Free fatty acid in plasma (mM)	Gabrg2+/++ CORT	4	1.62048
Gabrg2 F77I/F77I	Free fatty acid in plasma (mM)	Gabrg2+/++ CORT	5	2.32696
Gabrg2 F77I/F77I	Free fatty acid in plasma (mM)	Gabrg2+/++ CORT	6	2.09147
Gabrg2 F77I/F77I	Free fatty acid in plasma (mM)	Gabrg2 F77I/F77I + Vehicle	1	0.731058
Gabrg2 F77I/F77I	Free fatty acid in plasma (mM)	Gabrg2 F77I/F77I + Vehicle	2	0.97884
Gabrg2 F77I/F77I	Free fatty acid in plasma (mM)	Gabrg2 F77I/F77I + Vehicle	3	0.9843
Gabrg2 F77I/F77I	Free fatty acid in plasma (mM)	Gabrg2 F77I/F77I + Vehicle	4	0.799317
Gabrg2 F77I/F77I	Free fatty acid in plasma (mM)	Gabrg2 F77I/F77I + Vehicle	5	0.990444
Gabrg2 F77I/F77I	Free fatty acid in plasma (mM)	Gabrg2 F77I/F77I + Vehicle	6	0.935836
Gabrg2 F77I/F77I	Free fatty acid in plasma (mM)	Gabrg2 F77I/F77I + CORT	1	1.03345
Gabrg2 F77I/F77I	Free fatty acid in plasma (mM)	Gabrg2 F77I/F77I + CORT	2	1.1413
Gabrg2 F77I/F77I	Free fatty acid in plasma (mM)	Gabrg2 F77I/F77I + CORT	3	1.09488
Gabrg2 F77I/F77I	Free fatty acid in plasma (mM)	Gabrg2 F77I/F77I + CORT	4	1.48328
Gabrg2 F77I/F77I	Free fatty acid in plasma (mM)	Gabrg2 F77I/F77I + CORT	5	0.711263
Gabrg2 F77I/F77I	Free fatty acid in plasma (mM)	Gabrg2 F77I/F77I + CORT	6	0.54744
Gabrg2 F77I/F77I	Insulin (ug/L)	Gabrg2+/++ Vehicle	1	0.246347
Gabrg2 F77I/F77I	Insulin (ug/L)	Gabrg2+/++ Vehicle	2	0.136395
Gabrg2 F77I/F77I	Insulin (ug/L)	Gabrg2+/++ Vehicle	3	0.168406
Gabrg2 F77I/F77I	Insulin (ug/L)	Gabrg2+/++ Vehicle	4	0.259569
Gabrg2 F77I/F77I	Insulin (ug/L)	Gabrg2+/++ Vehicle	5	0.14753
Gabrg2 F77I/F77I	Insulin (ug/L)	Gabrg2+/++ Vehicle	6	0.526096
Gabrg2 F77I/F77I	Insulin (ug/L)	Gabrg2+/++ CORT	1	6.71608
Gabrg2 F77I/F77I	Insulin (ug/L)	Gabrg2+/++ CORT	2	4.26722
Gabrg2 F77I/F77I	Insulin (ug/L)	Gabrg2+/++ CORT	3	14.8754
Gabrg2 F77I/F77I	Insulin (ug/L)	Gabrg2+/++ CORT	4	2.94294
Gabrg2 F77I/F77I	Insulin (ug/L)	Gabrg2+/++ CORT	5	14.7321
Gabrg2 F77I/F77I	Insulin (ug/L)	Gabrg2+/++ CORT	6	15.7794
Gabrg2 F77I/F77I	Insulin (ug/L)	Gabrg2 F77I/F77I + Vehicle	1	0.176757
Gabrg2 F77I/F77I	Insulin (ug/L)	Gabrg2 F77I/F77I + Vehicle	2	0.171886
Gabrg2 F77I/F77I	Insulin (ug/L)	Gabrg2 F77I/F77I + Vehicle	3	0.0285317
Gabrg2 F77I/F77I	Insulin (ug/L)	Gabrg2 F77I/F77I + Vehicle	4	0.134308
Gabrg2 F77I/F77I	Insulin (ug/L)	Gabrg2 F77I/F77I + Vehicle	5	0.0605428
Gabrg2 F77I/F77I	Insulin (ug/L)	Gabrg2 F77I/F77I + Vehicle	6	0.497564
Gabrg2 F77I/F77I	Insulin (ug/L)	Gabrg2 F77I/F77I + CORT	1	0.0688935
Gabrg2 F77I/F77I	Insulin (ug/L)	Gabrg2 F77I/F77I + CORT	2	0.0452331
Gabrg2 F77I/F77I	Insulin (ug/L)	Gabrg2 F77I/F77I + CORT	3	0.0320111
Gabrg2 F77I/F77I	Insulin (ug/L)	Gabrg2 F77I/F77I + CORT	4	0.462074
Gabrg2 F77I/F77I	Insulin (ug/L)	Gabrg2 F77I/F77I + CORT	5	0.626305
Gabrg2 F77I/F77I	Insulin (ug/L)	Gabrg2 F77I/F77I + CORT	6	0.250522
Gabrg2 F77I/F77I	Fasting glycemia (mg/dL)	Gabrg2+/++ Vehicle	1	132
Gabrg2 F77I/F77I	Fasting glycemia (mg/dL)	Gabrg2+/++ Vehicle	2	127
Gabrg2 F77I/F77I	Fasting glycemia (mg/dL)	Gabrg2+/++ Vehicle	3	131
Gabrg2 F77I/F77I	Fasting glycemia (mg/dL)	Gabrg2+/++ Vehicle	4	130
Gabrg2 F77I/F77I	Fasting glycemia (mg/dL)	Gabrg2+/++ Vehicle	5	126
Gabrg2 F77I/F77I	Fasting glycemia (mg/dL)	Gabrg2+/++ Vehicle	6	129
Gabrg2 F77I/F77I	Fasting glycemia (mg/dL)	Gabrg2+/++ CORT	1	115
Gabrg2 F77I/F77I	Fasting glycemia (mg/dL)	Gabrg2+/++ CORT	2	105
Gabrg2 F77I/F77I	Fasting glycemia (mg/dL)	Gabrg2+/++ CORT	3	100
Gabrg2 F77I/F77I	Fasting glycemia (mg/dL)	Gabrg2+/++ CORT	4	103
Gabrg2 F77I/F77I	Fasting glycemia (mg/dL)	Gabrg2+/++ CORT	5	105
Gabrg2 F77I/F77I	Fasting glycemia (mg/dL)	Gabrg2+/++ CORT	6	110
Gabrg2 F77I/F77I	Fasting glycemia (mg/dL)	Gabrg2 F77I/F77I + Vehicle	1	129
Gabrg2 F77I/F77I	Fasting glycemia (mg/dL)	Gabrg2 F77I/F77I + Vehicle	2	121
Gabrg2 F77I/F77I	Fasting glycemia (mg/dL)	Gabrg2 F77I/F77I + Vehicle	3	125
Gabrg2 F77I/F77I	Fasting glycemia (mg/dL)	Gabrg2 F77I/F77I + Vehicle	4	128
Gabrg2 F77I/F77I	Fasting glycemia (mg/dL)	Gabrg2 F77I/F77I + Vehicle	5	131
Gabrg2 F77I/F77I	Fasting glycemia (mg/dL)	Gabrg2 F77I/F77I + Vehicle	6	135
Gabrg2 F77I/F77I	Fasting glycemia (mg/dL)	Gabrg2 F77I/F77I + CORT	1	127
Gabrg2 F77I/F77I	Fasting glycemia (mg/dL)	Gabrg2 F77I/F77I + CORT	2	124
Gabrg2 F77I/F77I	Fasting glycemia (mg/dL)	Gabrg2 F77I/F77I + CORT	3	119
Gabrg2 F77I/F77I	Fasting glycemia (mg/dL)	Gabrg2 F77I/F77I + CORT	4	109
Gabrg2 F77I/F77I	Fasting glycemia (mg/dL)	Gabrg2 F77I/F77I + CORT	5	124
Gabrg2 F77I/F77I	Fasting glycemia (mg/dL)	Gabrg2 F77I/F77I + CORT	6	116
Gabrg2 F77I/F77I	HOMA-IR	Gabrg2+/++ Vehicle	1	1.94191
Gabrg2 F77I/F77I	HOMA-IR	Gabrg2+/++ Vehicle	2	1.03446
Gabrg2 F77I/F77I	HOMA-IR	Gabrg2+/++ Vehicle	3	1.31746
Gabrg2 F77I/F77I	HOMA-IR	Gabrg2+/++ Vehicle	4	2.01514
Gabrg2 F77I/F77I	HOMA-IR	Gabrg2+/++ Vehicle	5	1.11009
Gabrg2 F77I/F77I	HOMA-IR	Gabrg2+/++ Vehicle	6	4.05288
Gabrg2 F77I/F77I	HOMA-IR	Gabrg2+/++ CORT	1	46.1235
Gabrg2 F77I/F77I	HOMA-IR	Gabrg2+/++ CORT	2	26.7574
Gabrg2 F77I/F77I	HOMA-IR	Gabrg2+/++ CORT	3	88.8339
Gabrg2 F77I/F77I	HOMA-IR	Gabrg2+/++ CORT	4	18.102
Gabrg2 F77I/F77I	HOMA-IR	Gabrg2+/++ CORT	5	92.3767
Gabrg2 F77I/F77I	HOMA-IR	Gabrg2+/++ CORT	6	103.655
Gabrg2 F77I/F77I	HOMA-IR	Gabrg2 F77I/F77I + Vehicle	1	1.36168
Gabrg2 F77I/F77I	HOMA-IR	Gabrg2 F77I/F77I + Vehicle	2	1.24204
Gabrg2 F77I/F77I	HOMA-IR	Gabrg2 F77I/F77I + Vehicle	3	0.212984
Gabrg2 F77I/F77I	HOMA-IR	Gabrg2 F77I/F77I + Vehicle	4	1.02664
Gabrg2 F77I/F77I	HOMA-IR	Gabrg2 F77I/F77I + Vehicle	5	0.473634
Gabrg2 F77I/F77I	HOMA-IR	Gabrg2 F77I/F77I + Vehicle	6	4.01136
Gabrg2 F77I/F77I	HOMA-IR	Gabrg2 F77I/F77I + CORT	1	2.03936
Gabrg2 F77I/F77I	HOMA-IR	Gabrg2 F77I/F77I + CORT	2	4.0375
Gabrg2 F77I/F77I	HOMA-IR	Gabrg2 F77I/F77I + CORT	3	5.20204
Gabrg2 F77I/F77I	HOMA-IR	Gabrg2 F77I/F77I + CORT	4	3.00779
Gabrg2 F77I/F77I	HOMA-IR	Gabrg2 F77I/F77I + CORT	5	4.63785
Gabrg2 F77I/F77I	HOMA-IR	Gabrg2 F77I/F77I + CORT	6	1.73545

## Sheet: Fig4G
Glucose (% basal levels) of GTT
Minutes	Gabrg2+/+ + Vehicle						Gabrg2+/+ + CORT						Gabrg2F77I/F77I + Vehicle						Gabrg2F77I/F77I + CORT
0	100	100	100	100	100	100	100	100	100	100	100	100	100	100	100	100	100	100	100	100	100	100	100	100
15	181.56	221.97	223.622	223.741	224.627	225.197	171.154	162.712	189.623	167.769	179.091	174.766	164.789	236.364	217.323	226.4	197.794	230.534	227.778	209.917	171.538	189.076	239.474	187.097
30	115.603	141.667	151.181	126.619	160.448	140.157	128.846	105.085	153.774	119.835	119.091	115.888	131.69	156.198	140.157	154.4	122.794	161.069	141.27	142.149	140.769	149.58	137.719	139.516
60	97.1631	107.576	98.4252	96.4029	123.881	114.173	105.769	82.2034	96.2264	91.7355	93.6364	87.8505	97.1831	128.926	113.386	114.4	99.2647	116.031	107.143	102.479	109.231	112.605	118.421	102.419
90	90.0709	89.3939	97.6378	87.7698	98.5075	98.4252	93.2692	61.0169	92.4528	84.2975	80	83.1776	71.831	108.264	103.937	90.4	75	99.2366	96.8254	94.2149	96.1538	106.723	109.649	105.645
120	92.9078	91.6667	88.189	81.295	90.2985	103.15	93.2692	55.9322	71.6981	77.686	70	85.0467	78.8732	91.7355	95.2756	88	74.2647	92.3664	93.6508	77.686	76.9231	86.5546	106.14	98.3871

## Sheet: Fig4H
AUC for GTT in liver
Total Peak Area
Gabrg2+/+ + Vehicle	Gabrg2+/+ + CORT	Gabrg2 F77I/F77I + Vehicle	Gabrg2 F77I/F77I + CORT
13085	13587	12438	14869
14551	10691	16302	14163
14711	13790	15112	13806
13700	12409	15084	14830
15756	12375	12822	15875
15207	12386	15676	14413

## Sheet: Fig4I
Glucose (% basal levels) of ITT
Minutes	Gabrg2+/+ + Vehicle						Gabrg2+/+ + CORT						Gabrg2F77I/F77I + Vehicle						Gabrg2F77I/F77I + CORT
0	100	100	100	100	100	100	100	100	100	100	100	100	100	100	100	100	100	100	100	100	100	100	100	100
15	58.6957	59.542	60.6299	59.4406	64.1221	60	66.1017	89.6226	82.0755	70.339	81.25	80.7339	65.1852	59.542	60.3175	65.0794	52.6718	61.1111	70.1613	61.7886	77.6786	71.5517	75.2066	58.871
30	44.2029	49.6183	40.9449	37.0629	44.2748	47.6923	55.0847	83.0189	64.1509	66.9492	72.3214	74.3119	46.6667	42.7481	43.6508	42.0635	35.1145	47.619	61.2903	45.5285	47.3214	44.8276	52.0661	47.5806
60	24.6377	27.4809	25.1969	19.5804	28.2443	20.7692	44.9153	72.6415	59.434	60.1695	62.5	68.8073	31.8519	26.7176	20.6349	22.2222	23.6641	34.9206	56.4516	36.5854	29.4643	25	30.5785	39.5161
90	57.2464	44.2748	44.8819	44.0559	47.3282	43.8462	61.8644	79.2453	83.0189	69.4915	75.8929	81.6514	50.3704	45.0382	51.5873	50	44.2748	56.3492	67.7419	49.5935	68.75	53.4483	45.4545	55.6452
120	62.3188	74.0458	61.4173	55.2448	76.3359	65.3846	87.2881	98.1132	93.3962	91.5254	86.6071	102.752	65.9259	60.3053	65.0794	66.6667	71.7557	72.2222	75	66.6667	79.4643	81.0345	65.2893	71.7742

## Sheet: Fig4J
AUC for ITT in liver
Total Peak Area
Gabrg2+/+ + Vehicle	Gabrg2+/+ + CORT	Gabrg2 F77I/F77I + Vehicle	Gabrg2 F77I/F77I + CORT
6016	7494	6233	8032
6023	9991	5662	6287
5604	9099	5780	7118
5213	8574	5839	6401
6120	9047	5445	6310
5642	9688	6560	6635
