# Supplementary material for: Pathogenic role of acyl coenzyme A binding protein (ACBP) in Cushing’s syndrome
Source: Nat Metab. 2024 Nov 22;6(12):2281–99. doi: 10.1038/s42255-024-01170-0 (PMC11659162; doi:10.1038/s42255-024-01170-0)
Supplement: Supplementary file 12 — Numerical source data. [file 42255_2024_1170_MOESM12_ESM.xlsx]

## Sheet: Fig5B
Plasma ACBP/DBI (ng/mL)
Isotype + Vehicle	Isotype + CORT	αACBP + Vehicle	αACBP + CORT
11.7271	32.4183	24.7036	14.3145
24.647	36.1227	16.6726	11.4849
10.5895	43.7272	19.8889	24.4229
22.866	22.6415	2.30877	17.43
19.7291	43.5193	17.7076	19.6601
26.3217	31.1485	7.82283	26.9421
23.1506	30.4914	17.8844	29.3849
22.1394	37.8041	10.5402	16.9572
6.86484	26.5838	12.581	18.3534
22.4937	40.7746	18.1826	10.5298

## Sheet: Fig5C
Average food intake (g/mouse/day) in liver
Week	Isotype + Vehicle				Isotype + CORT				αACBP + Vehicle				αACBP + CORT
1	2.94	3.17	2.71	2.693	3.19	2.82	2.6	2.91	2.81	3.07	2.57	2.94	3.1	3.08	2.64	2.59
2	2.97	3.09	2.91	2.796	3.29	3.32	3.04	3.507	2.42	2.493	2.71	2.38	3.11	3.11	3.227	2.96
3	2.59	2.64	2.56	2.645	3.39	3.45	3.45	3.53	2.32	2.69	2.42	2.355	2.86	3.06	3.29	3.09
4	2.55	2.46	2.65	2.43	3.53	3.48	3.62	3.55	2.23	2.55	2.52	2.395	3.12	3.15	3.29	2.94
5	2.79	2.67	2.66	2.55	3.75	3.64	3.89	4.04	2.61	2.71	2.85	2.708	3	3.02	3.05	3.25

## Sheet: Fig5D
Body weight (g)
Week	Isotype + Vehicle										Isotype + CORT										αACBP + Vehicle										αACBP + CORT
1	18.4	20.8	18.6	19.3	21	19.4	17.7	19.5	19.5	18.5	18.6	17.8	19.3	18.9	18	19.2	17.6	19.7	17.3	19.7	17	19.7	18	16.9	19	19	19.7	20.4	16.6	18.7	18.6	17.1	18.6	17.7	18.7	17.8	19.1	19.3	19.2	18.8
2	19.6	21.6	19	19.5	21.4	20.1	17.8	20.4	20.5	18.6	18.9	19.5	22.3	20.2	20.9	20.5	18.6	22	18.1	23.4	18.2	18.8	21	18.4	20	20.1	18.9	20.4	17.6	19.3	19.3	16.8	19.3	18.5	19.7	17.5	18.6	19.3	19.4	19.1
3	19.4	22.8	19	20	21.6	20.9	18.5	19.3	20.7	18.6	19.9	22.3	24.6	21.8	23.3	23.1	20.1	21.4	19.2	25.2	18.3	20.3	18.6	18.8	19.9	21.4	19.1	21.2	17.3	20.8	21.4	17.8	20.6	20.7	20.2	18.6	21.2	21.2	20	21.3
4	20.1	23.9	19.7	20.6	22.5	21.4	18.1	20.5	21.3	19.1	20.7	24	26.7	23.4	24.2	24.4	22.6	22.1	21.8	26.1	18.6	22.1	18.4	19.3	20.6	20.9	19.7	21.7	18.1	20.2	21.9	18.3	20.8	22.3	20.5	19.8	20.7	22.5	20.6	21.7
5	20.3	23.8	19.7	21	22.1	20.2	18.9	19.9	21.3	19.3	22	25.9	27.3	24.2	25.1	24.5	23.4	22.2	23.1	26.5	19.2	22.3	18.9	20	20.8	21.1	20.4	21	18.7	21.1	22.2	19.1	20.9	22.6	20.2	19.6	22.3	23.2	20.6	22.4

## Sheet: Fig5E
Face angle (˚) in liver
Isotype + Vehicle	Isotype + CORT	αACBP + Vehicle	αACBP + CORT
58	66	58	60
58	69	58	60
61.5	68	57	61

## Sheet: Fig5F
Time immobile (sec) in liver
Isotype + Vehicle	Isotype + CORT	αACBP + Vehicle	αACBP + CORT
104	157	113	64
132	156	81	149
107	142	105	17
132	178	48	84
123	180	9	55
131	120	79	72
136	146	19	72
64	210	46	86
132	210	26	38
116	120	96	106

## Sheet: Fig5G
Heatmap
Exp	Tissu	treatment	mice	value
Anti-DBI	Thymus (%B.W)	Isotype + Vehicle	1	0.30936
Anti-DBI	Thymus (%B.W)	Isotype + Vehicle	2	0.25798
Anti-DBI	Thymus (%B.W)	Isotype + Vehicle	3	0.35635
Anti-DBI	Thymus (%B.W)	Isotype + Vehicle	4	0.32048
Anti-DBI	Thymus (%B.W)	Isotype + Vehicle	5	0.22127
Anti-DBI	Thymus (%B.W)	Isotype + Vehicle	6	0.25149
Anti-DBI	Thymus (%B.W)	Isotype + Vehicle	7	0.33915
Anti-DBI	Thymus (%B.W)	Isotype + Vehicle	8	0.34221
Anti-DBI	Thymus (%B.W)	Isotype + Vehicle	9	0.37746
Anti-DBI	Thymus (%B.W)	Isotype + Vehicle	10	0.36269
Anti-DBI	Thymus (%B.W)	Isotype + CORT	1	0.05123
Anti-DBI	Thymus (%B.W)	Isotype + CORT	2	0.01204
Anti-DBI	Thymus (%B.W)	Isotype + CORT	3	0.05047
Anti-DBI	Thymus (%B.W)	Isotype + CORT	4	0.09464
Anti-DBI	Thymus (%B.W)	Isotype + CORT	5	0.01136
Anti-DBI	Thymus (%B.W)	Isotype + CORT	6	0.03243
Anti-DBI	Thymus (%B.W)	Isotype + CORT	7	0.03004
Anti-DBI	Thymus (%B.W)	Isotype + CORT	8	0.00011
Anti-DBI	Thymus (%B.W)	Isotype + CORT	9	0.00478
Anti-DBI	Thymus (%B.W)	αACBP + Vehicle	1	0.34531
Anti-DBI	Thymus (%B.W)	αACBP + Vehicle	2	0.23363
Anti-DBI	Thymus (%B.W)	αACBP + Vehicle	3	0.23915
Anti-DBI	Thymus (%B.W)	αACBP + Vehicle	4	0.361
Anti-DBI	Thymus (%B.W)	αACBP + Vehicle	5	0.35865
Anti-DBI	Thymus (%B.W)	αACBP + Vehicle	6	0.34739
Anti-DBI	Thymus (%B.W)	αACBP + Vehicle	7	0.31863
Anti-DBI	Thymus (%B.W)	αACBP + Vehicle	8	0.31286
Anti-DBI	Thymus (%B.W)	αACBP + Vehicle	9	0.31016
Anti-DBI	Thymus (%B.W)	αACBP + Vehicle	10	0.39289
Anti-DBI	Thymus (%B.W)	αACBP + CORT	1	0.08995
Anti-DBI	Thymus (%B.W)	αACBP + CORT	2	0.0235
Anti-DBI	Thymus (%B.W)	αACBP + CORT	3	0.06411
Anti-DBI	Thymus (%B.W)	αACBP + CORT	4	0.0469
Anti-DBI	Thymus (%B.W)	αACBP + CORT	5	0.11584
Anti-DBI	Thymus (%B.W)	αACBP + CORT	6	0.02857
Anti-DBI	Thymus (%B.W)	αACBP + CORT	7	0.08647
Anti-DBI	Thymus (%B.W)	αACBP + CORT	8	0.01306
Anti-DBI	Thymus (%B.W)	αACBP + CORT	9	0.08932
Anti-DBI	Thymus (%B.W)	αACBP + CORT	10	0.01106
Anti-DBI	Erector spinae (‰B.W)	Isotype + Vehicle	1	0.837438
Anti-DBI	Erector spinae (‰B.W)	Isotype + Vehicle	2	0.732353
Anti-DBI	Erector spinae (‰B.W)	Isotype + Vehicle	3	0.79797
Anti-DBI	Erector spinae (‰B.W)	Isotype + Vehicle	4	0.508571
Anti-DBI	Erector spinae (‰B.W)	Isotype + Vehicle	5	0.625792
Anti-DBI	Erector spinae (‰B.W)	Isotype + Vehicle	6	0.505941
Anti-DBI	Erector spinae (‰B.W)	Isotype + Vehicle	7	0.74127
Anti-DBI	Erector spinae (‰B.W)	Isotype + Vehicle	8	0.466834
Anti-DBI	Erector spinae (‰B.W)	Isotype + Vehicle	9	0.406103
Anti-DBI	Erector spinae (‰B.W)	Isotype + Vehicle	10	0.427461
Anti-DBI	Erector spinae (‰B.W)	Isotype + CORT	1	0.397541
Anti-DBI	Erector spinae (‰B.W)	Isotype + CORT	2	0.494241
Anti-DBI	Erector spinae (‰B.W)	Isotype + CORT	3	0.434434
Anti-DBI	Erector spinae (‰B.W)	Isotype + CORT	4	0.345977
Anti-DBI	Erector spinae (‰B.W)	Isotype + CORT	5	0.493636
Anti-DBI	Erector spinae (‰B.W)	Isotype + CORT	6	0.464093
Anti-DBI	Erector spinae (‰B.W)	Isotype + CORT	7	0.32674
Anti-DBI	Erector spinae (‰B.W)	Isotype + CORT	8	0.47686
Anti-DBI	Erector spinae (‰B.W)	Isotype + CORT	9	0.275299
Anti-DBI	Erector spinae (‰B.W)	αACBP + Vehicle	1	0.449479
Anti-DBI	Erector spinae (‰B.W)	αACBP + Vehicle	2	0.747982
Anti-DBI	Erector spinae (‰B.W)	αACBP + Vehicle	3	0.89646
Anti-DBI	Erector spinae (‰B.W)	αACBP + Vehicle	4	0.654
Anti-DBI	Erector spinae (‰B.W)	αACBP + Vehicle	5	0.549038
Anti-DBI	Erector spinae (‰B.W)	αACBP + Vehicle	6	0.563507
Anti-DBI	Erector spinae (‰B.W)	αACBP + Vehicle	7	0.59902
Anti-DBI	Erector spinae (‰B.W)	αACBP + Vehicle	8	0.600952
Anti-DBI	Erector spinae (‰B.W)	αACBP + Vehicle	9	0.820321
Anti-DBI	Erector spinae (‰B.W)	αACBP + Vehicle	10	0.721801
Anti-DBI	Erector spinae (‰B.W)	αACBP + CORT	1	0.398174
Anti-DBI	Erector spinae (‰B.W)	αACBP + CORT	2	0.402564
Anti-DBI	Erector spinae (‰B.W)	αACBP + CORT	3	0.394258
Anti-DBI	Erector spinae (‰B.W)	αACBP + CORT	4	0.397354
Anti-DBI	Erector spinae (‰B.W)	αACBP + CORT	5	0.45099
Anti-DBI	Erector spinae (‰B.W)	αACBP + CORT	6	0.389796
Anti-DBI	Erector spinae (‰B.W)	αACBP + CORT	7	0.273913
Anti-DBI	Erector spinae (‰B.W)	αACBP + CORT	8	0.307658
Anti-DBI	Erector spinae (‰B.W)	αACBP + CORT	9	0.342718
Anti-DBI	Erector spinae (‰B.W)	αACBP + CORT	10	0.390783
Anti-DBI	Gastrocnemius (%B.W)	Isotype + Vehicle	1	1.0399
Anti-DBI	Gastrocnemius (%B.W)	Isotype + Vehicle	2	0.806303
Anti-DBI	Gastrocnemius (%B.W)	Isotype + Vehicle	3	1.08071
Anti-DBI	Gastrocnemius (%B.W)	Isotype + Vehicle	4	1.0781
Anti-DBI	Gastrocnemius (%B.W)	Isotype + Vehicle	5	0.894118
Anti-DBI	Gastrocnemius (%B.W)	Isotype + Vehicle	6	1.13812
Anti-DBI	Gastrocnemius (%B.W)	Isotype + Vehicle	7	1.15873
Anti-DBI	Gastrocnemius (%B.W)	Isotype + Vehicle	8	1.06784
Anti-DBI	Gastrocnemius (%B.W)	Isotype + Vehicle	9	1.05305
Anti-DBI	Gastrocnemius (%B.W)	Isotype + Vehicle	10	1.15181
Anti-DBI	Gastrocnemius (%B.W)	Isotype + CORT	1	0.895902
Anti-DBI	Gastrocnemius (%B.W)	Isotype + CORT	2	0.907853
Anti-DBI	Gastrocnemius (%B.W)	Isotype + CORT	3	0.935849
Anti-DBI	Gastrocnemius (%B.W)	Isotype + CORT	4	0.866667
Anti-DBI	Gastrocnemius (%B.W)	Isotype + CORT	5	0.839545
Anti-DBI	Gastrocnemius (%B.W)	Isotype + CORT	6	0.837066
Anti-DBI	Gastrocnemius (%B.W)	Isotype + CORT	7	0.839194
Anti-DBI	Gastrocnemius (%B.W)	Isotype + CORT	8	0.852893
Anti-DBI	Gastrocnemius (%B.W)	Isotype + CORT	9	0.721514
Anti-DBI	Gastrocnemius (%B.W)	αACBP + Vehicle	1	1.15
Anti-DBI	Gastrocnemius (%B.W)	αACBP + Vehicle	2	1.13857
Anti-DBI	Gastrocnemius (%B.W)	αACBP + Vehicle	3	1.14074
Anti-DBI	Gastrocnemius (%B.W)	αACBP + Vehicle	4	1.139
Anti-DBI	Gastrocnemius (%B.W)	αACBP + Vehicle	5	1.10577
Anti-DBI	Gastrocnemius (%B.W)	αACBP + Vehicle	6	1.29242
Anti-DBI	Gastrocnemius (%B.W)	αACBP + Vehicle	7	1.30098
Anti-DBI	Gastrocnemius (%B.W)	αACBP + Vehicle	8	1.20286
Anti-DBI	Gastrocnemius (%B.W)	αACBP + Vehicle	9	1.11551
Anti-DBI	Gastrocnemius (%B.W)	αACBP + Vehicle	10	1.2545
Anti-DBI	Gastrocnemius (%B.W)	αACBP + CORT	1	0.953881
Anti-DBI	Gastrocnemius (%B.W)	αACBP + CORT	2	0.823077
Anti-DBI	Gastrocnemius (%B.W)	αACBP + CORT	3	0.976077
Anti-DBI	Gastrocnemius (%B.W)	αACBP + CORT	4	0.965044
Anti-DBI	Gastrocnemius (%B.W)	αACBP + CORT	5	1.12129
Anti-DBI	Gastrocnemius (%B.W)	αACBP + CORT	6	1.0398
Anti-DBI	Gastrocnemius (%B.W)	αACBP + CORT	7	0.963768
Anti-DBI	Gastrocnemius (%B.W)	αACBP + CORT	8	0.948649
Anti-DBI	Gastrocnemius (%B.W)	αACBP + CORT	9	0.97767
Anti-DBI	Gastrocnemius (%B.W)	αACBP + CORT	10	0.939171
Anti-DBI	Adrenal (‰B.W)	Isotype + Vehicle	1	0.26601
Anti-DBI	Adrenal (‰B.W)	Isotype + Vehicle	2	0.29412
Anti-DBI	Adrenal (‰B.W)	Isotype + Vehicle	3	0.25888
Anti-DBI	Adrenal (‰B.W)	Isotype + Vehicle	4	0.2619
Anti-DBI	Adrenal (‰B.W)	Isotype + Vehicle	5	0.26697
Anti-DBI	Adrenal (‰B.W)	Isotype + Vehicle	6	0.26238
Anti-DBI	Adrenal (‰B.W)	Isotype + Vehicle	7	0.28571
Anti-DBI	Adrenal (‰B.W)	Isotype + Vehicle	8	0.32161
Anti-DBI	Adrenal (‰B.W)	Isotype + Vehicle	9	0.24883
Anti-DBI	Adrenal (‰B.W)	Isotype + Vehicle	10	0.35751
Anti-DBI	Adrenal (‰B.W)	Isotype + CORT	1	0.11475
Anti-DBI	Adrenal (‰B.W)	Isotype + CORT	2	0.17801
Anti-DBI	Adrenal (‰B.W)	Isotype + CORT	3	0.14151
Anti-DBI	Adrenal (‰B.W)	Isotype + CORT	4	0.14176
Anti-DBI	Adrenal (‰B.W)	Isotype + CORT	5	0.15
Anti-DBI	Adrenal (‰B.W)	Isotype + CORT	6	0.14672
Anti-DBI	Adrenal (‰B.W)	Isotype + CORT	7	0.15751
Anti-DBI	Adrenal (‰B.W)	Isotype + CORT	8	0.11983
Anti-DBI	Adrenal (‰B.W)	Isotype + CORT	9	0.10359
Anti-DBI	Adrenal (‰B.W)	αACBP + Vehicle	1	0.35938
Anti-DBI	Adrenal (‰B.W)	αACBP + Vehicle	2	0.35874
Anti-DBI	Adrenal (‰B.W)	αACBP + Vehicle	3	0.30159
Anti-DBI	Adrenal (‰B.W)	αACBP + Vehicle	4	0.195
Anti-DBI	Adrenal (‰B.W)	αACBP + Vehicle	5	0.21635
Anti-DBI	Adrenal (‰B.W)	αACBP + Vehicle	6	0.16114
Anti-DBI	Adrenal (‰B.W)	αACBP + Vehicle	7	0.22059
Anti-DBI	Adrenal (‰B.W)	αACBP + Vehicle	8	0.24286
Anti-DBI	Adrenal (‰B.W)	αACBP + Vehicle	9	0.37968
Anti-DBI	Adrenal (‰B.W)	αACBP + Vehicle	10	0.30806
Anti-DBI	Adrenal (‰B.W)	αACBP + CORT	1	0.20548
Anti-DBI	Adrenal (‰B.W)	αACBP + CORT	2	0.14103
Anti-DBI	Adrenal (‰B.W)	αACBP + CORT	3	0.21053
Anti-DBI	Adrenal (‰B.W)	αACBP + CORT	4	0.25664
Anti-DBI	Adrenal (‰B.W)	αACBP + CORT	5	0.17822
Anti-DBI	Adrenal (‰B.W)	αACBP + CORT	6	0.15306
Anti-DBI	Adrenal (‰B.W)	αACBP + CORT	7	0.23671
Anti-DBI	Adrenal (‰B.W)	αACBP + CORT	8	0.17117
Anti-DBI	Adrenal (‰B.W)	αACBP + CORT	9	0.24757
Anti-DBI	Adrenal (‰B.W)	αACBP + CORT	10	0.21659
Anti-DBI	Perigonadal fat (%B.W)	Isotype + Vehicle	1	2.31379
Anti-DBI	Perigonadal fat (%B.W)	Isotype + Vehicle	2	1.6084
Anti-DBI	Perigonadal fat (%B.W)	Isotype + Vehicle	3	1.69797
Anti-DBI	Perigonadal fat (%B.W)	Isotype + Vehicle	4	2.30048
Anti-DBI	Perigonadal fat (%B.W)	Isotype + Vehicle	5	1.70407
Anti-DBI	Perigonadal fat (%B.W)	Isotype + Vehicle	6	1.77426
Anti-DBI	Perigonadal fat (%B.W)	Isotype + Vehicle	7	1.52487
Anti-DBI	Perigonadal fat (%B.W)	Isotype + Vehicle	8	1.84673
Anti-DBI	Perigonadal fat (%B.W)	Isotype + Vehicle	9	1.94742
Anti-DBI	Perigonadal fat (%B.W)	Isotype + Vehicle	10	1.70725
Anti-DBI	Perigonadal fat (%B.W)	Isotype + CORT	1	4.08074
Anti-DBI	Perigonadal fat (%B.W)	Isotype + CORT	2	3.56178
Anti-DBI	Perigonadal fat (%B.W)	Isotype + CORT	3	2.73679
Anti-DBI	Perigonadal fat (%B.W)	Isotype + CORT	4	5.56283
Anti-DBI	Perigonadal fat (%B.W)	Isotype + CORT	5	2.55136
Anti-DBI	Perigonadal fat (%B.W)	Isotype + CORT	6	4.11351
Anti-DBI	Perigonadal fat (%B.W)	Isotype + CORT	7	5.39377
Anti-DBI	Perigonadal fat (%B.W)	Isotype + CORT	8	3.7186
Anti-DBI	Perigonadal fat (%B.W)	Isotype + CORT	9	3.60438
Anti-DBI	Perigonadal fat (%B.W)	αACBP + Vehicle	1	1.33281
Anti-DBI	Perigonadal fat (%B.W)	αACBP + Vehicle	2	1.32915
Anti-DBI	Perigonadal fat (%B.W)	αACBP + Vehicle	3	1.21905
Anti-DBI	Perigonadal fat (%B.W)	αACBP + Vehicle	4	1.132
Anti-DBI	Perigonadal fat (%B.W)	αACBP + Vehicle	5	0.993269
Anti-DBI	Perigonadal fat (%B.W)	αACBP + Vehicle	6	1.00332
Anti-DBI	Perigonadal fat (%B.W)	αACBP + Vehicle	7	1.15343
Anti-DBI	Perigonadal fat (%B.W)	αACBP + Vehicle	8	1.38952
Anti-DBI	Perigonadal fat (%B.W)	αACBP + Vehicle	9	0.815508
Anti-DBI	Perigonadal fat (%B.W)	αACBP + Vehicle	10	1.05261
Anti-DBI	Perigonadal fat (%B.W)	αACBP + CORT	1	3.57443
Anti-DBI	Perigonadal fat (%B.W)	αACBP + CORT	2	3.74658
Anti-DBI	Perigonadal fat (%B.W)	αACBP + CORT	3	3.22823
Anti-DBI	Perigonadal fat (%B.W)	αACBP + CORT	4	2.57611
Anti-DBI	Perigonadal fat (%B.W)	αACBP + CORT	5	3.57228
Anti-DBI	Perigonadal fat (%B.W)	αACBP + CORT	6	2.60255
Anti-DBI	Perigonadal fat (%B.W)	αACBP + CORT	7	2.8314
Anti-DBI	Perigonadal fat (%B.W)	αACBP + CORT	8	2.98378
Anti-DBI	Perigonadal fat (%B.W)	αACBP + CORT	9	3.01214
Anti-DBI	Perigonadal fat (%B.W)	αACBP + CORT	10	2.48111
Anti-DBI	Inguinal fat (%B.W)	Isotype + Vehicle	1	1.68227
Anti-DBI	Inguinal fat (%B.W)	Isotype + Vehicle	2	1.90546
Anti-DBI	Inguinal fat (%B.W)	Isotype + Vehicle	3	2.00051
Anti-DBI	Inguinal fat (%B.W)	Isotype + Vehicle	4	1.62381
Anti-DBI	Inguinal fat (%B.W)	Isotype + Vehicle	5	1.77964
Anti-DBI	Inguinal fat (%B.W)	Isotype + Vehicle	6	1.72921
Anti-DBI	Inguinal fat (%B.W)	Isotype + Vehicle	7	2.47619
Anti-DBI	Inguinal fat (%B.W)	Isotype + Vehicle	8	1.47538
Anti-DBI	Inguinal fat (%B.W)	Isotype + Vehicle	9	1.72347
Anti-DBI	Inguinal fat (%B.W)	Isotype + Vehicle	10	1.67409
Anti-DBI	Inguinal fat (%B.W)	Isotype + CORT	1	3.94057
Anti-DBI	Inguinal fat (%B.W)	Isotype + CORT	2	3.26283
Anti-DBI	Inguinal fat (%B.W)	Isotype + CORT	3	2.89292
Anti-DBI	Inguinal fat (%B.W)	Isotype + CORT	4	3.93142
Anti-DBI	Inguinal fat (%B.W)	Isotype + CORT	5	3.46955
Anti-DBI	Inguinal fat (%B.W)	Isotype + CORT	6	3.71892
Anti-DBI	Inguinal fat (%B.W)	Isotype + CORT	7	3.97839
Anti-DBI	Inguinal fat (%B.W)	Isotype + CORT	8	3.60372
Anti-DBI	Inguinal fat (%B.W)	Isotype + CORT	9	3.13068
Anti-DBI	Inguinal fat (%B.W)	αACBP + Vehicle	1	1.39635
Anti-DBI	Inguinal fat (%B.W)	αACBP + Vehicle	2	1.38475
Anti-DBI	Inguinal fat (%B.W)	αACBP + Vehicle	3	1.19206
Anti-DBI	Inguinal fat (%B.W)	αACBP + Vehicle	4	1.083
Anti-DBI	Inguinal fat (%B.W)	αACBP + Vehicle	5	1.10096
Anti-DBI	Inguinal fat (%B.W)	αACBP + Vehicle	6	1.17535
Anti-DBI	Inguinal fat (%B.W)	αACBP + Vehicle	7	1.33578
Anti-DBI	Inguinal fat (%B.W)	αACBP + Vehicle	8	1.17333
Anti-DBI	Inguinal fat (%B.W)	αACBP + Vehicle	9	1.14652
Anti-DBI	Inguinal fat (%B.W)	αACBP + Vehicle	10	1.13981
Anti-DBI	Inguinal fat (%B.W)	αACBP + CORT	1	2.88676
Anti-DBI	Inguinal fat (%B.W)	αACBP + CORT	2	3.65085
Anti-DBI	Inguinal fat (%B.W)	αACBP + CORT	3	3.14593
Anti-DBI	Inguinal fat (%B.W)	αACBP + CORT	4	3.4385
Anti-DBI	Inguinal fat (%B.W)	αACBP + CORT	5	2.68762
Anti-DBI	Inguinal fat (%B.W)	αACBP + CORT	6	1.64337
Anti-DBI	Inguinal fat (%B.W)	αACBP + CORT	7	2.03044
Anti-DBI	Inguinal fat (%B.W)	αACBP + CORT	8	1.93784
Anti-DBI	Inguinal fat (%B.W)	αACBP + CORT	9	2.16893
Anti-DBI	Inguinal fat (%B.W)	αACBP + CORT	10	1.41659
Anti-DBI	iBAT (%B.W)	Isotype + Vehicle	1	0.172414
Anti-DBI	iBAT (%B.W)	Isotype + Vehicle	2	0.289496
Anti-DBI	iBAT (%B.W)	Isotype + Vehicle	3	0.35736
Anti-DBI	iBAT (%B.W)	Isotype + Vehicle	4	0.218095
Anti-DBI	iBAT (%B.W)	Isotype + Vehicle	5	0.173303
Anti-DBI	iBAT (%B.W)	Isotype + Vehicle	6	0.34802
Anti-DBI	iBAT (%B.W)	Isotype + Vehicle	7	0.407407
Anti-DBI	iBAT (%B.W)	Isotype + Vehicle	8	0.245729
Anti-DBI	iBAT (%B.W)	Isotype + Vehicle	9	0.413615
Anti-DBI	iBAT (%B.W)	Isotype + Vehicle	10	0.258031
Anti-DBI	iBAT (%B.W)	Isotype + CORT	1	0.436475
Anti-DBI	iBAT (%B.W)	Isotype + CORT	2	0.606806
Anti-DBI	iBAT (%B.W)	Isotype + CORT	3	0.575943
Anti-DBI	iBAT (%B.W)	Isotype + CORT	4	0.48659
Anti-DBI	iBAT (%B.W)	Isotype + CORT	5	0.903182
Anti-DBI	iBAT (%B.W)	Isotype + CORT	6	0.764093
Anti-DBI	iBAT (%B.W)	Isotype + CORT	7	0.564835
Anti-DBI	iBAT (%B.W)	Isotype + CORT	8	0.746281
Anti-DBI	iBAT (%B.W)	Isotype + CORT	9	0.670518
Anti-DBI	iBAT (%B.W)	αACBP + Vehicle	1	0.348438
Anti-DBI	iBAT (%B.W)	αACBP + Vehicle	2	0.413453
Anti-DBI	iBAT (%B.W)	αACBP + Vehicle	3	0.396825
Anti-DBI	iBAT (%B.W)	αACBP + Vehicle	4	0.328
Anti-DBI	iBAT (%B.W)	αACBP + Vehicle	5	0.43125
Anti-DBI	iBAT (%B.W)	αACBP + Vehicle	6	0.329858
Anti-DBI	iBAT (%B.W)	αACBP + Vehicle	7	0.293627
Anti-DBI	iBAT (%B.W)	αACBP + Vehicle	8	0.36381
Anti-DBI	iBAT (%B.W)	αACBP + Vehicle	9	0.457754
Anti-DBI	iBAT (%B.W)	αACBP + Vehicle	10	0.304265
Anti-DBI	iBAT (%B.W)	αACBP + CORT	1	0.384475
Anti-DBI	iBAT (%B.W)	αACBP + CORT	2	0.669658
Anti-DBI	iBAT (%B.W)	αACBP + CORT	3	0.468421
Anti-DBI	iBAT (%B.W)	αACBP + CORT	4	0.534513
Anti-DBI	iBAT (%B.W)	αACBP + CORT	5	0.418317
Anti-DBI	iBAT (%B.W)	αACBP + CORT	6	0.37602
Anti-DBI	iBAT (%B.W)	αACBP + CORT	7	0.469082
Anti-DBI	iBAT (%B.W)	αACBP + CORT	8	0.527928
Anti-DBI	iBAT (%B.W)	αACBP + CORT	9	0.354369
Anti-DBI	iBAT (%B.W)	αACBP + CORT	10	0.633641
Anti-DBI	Liver (%B.W)	Isotype + Vehicle	1	4.5734
Anti-DBI	Liver (%B.W)	Isotype + Vehicle	2	4.69538
Anti-DBI	Liver (%B.W)	Isotype + Vehicle	3	4.96345
Anti-DBI	Liver (%B.W)	Isotype + Vehicle	4	4.89952
Anti-DBI	Liver (%B.W)	Isotype + Vehicle	5	4.76968
Anti-DBI	Liver (%B.W)	Isotype + Vehicle	6	4.72426
Anti-DBI	Liver (%B.W)	Isotype + Vehicle	7	5.10265
Anti-DBI	Liver (%B.W)	Isotype + Vehicle	8	5.19347
Anti-DBI	Liver (%B.W)	Isotype + Vehicle	9	5.04554
Anti-DBI	Liver (%B.W)	Isotype + Vehicle	10	5.0456
Anti-DBI	Liver (%B.W)	Isotype + CORT	1	4.96844
Anti-DBI	Liver (%B.W)	Isotype + CORT	2	7.78691
Anti-DBI	Liver (%B.W)	Isotype + CORT	3	4.73632
Anti-DBI	Liver (%B.W)	Isotype + CORT	4	6.06015
Anti-DBI	Liver (%B.W)	Isotype + CORT	5	5.58318
Anti-DBI	Liver (%B.W)	Isotype + CORT	6	4.42394
Anti-DBI	Liver (%B.W)	Isotype + CORT	7	7.15092
Anti-DBI	Liver (%B.W)	Isotype + CORT	8	5.25165
Anti-DBI	Liver (%B.W)	Isotype + CORT	9	6.25777
Anti-DBI	Liver (%B.W)	αACBP + Vehicle	1	3.62031
Anti-DBI	Liver (%B.W)	αACBP + Vehicle	2	4.35919
Anti-DBI	Liver (%B.W)	αACBP + Vehicle	3	3.59524
Anti-DBI	Liver (%B.W)	αACBP + Vehicle	4	3.6115
Anti-DBI	Liver (%B.W)	αACBP + Vehicle	5	3.65529
Anti-DBI	Liver (%B.W)	αACBP + Vehicle	6	4.63317
Anti-DBI	Liver (%B.W)	αACBP + Vehicle	7	4.43113
Anti-DBI	Liver (%B.W)	αACBP + Vehicle	8	4.28524
Anti-DBI	Liver (%B.W)	αACBP + Vehicle	9	4.54866
Anti-DBI	Liver (%B.W)	αACBP + Vehicle	10	3.75972
Anti-DBI	Liver (%B.W)	αACBP + CORT	1	4.32055
Anti-DBI	Liver (%B.W)	αACBP + CORT	2	4.1688
Anti-DBI	Liver (%B.W)	αACBP + CORT	3	4.189
Anti-DBI	Liver (%B.W)	αACBP + CORT	4	3.83053
Anti-DBI	Liver (%B.W)	αACBP + CORT	5	4.33713
Anti-DBI	Liver (%B.W)	αACBP + CORT	6	4.07296
Anti-DBI	Liver (%B.W)	αACBP + CORT	7	4.54976
Anti-DBI	Liver (%B.W)	αACBP + CORT	8	4.08167
Anti-DBI	Liver (%B.W)	αACBP + CORT	9	4.4301
Anti-DBI	Liver (%B.W)	αACBP + CORT	10	5.09493
Anti-DBI	Visceral fat (%B.W)	Isotype + Vehicle	1	1.32611
Anti-DBI	Visceral fat (%B.W)	Isotype + Vehicle	2	1.3521
Anti-DBI	Visceral fat (%B.W)	Isotype + Vehicle	3	1.36853
Anti-DBI	Visceral fat (%B.W)	Isotype + Vehicle	4	1.72762
Anti-DBI	Visceral fat (%B.W)	Isotype + Vehicle	5	1.68597
Anti-DBI	Visceral fat (%B.W)	Isotype + Vehicle	6	1.22277
Anti-DBI	Visceral fat (%B.W)	Isotype + Vehicle	7	1.57672
Anti-DBI	Visceral fat (%B.W)	Isotype + Vehicle	8	1.02965
Anti-DBI	Visceral fat (%B.W)	Isotype + Vehicle	9	1.27934
Anti-DBI	Visceral fat (%B.W)	Isotype + Vehicle	10	1.37928
Anti-DBI	Visceral fat (%B.W)	Isotype + CORT	1	1.75328
Anti-DBI	Visceral fat (%B.W)	Isotype + CORT	2	2.03037
Anti-DBI	Visceral fat (%B.W)	Isotype + CORT	3	1.61698
Anti-DBI	Visceral fat (%B.W)	Isotype + CORT	4	1.66399
Anti-DBI	Visceral fat (%B.W)	Isotype + CORT	5	1.80227
Anti-DBI	Visceral fat (%B.W)	Isotype + CORT	6	2.06487
Anti-DBI	Visceral fat (%B.W)	Isotype + CORT	7	2.25897
Anti-DBI	Visceral fat (%B.W)	Isotype + CORT	8	1.77066
Anti-DBI	Visceral fat (%B.W)	Isotype + CORT	9	1.74502
Anti-DBI	Visceral fat (%B.W)	αACBP + Vehicle	1	0.986458
Anti-DBI	Visceral fat (%B.W)	αACBP + Vehicle	2	0.56861
Anti-DBI	Visceral fat (%B.W)	αACBP + Vehicle	3	0.608995
Anti-DBI	Visceral fat (%B.W)	αACBP + Vehicle	4	0.5145
Anti-DBI	Visceral fat (%B.W)	αACBP + Vehicle	5	1.1024
Anti-DBI	Visceral fat (%B.W)	αACBP + Vehicle	6	1.3436
Anti-DBI	Visceral fat (%B.W)	αACBP + Vehicle	7	1.15098
Anti-DBI	Visceral fat (%B.W)	αACBP + Vehicle	8	1.19905
Anti-DBI	Visceral fat (%B.W)	αACBP + Vehicle	9	0.568984
Anti-DBI	Visceral fat (%B.W)	αACBP + Vehicle	10	1.19431
Anti-DBI	Visceral fat (%B.W)	αACBP + CORT	1	1.58676
Anti-DBI	Visceral fat (%B.W)	αACBP + CORT	2	1.4406
Anti-DBI	Visceral fat (%B.W)	αACBP + CORT	3	1.12966
Anti-DBI	Visceral fat (%B.W)	αACBP + CORT	4	1.63805
Anti-DBI	Visceral fat (%B.W)	αACBP + CORT	5	0.979703
Anti-DBI	Visceral fat (%B.W)	αACBP + CORT	6	1.01582
Anti-DBI	Visceral fat (%B.W)	αACBP + CORT	7	1.62174
Anti-DBI	Visceral fat (%B.W)	αACBP + CORT	8	1.14549
Anti-DBI	Visceral fat (%B.W)	αACBP + CORT	9	1.25534
Anti-DBI	Visceral fat (%B.W)	αACBP + CORT	10	1.63779
Anti-DBI	Corticosterone in plasma (ng/mL)	Isotype + Vehicle	1	24.5981
Anti-DBI	Corticosterone in plasma (ng/mL)	Isotype + Vehicle	2	42.073
Anti-DBI	Corticosterone in plasma (ng/mL)	Isotype + Vehicle	3	25.1395
Anti-DBI	Corticosterone in plasma (ng/mL)	Isotype + Vehicle	4	37.9399
Anti-DBI	Corticosterone in plasma (ng/mL)	Isotype + Vehicle	5	41.3354
Anti-DBI	Corticosterone in plasma (ng/mL)	Isotype + Vehicle	6	28.511
Anti-DBI	Corticosterone in plasma (ng/mL)	Isotype + Vehicle	7	20.7936
Anti-DBI	Corticosterone in plasma (ng/mL)	Isotype + Vehicle	8	38.7749
Anti-DBI	Corticosterone in plasma (ng/mL)	Isotype + Vehicle	9	25.3628
Anti-DBI	Corticosterone in plasma (ng/mL)	Isotype + Vehicle	10	44.185
Anti-DBI	Corticosterone in plasma (ng/mL)	Isotype + CORT	1	199.362
Anti-DBI	Corticosterone in plasma (ng/mL)	Isotype + CORT	2	184.879
Anti-DBI	Corticosterone in plasma (ng/mL)	Isotype + CORT	3	188.072
Anti-DBI	Corticosterone in plasma (ng/mL)	Isotype + CORT	4	187.649
Anti-DBI	Corticosterone in plasma (ng/mL)	Isotype + CORT	5	168.38
Anti-DBI	Corticosterone in plasma (ng/mL)	Isotype + CORT	6	184.068
Anti-DBI	Corticosterone in plasma (ng/mL)	Isotype + CORT	7	158.31
Anti-DBI	Corticosterone in plasma (ng/mL)	Isotype + CORT	8	205.208
Anti-DBI	Corticosterone in plasma (ng/mL)	Isotype + CORT	9	196.692
Anti-DBI	Corticosterone in plasma (ng/mL)	αACBP + Vehicle	1	37.0725
Anti-DBI	Corticosterone in plasma (ng/mL)	αACBP + Vehicle	2	32.5775
Anti-DBI	Corticosterone in plasma (ng/mL)	αACBP + Vehicle	3	44.185
Anti-DBI	Corticosterone in plasma (ng/mL)	αACBP + Vehicle	4	23.4198
Anti-DBI	Corticosterone in plasma (ng/mL)	αACBP + Vehicle	5	31.1222
Anti-DBI	Corticosterone in plasma (ng/mL)	αACBP + Vehicle	6	44.7565
Anti-DBI	Corticosterone in plasma (ng/mL)	αACBP + Vehicle	7	41.3635
Anti-DBI	Corticosterone in plasma (ng/mL)	αACBP + Vehicle	8	20.0126
Anti-DBI	Corticosterone in plasma (ng/mL)	αACBP + Vehicle	9	21.8912
Anti-DBI	Corticosterone in plasma (ng/mL)	αACBP + Vehicle	10	26.0509
Anti-DBI	Corticosterone in plasma (ng/mL)	αACBP + CORT	1	192.991
Anti-DBI	Corticosterone in plasma (ng/mL)	αACBP + CORT	2	182.562
Anti-DBI	Corticosterone in plasma (ng/mL)	αACBP + CORT	3	167.604
Anti-DBI	Corticosterone in plasma (ng/mL)	αACBP + CORT	4	179.91
Anti-DBI	Corticosterone in plasma (ng/mL)	αACBP + CORT	5	193.254
Anti-DBI	Corticosterone in plasma (ng/mL)	αACBP + CORT	6	188.969
Anti-DBI	Corticosterone in plasma (ng/mL)	αACBP + CORT	7	205.833
Anti-DBI	Corticosterone in plasma (ng/mL)	αACBP + CORT	8	153.311
Anti-DBI	Corticosterone in plasma (ng/mL)	αACBP + CORT	9	181.06
Anti-DBI	Corticosterone in plasma (ng/mL)	αACBP + CORT	10	194.347
Anti-DBI	ALT (ng/mL)	Isotype + Vehicle	1	61.8133
Anti-DBI	ALT (ng/mL)	Isotype + Vehicle	2	69.4133
Anti-DBI	ALT (ng/mL)	Isotype + Vehicle	3	64.16
Anti-DBI	ALT (ng/mL)	Isotype + Vehicle	4	79.8133
Anti-DBI	ALT (ng/mL)	Isotype + Vehicle	5	56.5867
Anti-DBI	ALT (ng/mL)	Isotype + Vehicle	6	76.1067
Anti-DBI	ALT (ng/mL)	Isotype + Vehicle	7	55.7867
Anti-DBI	ALT (ng/mL)	Isotype + Vehicle	8	82.48
Anti-DBI	ALT (ng/mL)	Isotype + Vehicle	9	51.0133
Anti-DBI	ALT (ng/mL)	Isotype + Vehicle	10	49.96
Anti-DBI	ALT (ng/mL)	Isotype + CORT	1	156.627
Anti-DBI	ALT (ng/mL)	Isotype + CORT	2	98.12
Anti-DBI	ALT (ng/mL)	Isotype + CORT	3	116.693
Anti-DBI	ALT (ng/mL)	Isotype + CORT	4	112.013
Anti-DBI	ALT (ng/mL)	Isotype + CORT	5	94.2267
Anti-DBI	ALT (ng/mL)	Isotype + CORT	6	146.027
Anti-DBI	ALT (ng/mL)	Isotype + CORT	7	121.333
Anti-DBI	ALT (ng/mL)	Isotype + CORT	8	95.5733
Anti-DBI	ALT (ng/mL)	Isotype + CORT	9	254.64
Anti-DBI	ALT (ng/mL)	αACBP + Vehicle	1	46.8533
Anti-DBI	ALT (ng/mL)	αACBP + Vehicle	2	82.7867
Anti-DBI	ALT (ng/mL)	αACBP + Vehicle	3	67.4533
Anti-DBI	ALT (ng/mL)	αACBP + Vehicle	4	55.84
Anti-DBI	ALT (ng/mL)	αACBP + Vehicle	5	68.12
Anti-DBI	ALT (ng/mL)	αACBP + Vehicle	6	67.08
Anti-DBI	ALT (ng/mL)	αACBP + Vehicle	7	57.8667
Anti-DBI	ALT (ng/mL)	αACBP + Vehicle	8	44
Anti-DBI	ALT (ng/mL)	αACBP + Vehicle	9	48.2133
Anti-DBI	ALT (ng/mL)	αACBP + Vehicle	10	66.5067
Anti-DBI	ALT (ng/mL)	αACBP + CORT	1	62.6267
Anti-DBI	ALT (ng/mL)	αACBP + CORT	2	57.6267
Anti-DBI	ALT (ng/mL)	αACBP + CORT	3	82.4267
Anti-DBI	ALT (ng/mL)	αACBP + CORT	4	68.0667
Anti-DBI	ALT (ng/mL)	αACBP + CORT	5	73.6267
Anti-DBI	ALT (ng/mL)	αACBP + CORT	6	68.3333
Anti-DBI	ALT (ng/mL)	αACBP + CORT	7	93.3467
Anti-DBI	ALT (ng/mL)	αACBP + CORT	8	60.9333
Anti-DBI	ALT (ng/mL)	αACBP + CORT	9	89.8533
Anti-DBI	ALT (ng/mL)	αACBP + CORT	10	61.0133
Anti-DBI	AST (ng/mL)	Isotype + Vehicle	1	245.3
Anti-DBI	AST (ng/mL)	Isotype + Vehicle	2	296.12
Anti-DBI	AST (ng/mL)	Isotype + Vehicle	3	247.66
Anti-DBI	AST (ng/mL)	Isotype + Vehicle	4	346.1
Anti-DBI	AST (ng/mL)	Isotype + Vehicle	5	294.94
Anti-DBI	AST (ng/mL)	Isotype + Vehicle	6	392.88
Anti-DBI	AST (ng/mL)	Isotype + Vehicle	7	260.06
Anti-DBI	AST (ng/mL)	Isotype + Vehicle	8	333.12
Anti-DBI	AST (ng/mL)	Isotype + Vehicle	9	228.38
Anti-DBI	AST (ng/mL)	Isotype + Vehicle	10	247.56
Anti-DBI	AST (ng/mL)	Isotype + CORT	1	407.1
Anti-DBI	AST (ng/mL)	Isotype + CORT	2	348.78
Anti-DBI	AST (ng/mL)	Isotype + CORT	3	320.06
Anti-DBI	AST (ng/mL)	Isotype + CORT	4	347.98
Anti-DBI	AST (ng/mL)	Isotype + CORT	5	551.28
Anti-DBI	AST (ng/mL)	Isotype + CORT	6	332.9
Anti-DBI	AST (ng/mL)	Isotype + CORT	7	476.88
Anti-DBI	AST (ng/mL)	Isotype + CORT	8	329.14
Anti-DBI	AST (ng/mL)	Isotype + CORT	9	437.4
Anti-DBI	AST (ng/mL)	αACBP + Vehicle	1	236.72
Anti-DBI	AST (ng/mL)	αACBP + Vehicle	2	362.62
Anti-DBI	AST (ng/mL)	αACBP + Vehicle	3	245.56
Anti-DBI	AST (ng/mL)	αACBP + Vehicle	4	212.1
Anti-DBI	AST (ng/mL)	αACBP + Vehicle	5	268.06
Anti-DBI	AST (ng/mL)	αACBP + Vehicle	6	240.32
Anti-DBI	AST (ng/mL)	αACBP + Vehicle	7	272.24
Anti-DBI	AST (ng/mL)	αACBP + Vehicle	8	257.54
Anti-DBI	AST (ng/mL)	αACBP + Vehicle	9	220.06
Anti-DBI	AST (ng/mL)	αACBP + Vehicle	10	250.42
Anti-DBI	AST (ng/mL)	αACBP + CORT	1	369.6
Anti-DBI	AST (ng/mL)	αACBP + CORT	2	270.34
Anti-DBI	AST (ng/mL)	αACBP + CORT	3	346.36
Anti-DBI	AST (ng/mL)	αACBP + CORT	4	382.26
Anti-DBI	AST (ng/mL)	αACBP + CORT	5	382.66
Anti-DBI	AST (ng/mL)	αACBP + CORT	6	277.72
Anti-DBI	AST (ng/mL)	αACBP + CORT	7	286.7
Anti-DBI	AST (ng/mL)	αACBP + CORT	8	273.5
Anti-DBI	AST (ng/mL)	αACBP + CORT	9	312.58
Anti-DBI	AST (ng/mL)	αACBP + CORT	10	285.9
Anti-DBI	Liver triglycerides (mM)	Isotype + Vehicle	1	0.137606
Anti-DBI	Liver triglycerides (mM)	Isotype + Vehicle	2	0.206671
Anti-DBI	Liver triglycerides (mM)	Isotype + Vehicle	3	0.229169
Anti-DBI	Liver triglycerides (mM)	Isotype + Vehicle	4	0.219097
Anti-DBI	Liver triglycerides (mM)	Isotype + Vehicle	5	0.241857
Anti-DBI	Liver triglycerides (mM)	Isotype + Vehicle	6	0.187312
Anti-DBI	Liver triglycerides (mM)	Isotype + Vehicle	7	0.084761
Anti-DBI	Liver triglycerides (mM)	Isotype + Vehicle	8	0.125441
Anti-DBI	Liver triglycerides (mM)	Isotype + Vehicle	9	0.176586
Anti-DBI	Liver triglycerides (mM)	Isotype + Vehicle	10	0.068018
Anti-DBI	Liver triglycerides (mM)	Isotype + CORT	1	0.451014
Anti-DBI	Liver triglycerides (mM)	Isotype + CORT	2	0.770177
Anti-DBI	Liver triglycerides (mM)	Isotype + CORT	3	0.63257
Anti-DBI	Liver triglycerides (mM)	Isotype + CORT	4	0.74637
Anti-DBI	Liver triglycerides (mM)	Isotype + CORT	5	0.790844
Anti-DBI	Liver triglycerides (mM)	Isotype + CORT	6	0.59673
Anti-DBI	Liver triglycerides (mM)	Isotype + CORT	7	0.728973
Anti-DBI	Liver triglycerides (mM)	Isotype + CORT	8	0.440157
Anti-DBI	Liver triglycerides (mM)	Isotype + CORT	9	0.722171
Anti-DBI	Liver triglycerides (mM)	αACBP + Vehicle	1	0.20968
Anti-DBI	Liver triglycerides (mM)	αACBP + Vehicle	2	0.129758
Anti-DBI	Liver triglycerides (mM)	αACBP + Vehicle	3	0.211118
Anti-DBI	Liver triglycerides (mM)	αACBP + Vehicle	4	0.192021
Anti-DBI	Liver triglycerides (mM)	αACBP + Vehicle	5	0.286593
Anti-DBI	Liver triglycerides (mM)	αACBP + Vehicle	6	0.053891
Anti-DBI	Liver triglycerides (mM)	αACBP + Vehicle	7	0.222368
Anti-DBI	Liver triglycerides (mM)	αACBP + Vehicle	8	0.242119
Anti-DBI	Liver triglycerides (mM)	αACBP + Vehicle	9	0.279137
Anti-DBI	Liver triglycerides (mM)	αACBP + Vehicle	10	0.068542
Anti-DBI	Liver triglycerides (mM)	αACBP + CORT	1	0.378025
Anti-DBI	Liver triglycerides (mM)	αACBP + CORT	2	0.329235
Anti-DBI	Liver triglycerides (mM)	αACBP + CORT	3	0.237802
Anti-DBI	Liver triglycerides (mM)	αACBP + CORT	4	0.370961
Anti-DBI	Liver triglycerides (mM)	αACBP + CORT	5	0.557096
Anti-DBI	Liver triglycerides (mM)	αACBP + CORT	6	0.43741
Anti-DBI	Liver triglycerides (mM)	αACBP + CORT	7	0.374232
Anti-DBI	Liver triglycerides (mM)	αACBP + CORT	8	0.320078
Anti-DBI	Liver triglycerides (mM)	αACBP + CORT	9	0.552126
Anti-DBI	Liver triglycerides (mM)	αACBP + CORT	10	0.353957
Anti-DBI	Plasma triglycerides (mM)	Isotype + Vehicle	1	1.66629
Anti-DBI	Plasma triglycerides (mM)	Isotype + Vehicle	2	2.67429
Anti-DBI	Plasma triglycerides (mM)	Isotype + Vehicle	3	2.35886
Anti-DBI	Plasma triglycerides (mM)	Isotype + Vehicle	4	2.24914
Anti-DBI	Plasma triglycerides (mM)	Isotype + Vehicle	5	1.18629
Anti-DBI	Plasma triglycerides (mM)	Isotype + Vehicle	6	1.85486
Anti-DBI	Plasma triglycerides (mM)	Isotype + Vehicle	7	1.59771
Anti-DBI	Plasma triglycerides (mM)	Isotype + Vehicle	8	0.891429
Anti-DBI	Plasma triglycerides (mM)	Isotype + Vehicle	9	1.77257
Anti-DBI	Plasma triglycerides (mM)	Isotype + Vehicle	10	1.75886
Anti-DBI	Plasma triglycerides (mM)	Isotype + CORT	1	4.18629
Anti-DBI	Plasma triglycerides (mM)	Isotype + CORT	2	5.95086
Anti-DBI	Plasma triglycerides (mM)	Isotype + CORT	3	2.712
Anti-DBI	Plasma triglycerides (mM)	Isotype + CORT	4	3.07543
Anti-DBI	Plasma triglycerides (mM)	Isotype + CORT	5	2.82514
Anti-DBI	Plasma triglycerides (mM)	Isotype + CORT	6	3.024
Anti-DBI	Plasma triglycerides (mM)	Isotype + CORT	7	3.85371
Anti-DBI	Plasma triglycerides (mM)	Isotype + CORT	8	3.25371
Anti-DBI	Plasma triglycerides (mM)	Isotype + CORT	9	3.35314
Anti-DBI	Plasma triglycerides (mM)	αACBP + Vehicle	1	1.464
Anti-DBI	Plasma triglycerides (mM)	αACBP + Vehicle	2	0.641143
Anti-DBI	Plasma triglycerides (mM)	αACBP + Vehicle	3	0.984
Anti-DBI	Plasma triglycerides (mM)	αACBP + Vehicle	4	1.41943
Anti-DBI	Plasma triglycerides (mM)	αACBP + Vehicle	5	1.67314
Anti-DBI	Plasma triglycerides (mM)	αACBP + Vehicle	6	1.25486
Anti-DBI	Plasma triglycerides (mM)	αACBP + Vehicle	7	1.67314
Anti-DBI	Plasma triglycerides (mM)	αACBP + Vehicle	8	0.661714
Anti-DBI	Plasma triglycerides (mM)	αACBP + Vehicle	9	1.34743
Anti-DBI	Plasma triglycerides (mM)	αACBP + Vehicle	10	0.980571
Anti-DBI	Plasma triglycerides (mM)	αACBP + CORT	1	0.970286
Anti-DBI	Plasma triglycerides (mM)	αACBP + CORT	2	1.23771
Anti-DBI	Plasma triglycerides (mM)	αACBP + CORT	3	2.08457
Anti-DBI	Plasma triglycerides (mM)	αACBP + CORT	4	1.21029
Anti-DBI	Plasma triglycerides (mM)	αACBP + CORT	5	2.40686
Anti-DBI	Plasma triglycerides (mM)	αACBP + CORT	6	2.42743
Anti-DBI	Plasma triglycerides (mM)	αACBP + CORT	7	2.55771
Anti-DBI	Plasma triglycerides (mM)	αACBP + CORT	8	1.73143
Anti-DBI	Plasma triglycerides (mM)	αACBP + CORT	9	1.56343
Anti-DBI	Plasma triglycerides (mM)	αACBP + CORT	10	2.82514
Anti-DBI	Free fatty acid in plasma (mM)	Isotype + Vehicle	1	1.04014
Anti-DBI	Free fatty acid in plasma (mM)	Isotype + Vehicle	2	0.951701
Anti-DBI	Free fatty acid in plasma (mM)	Isotype + Vehicle	3	1.13469
Anti-DBI	Free fatty acid in plasma (mM)	Isotype + Vehicle	4	1.18027
Anti-DBI	Free fatty acid in plasma (mM)	Isotype + Vehicle	5	1.14286
Anti-DBI	Free fatty acid in plasma (mM)	Isotype + Vehicle	6	0.734014
Anti-DBI	Free fatty acid in plasma (mM)	Isotype + Vehicle	7	0.628571
Anti-DBI	Free fatty acid in plasma (mM)	Isotype + Vehicle	8	0.935374
Anti-DBI	Free fatty acid in plasma (mM)	Isotype + Vehicle	9	1.06939
Anti-DBI	Free fatty acid in plasma (mM)	Isotype + Vehicle	10	0.738776
Anti-DBI	Free fatty acid in plasma (mM)	Isotype + CORT	1	1.73129
Anti-DBI	Free fatty acid in plasma (mM)	Isotype + CORT	2	1.83197
Anti-DBI	Free fatty acid in plasma (mM)	Isotype + CORT	3	1.48776
Anti-DBI	Free fatty acid in plasma (mM)	Isotype + CORT	4	1.88367
Anti-DBI	Free fatty acid in plasma (mM)	Isotype + CORT	5	1.2932
Anti-DBI	Free fatty acid in plasma (mM)	Isotype + CORT	6	1.82993
Anti-DBI	Free fatty acid in plasma (mM)	Isotype + CORT	7	1.68231
Anti-DBI	Free fatty acid in plasma (mM)	Isotype + CORT	8	1.5102
Anti-DBI	Free fatty acid in plasma (mM)	Isotype + CORT	9	1.5585
Anti-DBI	Free fatty acid in plasma (mM)	αACBP + Vehicle	1	0.740816
Anti-DBI	Free fatty acid in plasma (mM)	αACBP + Vehicle	2	0.929252
Anti-DBI	Free fatty acid in plasma (mM)	αACBP + Vehicle	3	0.731973
Anti-DBI	Free fatty acid in plasma (mM)	αACBP + Vehicle	4	0.77551
Anti-DBI	Free fatty acid in plasma (mM)	αACBP + Vehicle	5	0.943537
Anti-DBI	Free fatty acid in plasma (mM)	αACBP + Vehicle	6	0.813605
Anti-DBI	Free fatty acid in plasma (mM)	αACBP + Vehicle	7	0.931293
Anti-DBI	Free fatty acid in plasma (mM)	αACBP + Vehicle	8	0.666667
Anti-DBI	Free fatty acid in plasma (mM)	αACBP + Vehicle	9	0.965986
Anti-DBI	Free fatty acid in plasma (mM)	αACBP + Vehicle	10	0.781633
Anti-DBI	Free fatty acid in plasma (mM)	αACBP + CORT	1	1.00408
Anti-DBI	Free fatty acid in plasma (mM)	αACBP + CORT	2	0.67619
Anti-DBI	Free fatty acid in plasma (mM)	αACBP + CORT	3	0.77483
Anti-DBI	Free fatty acid in plasma (mM)	αACBP + CORT	4	1.21769
Anti-DBI	Free fatty acid in plasma (mM)	αACBP + CORT	5	1.05442
Anti-DBI	Free fatty acid in plasma (mM)	αACBP + CORT	6	0.685034
Anti-DBI	Free fatty acid in plasma (mM)	αACBP + CORT	7	0.65102
Anti-DBI	Free fatty acid in plasma (mM)	αACBP + CORT	8	0.682313
Anti-DBI	Free fatty acid in plasma (mM)	αACBP + CORT	9	0.680272
Anti-DBI	Free fatty acid in plasma (mM)	αACBP + CORT	10	0.806122
Anti-DBI	Insulin (ug/L)	Isotype + Vehicle	1	0.739442
Anti-DBI	Insulin (ug/L)	Isotype + Vehicle	2	0.572112
Anti-DBI	Insulin (ug/L)	Isotype + Vehicle	3	0.663745
Anti-DBI	Insulin (ug/L)	Isotype + Vehicle	4	0.640637
Anti-DBI	Insulin (ug/L)	Isotype + Vehicle	5	0.715538
Anti-DBI	Insulin (ug/L)	Isotype + Vehicle	6	0.578486
Anti-DBI	Insulin (ug/L)	Isotype + Vehicle	7	0.533865
Anti-DBI	Insulin (ug/L)	Isotype + Vehicle	8	0.52988
Anti-DBI	Insulin (ug/L)	Isotype + Vehicle	9	0.548207
Anti-DBI	Insulin (ug/L)	Isotype + Vehicle	10	0.423108
Anti-DBI	Insulin (ug/L)	Isotype + CORT	1	2.51155
Anti-DBI	Insulin (ug/L)	Isotype + CORT	2	8.47012
Anti-DBI	Insulin (ug/L)	Isotype + CORT	3	6.57928
Anti-DBI	Insulin (ug/L)	Isotype + CORT	4	5.35219
Anti-DBI	Insulin (ug/L)	Isotype + CORT	5	4.07251
Anti-DBI	Insulin (ug/L)	Isotype + CORT	6	11.3124
Anti-DBI	Insulin (ug/L)	Isotype + CORT	7	2.39203
Anti-DBI	Insulin (ug/L)	Isotype + CORT	8	3.91474
Anti-DBI	Insulin (ug/L)	Isotype + CORT	9	11.1617
Anti-DBI	Insulin (ug/L)	αACBP + Vehicle	1	0.363347
Anti-DBI	Insulin (ug/L)	αACBP + Vehicle	2	1.54422
Anti-DBI	Insulin (ug/L)	αACBP + Vehicle	3	0.670916
Anti-DBI	Insulin (ug/L)	αACBP + Vehicle	4	0.572908
Anti-DBI	Insulin (ug/L)	αACBP + Vehicle	5	0.796016
Anti-DBI	Insulin (ug/L)	αACBP + Vehicle	6	0.502789
Anti-DBI	Insulin (ug/L)	αACBP + Vehicle	7	0.65259
Anti-DBI	Insulin (ug/L)	αACBP + Vehicle	8	0.363347
Anti-DBI	Insulin (ug/L)	αACBP + Vehicle	9	0.713147
Anti-DBI	Insulin (ug/L)	αACBP + Vehicle	10	0.297211
Anti-DBI	Insulin (ug/L)	αACBP + CORT	1	0.421514
Anti-DBI	Insulin (ug/L)	αACBP + CORT	2	1.82311
Anti-DBI	Insulin (ug/L)	αACBP + CORT	3	1.54104
Anti-DBI	Insulin (ug/L)	αACBP + CORT	4	0.739442
Anti-DBI	Insulin (ug/L)	αACBP + CORT	5	0.204781
Anti-DBI	Insulin (ug/L)	αACBP + CORT	6	1.41912
Anti-DBI	Insulin (ug/L)	αACBP + CORT	7	0.439841
Anti-DBI	Insulin (ug/L)	αACBP + CORT	8	2.34741
Anti-DBI	Insulin (ug/L)	αACBP + CORT	9	0.621514
Anti-DBI	Insulin (ug/L)	αACBP + CORT	10	0.750598
Anti-DBI	Fasting glycemia (mg/dL)	Isotype + Vehicle	1	126
Anti-DBI	Fasting glycemia (mg/dL)	Isotype + Vehicle	2	132
Anti-DBI	Fasting glycemia (mg/dL)	Isotype + Vehicle	3	122
Anti-DBI	Fasting glycemia (mg/dL)	Isotype + Vehicle	4	128
Anti-DBI	Fasting glycemia (mg/dL)	Isotype + Vehicle	5	128
Anti-DBI	Fasting glycemia (mg/dL)	Isotype + Vehicle	6	129
Anti-DBI	Fasting glycemia (mg/dL)	Isotype + Vehicle	7	126
Anti-DBI	Fasting glycemia (mg/dL)	Isotype + Vehicle	8	120
Anti-DBI	Fasting glycemia (mg/dL)	Isotype + Vehicle	9	129
Anti-DBI	Fasting glycemia (mg/dL)	Isotype + Vehicle	10	126
Anti-DBI	Fasting glycemia (mg/dL)	Isotype + CORT	1	120
Anti-DBI	Fasting glycemia (mg/dL)	Isotype + CORT	2	112
Anti-DBI	Fasting glycemia (mg/dL)	Isotype + CORT	3	113
Anti-DBI	Fasting glycemia (mg/dL)	Isotype + CORT	4	100
Anti-DBI	Fasting glycemia (mg/dL)	Isotype + CORT	5	102
Anti-DBI	Fasting glycemia (mg/dL)	Isotype + CORT	6	102
Anti-DBI	Fasting glycemia (mg/dL)	Isotype + CORT	7	93
Anti-DBI	Fasting glycemia (mg/dL)	Isotype + CORT	8	97
Anti-DBI	Fasting glycemia (mg/dL)	Isotype + CORT	9	107
Anti-DBI	Fasting glycemia (mg/dL)	αACBP + Vehicle	1	122
Anti-DBI	Fasting glycemia (mg/dL)	αACBP + Vehicle	2	129
Anti-DBI	Fasting glycemia (mg/dL)	αACBP + Vehicle	3	130
Anti-DBI	Fasting glycemia (mg/dL)	αACBP + Vehicle	4	113
Anti-DBI	Fasting glycemia (mg/dL)	αACBP + Vehicle	5	123
Anti-DBI	Fasting glycemia (mg/dL)	αACBP + Vehicle	6	120
Anti-DBI	Fasting glycemia (mg/dL)	αACBP + Vehicle	7	118
Anti-DBI	Fasting glycemia (mg/dL)	αACBP + Vehicle	8	128
Anti-DBI	Fasting glycemia (mg/dL)	αACBP + Vehicle	9	122
Anti-DBI	Fasting glycemia (mg/dL)	αACBP + Vehicle	10	133
Anti-DBI	Fasting glycemia (mg/dL)	αACBP + CORT	1	127
Anti-DBI	Fasting glycemia (mg/dL)	αACBP + CORT	2	121
Anti-DBI	Fasting glycemia (mg/dL)	αACBP + CORT	3	117
Anti-DBI	Fasting glycemia (mg/dL)	αACBP + CORT	4	124
Anti-DBI	Fasting glycemia (mg/dL)	αACBP + CORT	5	119
Anti-DBI	Fasting glycemia (mg/dL)	αACBP + CORT	6	125
Anti-DBI	Fasting glycemia (mg/dL)	αACBP + CORT	7	109
Anti-DBI	Fasting glycemia (mg/dL)	αACBP + CORT	8	118
Anti-DBI	Fasting glycemia (mg/dL)	αACBP + CORT	9	117
Anti-DBI	Fasting glycemia (mg/dL)	αACBP + CORT	10	107
Anti-DBI	HOMA-IR	Isotype + Vehicle	1	5.56396
Anti-DBI	HOMA-IR	Isotype + Vehicle	2	4.50987
Anti-DBI	HOMA-IR	Isotype + Vehicle	3	4.83582
Anti-DBI	HOMA-IR	Isotype + Vehicle	4	4.89701
Anti-DBI	HOMA-IR	Isotype + Vehicle	5	5.46955
Anti-DBI	HOMA-IR	Isotype + Vehicle	6	4.45648
Anti-DBI	HOMA-IR	Isotype + Vehicle	7	4.01708
Anti-DBI	HOMA-IR	Isotype + Vehicle	8	3.79724
Anti-DBI	HOMA-IR	Isotype + Vehicle	9	4.22322
Anti-DBI	HOMA-IR	Isotype + Vehicle	10	3.18369
Anti-DBI	HOMA-IR	Isotype + CORT	1	17.9984
Anti-DBI	HOMA-IR	Isotype + CORT	2	56.6522
Anti-DBI	HOMA-IR	Isotype + CORT	3	44.3983
Anti-DBI	HOMA-IR	Isotype + CORT	4	31.9625
Anti-DBI	HOMA-IR	Isotype + CORT	5	24.8068
Anti-DBI	HOMA-IR	Isotype + CORT	6	68.9068
Anti-DBI	HOMA-IR	Isotype + CORT	7	13.2849
Anti-DBI	HOMA-IR	Isotype + CORT	8	22.6769
Anti-DBI	HOMA-IR	Isotype + CORT	9	71.3223
Anti-DBI	HOMA-IR	αACBP + Vehicle	1	2.64722
Anti-DBI	HOMA-IR	αACBP + Vehicle	2	11.8962
Anti-DBI	HOMA-IR	αACBP + Vehicle	3	5.20859
Anti-DBI	HOMA-IR	αACBP + Vehicle	4	3.86609
Anti-DBI	HOMA-IR	αACBP + Vehicle	5	5.84704
Anti-DBI	HOMA-IR	αACBP + Vehicle	6	3.6031
Anti-DBI	HOMA-IR	αACBP + Vehicle	7	4.59866
Anti-DBI	HOMA-IR	αACBP + Vehicle	8	2.77741
Anti-DBI	HOMA-IR	αACBP + Vehicle	9	5.19575
Anti-DBI	HOMA-IR	αACBP + Vehicle	10	2.36062
Anti-DBI	HOMA-IR	αACBP + CORT	1	3.19687
Anti-DBI	HOMA-IR	αACBP + CORT	2	13.1737
Anti-DBI	HOMA-IR	αACBP + CORT	3	10.7673
Anti-DBI	HOMA-IR	αACBP + CORT	4	5.47564
Anti-DBI	HOMA-IR	αACBP + CORT	5	1.45528
Anti-DBI	HOMA-IR	αACBP + CORT	6	10.5935
Anti-DBI	HOMA-IR	αACBP + CORT	7	2.86307
Anti-DBI	HOMA-IR	αACBP + CORT	8	16.5417
Anti-DBI	HOMA-IR	αACBP + CORT	9	4.34256
Anti-DBI	HOMA-IR	αACBP + CORT	10	4.79623

## Sheet: Fig5H
Glucose (% basal levels) of GTT
min	Isotype + Vehicle										Isotype + CORT										αACBP + Vehicle										αACBP + CORT
0	100	100	100	100	100	100	100	100	100	100	100	100	100	100	100	100	100	100	100	100	100	100	100	100	100	100	100	100	100	100	100	100	100	100	100	100	100	100	100	100
15	261.15	251.39	236.15	193.23	187.41	299.22	231.61	183.44	170.47	180.15	184.07	197.27	177.05	168.93	159.17	169.42	176.23	158.14	169.91	198.02	299.16	222.3	206.02	180	182.93	160.51	197.92	184.06	218.7	222.76	217.95	186.57	170.5	184.92	199.25	181.95	211.97	203.15	211.72	214.4
30	158.99	146.53	144.62	139.1	130.37	186.82	127.74	114.01	118.79	130.15	114.16	133.64	111.48	132.04	110	116.53	110.66	117.05	124.78	124.75	168.91	141.01	145.11	140	152.85	117.2	157.64	139.86	154.47	141.46	160.68	148.51	130.22	137.3	152.63	137.59	169.23	146.46	151.56	145.6
60	145.32	127.78	133.08	127.82	120.74	151.16	107.74	102.55	106.04	115.44	124.78	109.09	95.082	89.32	60.833	87.603	86.885	70.543	62.832	82.178	167.23	125.18	130.83	127.41	127.64	94.268	129.17	134.78	134.15	129.27	137.61	124.63	106.47	103.97	135.34	94.737	137.61	114.17	105.47	95.2
90	130.22	119.44	126.92	119.55	109.63	135.66	110.97	103.18	103.36	108.09	116.81	118.18	87.705	72.816	47.5	74.38	66.393	43.411	31.858	56.436	151.26	133.81	129.32	125.93	124.39	91.083	125.69	126.09	139.02	126.02	101.71	82.836	95.683	94.444	102.26	96.241	129.91	111.81	103.13	82.4
120	132.37	106.25	111.54	107.52	103.7	136.43	102.58	98.089	97.315	104.41	105.31	101.82	46.721	53.398	42.5	71.074	60.656	38.76	35.398	47.525	140.34	113.67	109.02	103.7	111.38	82.803	110.42	110.14	121.14	118.7	88.034	76.119	65.468	86.508	93.985	81.955	104.27	96.85	92.188	80.8

## Sheet: Fig5I
AUC for GTT in liver
Total Peak Area
Isotype + Vehicle	Isotype + CORT	αACBP + Vehicle	αACBP + CORT
18496	14907	20698	16135
16828	15061	16732	14256
17019	12098	16545	13284
15812	11920	15756	13863
14961	9500	16165	15711
20093	11839	12597	13534
15198	11391	16568	17327
13710	9756	16136	15325
13722	9478	17518	14977
14653	11398	16713	13782

## Sheet: Fig5J
Glucose (% basal levels) of ITT
min	Isotype + Vehicle										Isotype + CORT										αACBP + Vehicle										αACBP + CORT
0	100	100	100	100	100	100	100	100	100	100	100	100	100	100	100	100	100	100	100	100	100	100	100	100	100	100	100	100	100	100	100	100	100	100	100	100	100	100	100	100
15	48.6111	56.25	47.3684	51.2	54.3478	61.2245	53.3784	58.2734	66.1972	53.4161	81.7391	88.4956	75.8929	90	84.3137	108.547	86.4407	94.4444	99.1597	86.1538	59.3103	60.9929	50	50.9317	53.5948	56.25	57.5949	60.8392	83.871	63.871	81.4516	100.84	65.1163	63.4921	77.5862	63.7795	52.0661	61.6	54.6875	48.5294
30	41.6667	45.1389	40.7895	43.2	42.7536	53.0612	58.1081	52.518	54.2254	39.1304	82.6087	80.531	77.6786	78	70.5882	92.3077	72.8814	87.963	84.8739	78.4615	41.3793	44.6809	25.3333	25.4658	41.1765	35.625	37.3418	42.6573	58.0645	37.4194	64.5161	71.4286	68.9922	52.381	77.5862	53.5433	60.3306	47.2	50.7812	51.4706
60	21.5278	23.6111	23.6842	22.4	25.3623	21.7687	29.7297	25.1799	26.0563	23.6025	73.0435	69.9115	68.75	63	62.7451	81.1966	66.9492	82.4074	81.5126	71.5385	19.3103	26.2411	20.6667	21.118	38.5621	38.75	47.4684	27.2727	39.5161	23.871	48.3871	52.9412	45.7364	30.1587	50.8621	44.0945	36.3636	32	39.8438	36.0294
90	29.1667	32.6389	33.5526	37.6	31.1594	46.2585	39.1892	32.3741	39.4366	44.7205	79.1304	73.4513	83.0357	78	72.549	85.4701	79.661	86.1111	84.0336	73.0769	37.2414	33.3333	42	36.0248	41.1765	45.625	49.3671	40.5594	42.7419	40.6452	59.6774	72.2689	61.2403	53.9683	62.931	65.3543	55.3719	50.4	49.2188	43.3824
120	45.8333	52.0833	44.0789	50.4	58.6957	52.381	52.7027	56.1151	61.2676	52.795	80	78.7611	89.2857	80	77.451	86.3248	77.1186	83.3333	80.6723	74.6154	55.8621	63.8298	52.6667	58.3851	52.2876	53.75	52.5316	59.4406	79.0323	66.4516	77.4194	87.395	80.6202	72.2222	68.1034	73.2283	57.8512	52	50	45.5882

## Sheet: Fig5K
AUC for ITT in liver
Total Peak Area
Isotype + Vehicle	Isotype + CORT	αACBP + Vehicle	αACBP + CORT
4625	9600	5105	7827
5078	9372	5415	8937
4757	9529	4740	7698
5046	9285	4677	6488
5103	8824	5657	8095
5689	10750	5733	7293
5716	9242	6147	6508
5374	10451	5549	5988
5847	10324	6968	6135
5273	9265	5482	5702
