# Supplementary material for: Pathogenic role of acyl coenzyme A binding protein (ACBP) in Cushing’s syndrome
Source: Nat Metab. 2024 Nov 22;6(12):2281–99. doi: 10.1038/s42255-024-01170-0 (PMC11659162; doi:10.1038/s42255-024-01170-0)
Supplement: Supplementary file 13 — Metabolic cage raw data. [file 42255_2024_1170_MOESM13_ESM.csv]

batch4 14052024;batch4 14052024;TX001;TX002;TX003
;TSE PhenoMaster V5.3.8 (2015-5140)
Box;Animal No.;Weight [g];Text1;Text2;Text3;
1;9;20	1;ct;f;Text03-1
2;10;20	9;ct;f;Text03-2
3;11;21	2;cort;f;Text03-3
4;12;21	5;cort;f;Text03-4
5;13;22	3;cort;f;Text03-5
6;14;19	0;acbp;f;Text03-6
7;15;19	2;acbp;f;Text03-7
8;16;18	2;acbp;f;Text03-8
Date;Time;Animal No.;Box;S.Flow;Ref.O2;Ref.CO2;Flow;Temp;O2;CO2;dO2;dCO2;VO2(1);VO2(2);VO2(3);VCO2(1);VCO2(2);VCO2(3);RER;H(1);H(2);H(3);XT+YT;XT;XA;XF;YT;YA;YF;CenT;CenA;CenF;PerT;PerA;PerF;DistK;DistD;Speed;Drink;Feed;
;;;;[l/min];[%];[%];[l/min];[�C];[%];[%];[%];[%];[ml/h/kg];[ml/h/kg];[ml/h];[ml/h/kg];[ml/h/kg];[ml/h];;W/kg;W/kg;W/kg;[Cnts];[Cnts];[Cnts];[Cnts];[Cnts];[Cnts];[Cnts];[Cnts];[Cnts];[Cnts];[Cnts];[Cnts];[Cnts];[cm];[cm];[cm/s];[ml];[g];
14/05/2024;09:48;9;1;0	25;20	78;0	050;0	35;22	0;20	62;0	152;0	162;0	101;1838;692;37;1050;395;21;0	571;9	776;3	681;0	197;1980;701;561;140;1279;1087;192;306;257;49;1674;1391;283;1127;1127;4;0	01;0	02;
14/05/2024;09:53;9;1;0	25;20	78;0	050;0	35;22	0;20	57;0	197;0	216;0	146;2440;919;49;1526;575;31;0	626;13	146;4	950;0	264;1417;739;577;162;678;500;178;396;308;88;1021;769;252;2042;914;3;0	01;0	05;
14/05/2024;09:58;9;1;0	25;20	77;0	054;0	35;22	0;20	49;0	248;0	280;0	194;3141;1183;63;2007;756;40;0	639;16	978;6	393;0	341;1641;799;612;187;842;675;167;363;299;64;1278;988;290;2926;884;3;0	01;0	05;
14/05/2024;10:03;9;1;0	25;20	77;0	054;0	35;22	1;20	44;0	282;0	334;0	228;3782;1424;76;2378;895;48;0	629;20	392;7	678;0	410;1561;711;557;154;850;678;172;410;318;92;1151;917;234;3690;764;3;0	01;0	07;
14/05/2024;10:08;9;1;0	25;20	79;0	054;0	35;22	0;20	44;0	281;0	356;0	226;4054;1526;81;2351;885;47;0	580;21	606;8	135;0	434;1676;733;570;163;943;722;221;379;310;69;1297;982;315;4516;826;3;0	01;0	07;
14/05/2024;10:13;9;1;0	25;20	79;0	054;0	35;22	0;20	45;0	271;0	345;0	217;3947;1486;79;2261;851;45;0	573;21	001;7	907;0	422;636;276;188;88;360;252;108;100;73;27;536;367;169;4792;277;1;0	01;0	07;
14/05/2024;10:18;9;1;0	25;20	80;0	054;0	35;22	0;20	44;0	286;0	367;0	233;4183;1575;84;2423;912;49;0	579;22	289;8	392;0	448;1186;590;454;136;596;456;140;308;254;54;878;656;222;5482;690;2;0	01;0	07;
14/05/2024;10:23;9;1;0	25;20	80;0	054;0	35;22	0;20	41;0	303;0	388;0	249;4426;1666;89;2598;978;52;0	587;23	627;8	896;0	475;1394;647;501;146;747;568;179;273;226;47;1121;843;278;6180;698;2;0	01;0	07;
14/05/2024;10:28;9;1;0	25;20	80;0	053;0	35;22	0;20	38;0	318;0	421;0	265;4814;1813;97;2766;1042;56;0	575;25	624;9	648;0	515;956;390;289;101;566;416;150;140;112;28;816;593;223;6682;502;2;0	01;0	07;
14/05/2024;10:33;9;1;0	25;20	80;0	053;0	35;22	0;20	38;0	321;0	421;0	269;4787;1802;96;2791;1051;56;0	583;25	530;9	613;0	513;1350;539;432;107;811;665;146;302;250;52;1048;847;201;7451;769;3;0	01;0	07;
14/05/2024;10:38;9;1;0	25;20	80;0	054;0	35;22	0;20	36;0	342;0	442;0	288;5033;1895;101;3009;1133;60;0	598;26	941;10	144;0	542;1003;395;291;104;608;455;153;182;156;26;821;590;231;7886;435;1;0	01;0	07;
14/05/2024;10:43;9;1;0	25;20	80;0	054;0	35;22	0;20	41;0	311;0	388;0	258;4411;1661;89;2690;1013;54;0	610;23	678;8	915;0	476;1055;397;299;98;658;505;153;102;83;19;953;721;232;8371;485;2;0	08;0	15;
14/05/2024;10:48;9;1;0	25;20	80;0	053;0	35;22	0;20	36;0	351;0	442;0	298;4992;1880;100;3104;1169;62;0	622;26	874;10	119;0	540;464;163;100;63;301;198;103;21;15;6;443;283;160;8544;172;1;0	16;0	17;
14/05/2024;10:53;9;1;0	25;20	80;0	053;0	35;22	0;20	39;0	328;0	410;0	275;4610;1736;93;2849;1073;57;0	618;24	798;9	337;0	498;806;362;267;95;444;313;131;188;149;39;618;431;187;8915;372;1;0	16;0	18;
14/05/2024;10:58;9;1;0	25;20	80;0	053;0	35;22	0;20	41;0	318;0	388;0	265;4379;1649;88;2761;1040;55;0	631;23	624;8	895;0	475;631;305;206;99;326;233;93;169;107;62;462;332;130;9254;339;1;0	16;0	18;
14/05/2024;11:03;9;1;0	25;20	80;0	053;0	35;22	0;20	41;0	323;0	388;0	270;4397;1655;88;2833;1067;57;0	644;23	796;8	960;0	478;1094;600;470;130;494;374;120;231;192;39;863;652;211;9946;692;2;0	21;0	18;
14/05/2024;11:08;9;1;0	25;20	80;0	052;0	35;22	0;20	46;0	288;0	345;0	236;3904;1470;78;2466;929;50;0	632;21	068;7	933;0	423;318;161;104;57;157;98;59;27;23;4;291;179;112;10158;213;1;0	21;0	18;
14/05/2024;11:13;9;1;0	25;20	80;0	052;0	35;22	0;20	35;0	376;0	453;0	324;5093;1918;102;3392;1277;68;0	666;27	707;10	433;0	557;822;332;237;95;490;360;130;69;60;9;753;537;216;10691;533;2;0	22;0	18;
14/05/2024;11:18;9;1;0	25;20	80;0	052;0	35;22	0;20	39;0	335;0	410;0	283;4589;1728;92;2926;1102;59;0	638;24	799;9	338;0	498;497;262;198;64;235;164;71;100;74;26;397;288;109;10981;290;1;0	23;0	18;
14/05/2024;11:23;9;1;0	25;20	80;0	052;0	35;22	0;20	39;0	333;0	410;0	281;4577;1723;92;2899;1091;58;0	633;24	709;9	303;0	497;289;123;63;60;166;86;80;0;0;0;289;149;140;11274;292;1;0	23;0	18;
14/05/2024;11:28;9;1;0	25;20	80;0	052;0	35;22	0;20	41;0	320;0	388;0	268;4352;1639;87;2774;1044;56;0	637;23	515;8	854;0	473;389;184;126;58;205;122;83;69;58;11;320;190;130;11525;251;1;0	23;0	18;
14/05/2024;11:33;9;1;0	25;20	80;0	052;0	35;22	0;20	41;0	321;0	388;0	269;4343;1635;87;2789;1050;56;0	642;23	496;8	847;0	472;111;26;9;17;85;39;46;0;0;0;111;48;63;11582;57;0;0	23;0	18;
14/05/2024;11:38;9;1;0	25;20	80;0	051;0	35;22	0;20	44;0	302;0	367;0	251;4162;1567;84;2632;991;53;0	632;22	463;8	458;0	452;65;36;3;33;29;4;25;0;0;0;65;7;58;11703;121;0;0	23;0	18;
14/05/2024;11:43;9;1;0	25;20	80;0	051;0	35;22	0;20	44;0	293;0	367;0	242;4149;1562;83;2512;946;50;0	606;22	248;8	377;0	447;61;30;15;15;31;12;19;0;0;0;61;27;34;11761;58;0;0	23;0	18;
14/05/2024;11:48;9;1;0	25;20	80;0	051;0	35;22	0;20	44;0	281;0	367;0	230;4212;1586;85;2409;907;48;0	572;22	404;8	436;0	450;12;5;0;5;7;2;5;0;0;0;12;2;10;11785;24;0;0	23;0	18;
14/05/2024;11:53;9;1;0	25;20	80;0	051;0	35;22	0;20	47;0	271;0	334;0	219;3802;1431;76;2289;862;46;0	602;20	369;7	670;0	409;30;12;0;12;18;2;16;0;0;0;30;2;28;11802;17;0;0	23;0	18;
14/05/2024;11:58;9;1;0	25;20	80;0	051;0	35;22	0;20	47;0	264;0	334;0	213;3820;1438;77;2220;836;45;0	581;20	366;7	668;0	409;16;8;0;8;8;0;8;0;0;0;16;0;16;11811;10;0;0	23;0	18;
14/05/2024;12:03;9;1;0	25;20	80;0	051;0	35;22	0;20	48;0	257;0	324;0	206;3693;1391;74;2149;809;43;0	582;19	693;7	415;0	396;20;9;0;9;11;1;10;0;0;0;20;1;19;11826;15;0;0	23;0	18;
14/05/2024;12:08;9;1;0	25;20	80;0	050;0	35;21	9;20	47;0	260;0	334;0	210;3827;1441;77;2184;822;44;0	571;20	352;7	663;0	409;124;80;23;57;44;15;29;0;0;0;124;38;86;11895;68;0;0	23;0	18;
14/05/2024;12:13;9;1;0	25;20	80;0	050;0	35;21	9;20	47;0	256;0	334;0	205;3826;1441;77;2133;803;43;0	558;20	281;7	636;0	408;24;18;10;8;6;0;6;0;0;0;24;10;14;11917;22;0;0	23;0	18;
14/05/2024;12:18;9;1;0	25;20	80;0	050;0	35;21	9;20	47;0	261;0	334;0	210;3819;1438;77;2189;824;44;0	573;20	321;7	651;0	408;309;151;92;59;158;109;49;27;23;4;282;178;104;12063;147;0;0	23;0	18;
14/05/2024;12:23;9;1;0	25;20	80;0	050;0	35;21	9;20	41;0	303;0	388;0	253;4418;1663;89;2634;992;53;0	596;23	636;8	900;0	475;526;229;154;75;297;222;75;68;54;14;458;322;136;12273;209;1;0	23;0	22;
14/05/2024;12:28;9;1;0	25;20	80;0	050;0	35;22	0;20	41;0	306;0	388;0	255;4405;1659;89;2657;1000;53;0	603;23	610;8	890;0	475;589;190;132;58;399;253;146;53;43;10;536;342;194;12554;282;1;0	25;0	22;
14/05/2024;12:33;9;1;0	25;20	80;0	050;0	35;22	0;20	44;0	283;0	367;0	233;4183;1575;84;2423;912;49;0	579;22	289;8	392;0	448;756;400;307;93;356;249;107;151;116;35;605;440;165;13050;496;2;0	34;0	23;
14/05/2024;12:38;9;1;0	25;20	80;0	050;0	35;22	0;20	44;0	305;0	367;0	254;4127;1554;83;2650;998;53;0	642;22	325;8	406;0	449;904;452;351;101;452;343;109;218;175;43;686;519;167;13640;589;2;0	37;0	24;
14/05/2024;12:43;9;1;0	25;20	80;0	050;0	35;22	1;20	39;0	339;0	410;0	288;4581;1725;92;2992;1126;60;0	653;24	846;9	355;0	499;422;265;177;88;157;99;58;85;65;20;337;211;126;13907;268;1;0	37;0	24;
14/05/2024;12:48;9;1;0	25;20	80;0	051;0	35;22	1;20	38;0	341;0	421;0	290;4762;1793;96;3037;1144;61;0	638;25	734;9	690;0	517;440;212;134;78;228;150;78;89;60;29;351;224;127;14214;306;1;0	37;0	25;
14/05/2024;12:53;9;1;0	25;20	80;0	051;0	35;22	2;20	36;0	362;0	442;0	311;4957;1866;100;3233;1217;65;0	652;26	878;10	120;0	540;616;255;185;70;361;242;119;119;92;27;497;335;162;14561;347;1;0	37;0	30;
14/05/2024;12:58;9;1;0	25;20	80;0	050;0	35;22	2;20	41;0	326;0	388;0	275;4319;1626;87;2843;1071;57;0	658;23	453;8	831;0	471;172;100;43;57;72;23;49;25;11;14;147;55;92;14808;248;1;0	37;0	30;
14/05/2024;13:03;9;1;0	25;20	80;0	050;0	35;22	3;20	41;0	332;0	388;0	282;4329;1630;87;2931;1104;59;0	677;23	612;8	890;0	475;28;20;7;13;8;3;5;7;3;4;21;7;14;14823;15;0;0	38;0	30;
14/05/2024;13:08;9;1;0	25;20	80;0	052;0	35;22	3;20	44;0	311;0	367;0	259;4134;1557;83;2715;1022;55;0	657;22	441;8	450;0	451;38;24;10;14;14;4;10;5;4;1;33;10;23;14842;19;0;0	38;0	30;
14/05/2024;13:13;9;1;0	25;20	80;0	052;0	35;22	3;20	44;0	314;0	367;0	262;4128;1554;83;2742;1032;55;0	664;22	449;8	453;0	451;57;28;13;15;29;3;26;14;7;7;43;9;34;14883;41;0;0	38;0	30;
14/05/2024;13:18;9;1;0	25;20	80;0	052;0	35;22	4;20	45;0	297;0	356;0	245;4000;1506;80;2548;959;51;0	637;21	614;8	138;0	434;69;45;13;32;24;8;16;36;8;28;33;13;20;14920;37;0;0	38;0	30;
14/05/2024;13:23;9;1;0	25;20	80;0	052;0	35;22	4;20	47;0	286;0	334;0	234;3755;1414;75;2431;915;49;0	647;20	339;7	658;0	409;4;4;0;4;0;0;0;4;0;4;0;0;0;14920;0;0;0	38;0	30;
14/05/2024;13:28;9;1;0	25;20	80;0	052;0	35;22	4;20	47;0	276;0	334;0	224;3781;1424;76;2327;876;47;0	615;20	325;7	653;0	409;7;7;0;7;0;0;0;7;0;7;0;0;0;14920;0;0;0	38;0	30;
14/05/2024;13:33;9;1;0	25;20	80;0	052;0	35;22	5;20	49;0	270;0	313;0	218;3515;1324;71;2267;854;46;0	645;19	029;7	165;0	382;25;4;2;2;21;8;13;4;2;2;21;8;13;14925;5;0;0	38;0	30;
14/05/2024;13:38;9;1;0	25;20	80;0	052;0	35;22	6;20	49;0	267;0	313;0	215;3511;1322;71;2224;837;45;0	633;18	951;7	136;0	381;32;3;0;3;29;11;18;3;0;3;29;11;18;14931;6;0;0	39;0	30;
14/05/2024;13:43;9;1;0	25;20	80;0	052;0	35;22	6;20	49;0	264;0	313;0	212;3538;1332;71;2211;833;44;0	625;19	063;7	178;0	383;50;2;0;2;48;25;23;2;0;2;48;25;23;14943;12;0;0	39;0	30;
14/05/2024;13:48;9;1;0	25;20	80;0	052;0	35;22	6;20	49;0	260;0	313;0	208;3550;1337;71;2168;816;44;0	611;19	062;7	178;0	383;27;2;0;2;25;2;23;2;0;2;25;2;23;14947;3;0;0	39;0	30;
14/05/2024;13:53;9;1;0	25;20	80;0	052;0	35;22	7;20	50;0	254;0	302;0	202;3426;1290;69;2109;794;42;0	615;18	417;6	935;0	370;33;4;1;3;29;10;19;0;0;0;33;11;22;14967;21;0;0	39;0	30;
14/05/2024;13:58;9;1;0	25;20	80;0	051;0	35;22	7;20	49;0	257;0	313;0	206;3552;1338;71;2149;809;43;0	605;19	048;7	172;0	383;79;7;3;4;72;4;68;2;1;1;77;6;71;14974;7;0;0	39;0	30;
14/05/2024;14:03;9;1;0	25;20	80;0	051;0	35;22	8;20	44;0	298;0	367;0	247;4168;1569;84;2585;973;52;0	620;22	430;8	446;0	451;255;123;61;62;132;91;41;53;41;12;202;111;91;15065;90;0;0	39;0	30;
14/05/2024;14:08;9;1;0	25;20	80;0	052;0	35;22	8;20	43;0	316;0	378;0	264;4253;1602;85;2751;1036;55;0	647;23	035;8	673;0	463;677;343;235;108;334;202;132;143;113;30;534;324;210;15455;390;1;0	39;0	32;
14/05/2024;14:13;9;1;0	25;20	80;0	052;0	35;22	8;20	47;0	276;0	334;0	224;3761;1416;76;2314;871;47;0	615;20	215;7	611;0	406;49;24;8;16;25;3;22;4;3;1;45;8;37;15485;30;0;0	39;0	32;
14/05/2024;14:18;9;1;0	25;20	80;0	051;0	35;22	9;20	49;0	259;0	313;0	208;3546;1335;71;2165;815;44;0	611;19	037;7	168;0	383;40;20;3;17;20;6;14;0;0;0;40;9;31;15537;53;0;0	39;0	32;
14/05/2024;14:23;9;1;0	25;20	80;0	051;0	35;22	9;20	49;0	263;0	313;0	212;3519;1325;71;2199;828;44;0	625;18	956;7	137;0	381;103;54;22;32;49;1;48;0;0;0;103;23;80;15620;83;0;0	39;0	32;
14/05/2024;14:28;9;1;0	25;20	80;0	051;0	35;23	0;20	51;0	254;0	291;0	203;3265;1229;66;2106;793;42;0	645;17	673;6	655;0	355;44;9;6;3;35;2;33;0;0;0;44;8;36;15632;11;0;0	39;0	32;
14/05/2024;14:33;9;1;0	25;20	80;0	051;0	35;23	0;20	52;0	250;0	280;0	199;3137;1181;63;2064;777;41;0	658;17	034;6	414;0	342;4;0;0;0;4;0;4;0;0;0;4;0;4;15632;1;0;0	39;0	32;
14/05/2024;14:38;9;1;0	25;20	80;0	050;0	35;23	1;20	52;0	247;0	280;0	196;3163;1191;64;2051;772;41;0	648;17	139;6	453;0	344;22;18;4;14;4;0;4;0;0;0;22;4;18;15637;5;0;0	39;0	32;
14/05/2024;14:43;9;1;0	25;20	80;0	050;0	35;23	1;20	53;0	244;0	270;0	194;3019;1137;61;2019;760;41;0	669;16	434;6	188;0	330;38;19;5;14;19;4;15;0;0;0;38;9;29;15656;18;0;0	39;0	32;
14/05/2024;14:48;9;1;0	25;20	80;0	050;0	35;23	1;20	54;0	239;0	259;0	189;2894;1090;58;1969;742;40;0	681;15	797;5	948;0	318;39;5;0;5;34;9;25;0;0;0;39;9;30;15670;14;0;0	39;0	32;
14/05/2024;14:53;9;1;0	25;20	80;0	050;0	35;23	2;20	54;0	237;0	259;0	186;2890;1088;58;1936;729;39;0	670;15	735;5	925;0	316;24;8;4;4;16;1;15;0;0;0;24;5;19;15678;8;0;0	39;0	32;
14/05/2024;14:58;9;1;0	25;20	80;0	050;0	35;23	2;20	54;0	237;0	259;0	186;2890;1088;58;1936;729;39;0	670;15	735;5	925;0	316;20;0;0;0;20;1;19;0;0;0;20;1;19;15680;1;0;0	39;0	32;
14/05/2024;15:03;9;1;0	25;20	80;0	050;0	35;23	2;20	52;0	243;0	280;0	193;3156;1188;63;2006;755;40;0	636;17	047;6	419;0	343;141;76;8;68;65;21;44;0;0;0;141;29;112;15776;97;0;0	39;0	32;
14/05/2024;15:08;9;1;0	25;20	80;0	050;0	35;23	3;20	54;0	236;0	259;0	185;2902;1093;58;1934;728;39;0	667;15	787;5	944;0	317;163;128;27;101;35;18;17;0;0;0;163;45;118;15832;56;0;0	39;0	32;
14/05/2024;15:13;9;1;0	25;20	80;0	050;0	35;23	3;20	53;0	243;0	270;0	193;3001;1130;60;1997;752;40;0	666;16	326;6	147;0	328;202;110;79;31;92;57;35;70;62;8;132;74;58;15927;95;0;0	39;0	32;
14/05/2024;15:18;9;1;0	25;20	80;0	050;0	35;23	3;20	54;0	240;0	259;0	190;2878;1084;58;1969;741;40;0	684;15	723;5	920;0	316;46;7;4;3;39;2;37;0;0;0;46;6;40;15939;13;0;0	39;0	32;
14/05/2024;15:23;9;1;0	25;20	80;0	050;0	35;23	4;20	54;0	234;0	259;0	184;2904;1094;58;1915;721;38;0	659;15	776;5	940;0	317;4;4;1;3;0;0;0;0;0;0;4;1;3;15940;1;0;0	39;0	32;
14/05/2024;15:28;9;1;0	25;20	80;0	050;0	35;23	4;20	54;0	229;0	259;0	179;2906;1094;58;1856;699;37;0	639;15	710;5	915;0	316;23;15;6;9;8;3;5;0;0;0;23;9;14;15952;12;0;0	39;0	32;
14/05/2024;15:33;9;1;0	25;20	80;0	050;0	35;23	4;20	54;0	232;0	259;0	181;2892;1089;58;1877;707;38;0	649;15	668;5	899;0	315;25;1;0;1;24;4;20;0;0;0;25;4;21;15955;3;0;0	39;0	32;
14/05/2024;15:38;9;1;0	25;20	80;0	050;0	35;23	4;20	54;0	227;0	259;0	177;2904;1093;58;1834;691;37;0	632;15	670;5	900;0	315;72;12;3;9;60;21;39;0;0;0;72;24;48;15975;20;0;0	40;0	33;
14/05/2024;15:43;9;1;0	25;20	80;0	050;0	35;23	5;20	54;0	231;0	259;0	180;2920;1099;59;1885;710;38;0	646;15	808;5	952;0	318;61;32;16;16;29;16;13;0;0;0;61;32;29;16025;50;0;0	40;0	33;
14/05/2024;15:48;9;1;0	25;20	80;0	050;0	35;23	5;20	54;0	229;0	259;0	180;2890;1088;58;1855;699;37;0	642;15	632;5	886;0	314;18;5;0;5;13;8;5;0;0;0;18;8;10;16031;5;0;0	40;0	33;
14/05/2024;15:53;9;1;0	25;20	80;0	050;0	35;23	5;20	54;0	227;0	259;0	177;2913;1097;59;1840;693;37;0	632;15	717;5	918;0	316;82;19;0;19;63;0;63;0;0;0;82;0;82;16038;7;0;0	40;0	33;
14/05/2024;15:58;9;1;0	25;20	81;0	050;0	35;23	6;20	57;0	221;0	248;0	171;2777;1046;56;1773;668;36;0	638;15	010;5	652;0	302;24;11;0;11;13;5;8;0;0;0;24;5;19;16053;15;0;0	40;0	33;
14/05/2024;16:03;9;1;0	25;20	81;0	050;0	35;23	6;20	52;0	243;0	291;0	194;3305;1244;66;2020;761;41;0	611;17	747;6	682;0	357;304;126;76;50;178;93;85;19;18;1;285;151;134;16197;144;0;0	40;0	33;
14/05/2024;16:08;9;1;0	25;20	81;0	050;0	35;23	6;20	53;0	243;0	280;0	194;3158;1189;63;2018;760;41;0	639;17	072;6	428;0	343;250;136;78;58;114;52;62;36;29;7;214;101;113;16352;155;1;0	40;0	33;
14/05/2024;16:13;9;1;0	25;20	81;0	050;0	35;23	6;20	49;0	264;0	324;0	215;3637;1370;73;2215;834;45;0	609;19	520;7	350;0	392;326;115;28;87;211;120;91;0;0;0;326;148;178;16639;287;1;0	40;0	33;
14/05/2024;16:18;9;1;0	25;20	81;0	050;0	35;23	7;20	44;0	313;0	378;0	264;4230;1593;85;2736;1030;55;0	647;22	908;8	625;0	460;606;126;79;47;480;339;141;22;19;3;584;399;185;16826;188;1;0	40;0	53;
14/05/2024;16:23;9;1;0	25;20	81;0	050;0	35;23	7;20	45;0	298;0	367;0	249;4142;1560;83;2588;975;52;0	625;22	315;8	402;0	449;900;446;325;121;454;335;119;142;110;32;758;550;208;17334;507;2;0	51;0	57;
14/05/2024;16:28;9;1;0	25;20	81;0	050;0	35;23	7;20	47;0	289;0	345;0	239;3879;1461;78;2491;938;50;0	642;20	985;7	901;0	422;402;114;72;42;288;176;112;46;38;8;356;210;146;17572;238;1;0	57;0	57;
14/05/2024;16:33;9;1;0	25;20	81;0	050;0	35;23	7;20	47;0	301;0	345;0	251;3830;1442;77;2600;979;52;0	679;20	897;7	868;0	420;79;26;5;21;53;18;35;0;0;0;79;23;56;17629;56;0;0	57;0	57;
14/05/2024;16:38;9;1;0	25;20	81;0	049;0	35;23	8;20	48;0	293;0	334;0	244;3716;1399;75;2537;955;51;0	683;20	299;7	643;0	408;62;45;5;40;17;12;5;0;0;0;62;17;45;17645;16;0;0	57;0	57;
14/05/2024;16:43;9;1;0	25;20	81;0	049;0	35;23	8;20	49;0	285;0	324;0	236;3622;1364;73;2468;929;50;0	681;19	778;7	447;0	398;10;10;1;9;0;0;0;0;0;0;10;1;9;17645;0;0;0	58;0	57;
14/05/2024;16:48;9;1;0	25;20	81;0	049;0	35;23	8;20	49;0	281;0	324;0	232;3630;1367;73;2422;912;49;0	667;19	752;7	437;0	397;27;4;0;4;23;1;22;0;0;0;27;1;26;17650;5;0;0	58;0	57;
14/05/2024;16:53;9;1;0	25;20	81;0	049;0	35;23	8;20	51;0	274;0	302;0	225;3355;1263;67;2346;884;47;0	699;18	398;6	927;0	370;68;67;4;63;1;0;1;0;0;0;68;4;64;17663;13;0;0	58;0	57;
14/05/2024;16:58;9;1;0	25;20	81;0	049;0	35;23	9;20	51;0	279;0	302;0	230;3340;1257;67;2397;903;48;0	718;18	391;6	925;0	370;49;40;3;37;9;2;7;0;0;0;49;5;44;17667;4;0;0	58;0	57;
14/05/2024;17:03;9;1;0	25;20	81;0	049;0	35;23	9;20	52;0	270;0	291;0	221;3237;1219;65;2312;870;46;0	714;17	809;6	706;0	358;6;1;0;1;5;1;4;0;0;0;6;1;5;17669;2;0;0	58;0	57;
14/05/2024;17:08;9;1;0	25;20	82;0	049;0	35;23	9;20	53;0	267;0	291;0	218;3239;1220;65;2272;856;46;0	701;17	770;6	691;0	357;24;15;5;10;9;0;9;0;0;0;24;5;19;17682;13;0;0	58;0	57;
14/05/2024;17:13;9;1;0	25;20	82;0	049;0	35;23	9;20	54;0	266;0	280;0	217;3099;1167;62;2263;852;45;0	730;17	115;6	444;0	344;35;24;19;5;11;5;6;0;0;0;35;24;11;17717;35;0;0	58;0	57;
14/05/2024;17:18;9;1;0	25;20	82;0	049;0	35;23	9;20	54;0	263;0	280;0	215;3107;1170;62;2238;843;45;0	720;17	118;6	446;0	344;24;12;8;4;12;6;6;0;0;0;24;14;10;17732;15;0;0	58;0	57;
14/05/2024;17:23;9;1;0	25;20	82;0	049;0	35;23	9;20	54;0	260;0	280;0	211;3119;1174;63;2205;830;44;0	707;17	131;6	450;0	344;20;20;13;7;0;0;0;0;0;0;20;13;7;17741;9;0;0	58;0	57;
14/05/2024;17:28;9;1;0	25;20	82;0	049;0	35;24	0;20	54;0	257;0	280;0	209;3105;1169;62;2165;815;44;0	697;17	018;6	408;0	342;15;10;3;7;5;4;1;1;1;0;14;6;8;17747;7;0;0	58;0	57;
14/05/2024;17:33;9;1;0	25;20	82;0	049;0	35;24	0;20	54;0	255;0	280;0	206;3122;1175;63;2146;808;43;0	687;17	068;6	427;0	343;33;12;7;5;21;4;17;0;0;0;33;11;22;17773;26;0;0	58;0	57;
14/05/2024;17:38;9;1;0	25;20	82;0	049;0	35;24	0;20	57;0	247;0	259;0	198;2865;1079;58;2062;776;41;0	720;15	784;5	943;0	317;53;22;4;18;31;6;25;0;0;0;53;10;43;17835;62;0;0	58;0	57;
14/05/2024;17:43;9;1;0	25;20	82;0	049;0	35;24	0;20	54;0	257;0	280;0	208;3118;1174;63;2163;815;43;0	694;17	072;6	428;0	343;38;8;7;1;30;5;25;0;0;0;38;12;26;17849;13;0;0	58;0	57;
14/05/2024;17:48;9;1;0	25;20	82;0	049;0	35;24	0;20	54;0	253;0	280;0	205;3123;1176;63;2126;801;43;0	681;17	052;6	421;0	343;18;10;1;9;8;0;8;0;0;0;18;1;17;17857;9;0;0	58;0	57;
14/05/2024;17:53;9;1;0	25;20	82;0	049;0	35;24	0;20	57;0	247;0	259;0	199;2862;1077;58;2070;779;42;0	723;15	779;5	941;0	317;194;127;83;44;67;44;23;71;57;14;123;70;53;17946;89;0;0	58;0	57;
14/05/2024;17:58;9;1;0	25;20	82;0	049;0	35;24	1;20	54;0	267;0	280;0	219;3108;1170;62;2290;862;46;0	737;17	191;6	473;0	346;76;52;13;39;24;7;17;9;7;2;67;13;54;17994;48;0;0	58;0	57;
14/05/2024;18:03;9;1;0	25;20	82;0	049;0	35;24	1;20	54;0	260;0	280;0	211;3103;1168;62;2194;826;44;0	707;17	045;6	418;0	343;77;42;8;34;35;11;24;0;0;0;77;19;58;18154;160;1;0	58;0	57;
14/05/2024;18:08;9;1;0	25;20	82;0	049;0	35;24	1;20	54;0	257;0	280;0	209;3143;1183;63;2191;825;44;0	697;17	226;6	486;0	346;2;1;0;1;1;0;1;0;0;0;2;0;2;18155;0;0;0	58;0	57;
14/05/2024;18:13;9;1;0	25;20	82;0	049;0	35;24	1;20	54;0	256;0	280;0	207;3124;1176;63;2157;812;43;0	691;17	094;6	436;0	344;30;2;0;2;28;2;26;0;0;0;30;2;28;18158;3;0;0	59;0	57;
14/05/2024;18:18;9;1;0	25;20	82;0	048;0	35;24	1;20	55;0	251;0	270;0	203;2967;1117;60;2095;789;42;0	706;16	293;6	135;0	327;278;96;74;22;182;134;48;56;48;8;222;160;62;18287;129;0;0	59;0	57;
14/05/2024;18:23;9;1;0	25;20	82;0	048;0	35;24	1;20	54;0	255;0	280;0	207;3131;1179;63;2162;814;43;0	691;17	132;6	451;0	344;126;40;28;12;86;44;42;8;5;3;118;67;51;18378;91;0;0	59;0	57;
14/05/2024;18:28;9;1;0	25;20	82;0	049;0	35;24	1;20	57;0	248;0	259;0	200;2857;1076;57;2077;782;42;0	727;15	767;5	937;0	317;65;6;0;6;59;15;44;0;0;0;65;15;50;18397;19;0;0	59;0	57;
14/05/2024;18:33;9;1;0	25;20	82;0	049;0	35;24	2;20	57;0	247;0	259;0	198;2852;1074;57;2052;773;41;0	720;15	710;5	915;0	316;46;2;1;1;44;15;29;0;0;0;46;16;30;18407;10;0;0	59;0	57;
14/05/2024;18:38;9;1;0	25;20	82;0	048;0	35;24	2;20	57;0	246;0	259;0	198;2846;1071;57;2048;771;41;0	720;15	677;5	903;0	315;47;27;1;26;20;2;18;0;0;0;47;3;44;18416;10;0;0	59;0	57;
14/05/2024;18:43;9;1;0	25;20	82;0	048;0	35;24	2;20	54;0	266;0	280;0	218;3099;1167;62;2274;856;46;0	734;17	130;6	450;0	344;335;154;85;69;181;94;87;41;36;5;294;143;151;18587;171;1;0	59;0	57;
14/05/2024;18:48;9;1;0	25;20	82;0	048;0	35;24	2;20	53;0	270;0	291;0	222;3238;1219;65;2323;875;47;0	717;17	827;6	713;0	358;36;27;2;25;9;0;9;0;0;0;36;2;34;18603;17;0;0	59;0	57;
14/05/2024;18:53;9;1;0	25;20	82;0	048;0	35;24	2;20	54;0	257;0	280;0	209;3110;1171;63;2168;816;44;0	697;17	043;6	417;0	343;456;131;91;40;325;232;93;21;19;2;435;304;131;18792;188;1;0	59;0	59;
14/05/2024;18:58;9;1;0	25;20	82;0	048;0	35;24	2;20	44;0	330;0	388;0	282;4333;1631;87;2933;1105;59;0	677;23	634;8	899;0	475;703;282;187;95;421;302;119;45;37;8;658;452;206;19125;333;1;0	60;0	70;
14/05/2024;19:03;9;1;0	25;20	82;0	048;0	35;24	2;20	48;0	300;0	345;0	252;3856;1452;78;2628;989;53;0	681;21	055;7	928;0	423;96;14;6;8;82;36;46;0;0;0;96;42;54;19158;33;0;0	60;0	70;
14/05/2024;19:08;9;1;0	25;20	82;0	049;0	35;24	3;20	47;0	313;0	356;0	264;3961;1492;80;2756;1038;55;0	696;21	702;8	171;0	436;64;16;1;15;48;12;36;0;0;0;64;13;51;19177;19;0;0	60;0	70;
14/05/2024;19:13;9;1;0	25;20	82;0	049;0	35;24	3;20	49;0	297;0	334;0	249;3723;1402;75;2593;976;52;0	696;20	403;7	682;0	410;9;2;0;2;7;1;6;0;0;0;9;1;8;19180;3;0;0	60;0	70;
14/05/2024;19:18;9;1;0	25;20	82;0	048;0	35;24	3;20	50;0	292;0	324;0	244;3578;1347;72;2539;956;51;0	710;19	665;7	404;0	395;47;30;17;13;17;9;8;0;0;0;47;26;21;19222;42;0;0	60;0	70;
14/05/2024;19:23;9;1;0	25;20	82;0	048;0	35;24	3;20	52;0	287;0	302;0	239;3302;1243;66;2482;935;50;0	752;18	326;6	900;0	368;17;17;0;17;0;0;0;0;0;0;17;0;17;19222;0;0;0	60;0	70;
14/05/2024;19:28;9;1;0	25;20	82;0	048;0	35;24	3;20	52;0	283;0	302;0	235;3324;1251;67;2447;921;49;0	736;18	382;6	922;0	369;10;8;2;6;2;1;1;0;0;0;10;3;7;19226;4;0;0	60;0	70;
14/05/2024;19:33;9;1;0	25;20	82;0	048;0	35;24	3;20	54;0	278;0	280;0	230;3061;1153;62;2401;904;48;0	784;17	120;6	446;0	344;20;15;2;13;5;0;5;0;0;0;20;2;18;19236;10;0;0	60;0	70;
14/05/2024;19:38;9;1;0	25;20	82;0	048;0	35;24	3;20	54;0	276;0	280;0	228;3051;1149;61;2362;889;47;0	774;17	023;6	410;0	342;19;13;0;13;6;0;6;0;0;0;19;0;19;19256;20;0;0	60;0	70;
14/05/2024;19:43;9;1;0	25;20	82;0	048;0	35;24	3;20	48;0	312;0	345;0	264;3827;1441;77;2762;1040;56;0	722;21	095;7	943;0	424;483;191;128;63;292;236;56;18;16;2;465;348;117;19486;230;1;0	60;0	70;
14/05/2024;19:48;9;1;0	25;20	82;0	049;0	35;24	3;20	44;0	343;0	388;0	294;4313;1624;87;3074;1157;62;0	713;23	725;8	933;0	477;559;236;160;76;323;216;107;61;51;10;498;325;173;19736;250;1;0	70;0	81;
14/05/2024;19:53;9;1;0	25;20	82;0	049;0	35;24	3;20	49;0	312;0	334;0	264;3684;1387;74;2751;1036;55;0	747;20	424;7	690;0	411;65;18;3;15;47;8;39;0;0;0;65;11;54;19768;32;0;0	70;0	81;
14/05/2024;19:58;9;1;0	25;20	82;0	048;0	35;24	3;20	44;0	364;0	388;0	316;4239;1596;85;3288;1238;66;0	776;23	660;8	909;0	476;109;22;4;18;87;33;54;0;0;0;109;37;72;19822;54;0;0	70;0	81;
14/05/2024;20:03;9;1;0	25;20	82;0	048;0	35;24	3;20	40;0	391;0	421;0	343;4584;1726;92;3569;1344;72;0	779;25	601;9	640;0	515;1165;586;455;131;579;416;163;212;176;36;953;695;258;20560;737;2;0	70;0	81;
14/05/2024;20:08;9;1;0	25;20	82;0	049;0	35;24	3;20	38;0	399;0	442;0	350;4868;1833;98;3653;1375;73;0	750;27	014;10	171;0	543;1077;420;296;124;657;502;155;173;135;38;904;663;241;21004;444;1;0	83;0	85;
14/05/2024;20:13;9;1;0	25;20	82;0	049;0	35;24	3;20	38;0	410;0	442;0	361;4853;1827;98;3777;1422;76;0	778;27	105;10	206;0	545;1567;627;492;135;940;767;173;251;205;46;1316;1054;262;21851;847;3;0	95;0	97;
14/05/2024;20:18;9;1;0	25;20	82;0	049;0	35;24	4;20	47;0	331;0	356;0	283;3910;1472;79;2946;1109;59;0	753;21	713;8	176;0	436;803;306;223;83;497;383;114;225;185;40;578;421;157;22270;419;1;0	95;0	98;
14/05/2024;20:23;9;1;0	25;20	82;0	049;0	35;24	4;20	44;0	357;0	388;0	308;4276;1610;86;3222;1213;65;0	754;23	743;8	940;0	477;242;114;35;79;128;37;91;0;0;0;242;72;170;22543;273;1;0	95;0	98;
14/05/2024;20:28;9;1;0	25;20	82;0	049;0	35;24	4;20	40;0	390;0	421;0	342;4588;1727;92;3551;1337;71;0	774;25	598;9	638;0	515;127;29;7;22;98;50;48;0;0;0;127;57;70;22632;89;0;0	95;0	98;
14/05/2024;20:33;9;1;0	25;20	82;0	049;0	35;24	4;20	45;0	350;0	378;0	301;4130;1555;83;3126;1177;63;0	757;22	954;8	643;0	461;2;2;2;0;0;0;0;0;0;0;2;2;0;22633;2;0;0	95;0	98;
14/05/2024;20:38;9;1;0	25;20	82;0	049;0	35;24	4;20	40;0	395;0	421;0	346;4555;1715;92;3577;1347;72;0	785;25	478;9	593;0	512;542;188;120;68;354;264;90;40;32;8;502;352;150;22868;234;1;0	95;1	03;
14/05/2024;20:43;9;1;0	25;20	82;0	049;0	35;24	3;20	47;0	330;0	356;0	281;3909;1472;79;2924;1101;59;0	748;21	678;8	162;0	436;194;95;73;22;99;59;40;22;20;2;172;112;60;23037;169;1;1	07;1	04;
14/05/2024;20:48;9;1;0	25;20	82;0	049;0	35;24	4;20	47;0	326;0	356;0	277;3923;1477;79;2883;1085;58;0	735;21	687;8	166;0	436;476;112;62;50;364;273;91;13;13;0;463;322;141;23207;170;1;1	07;1	17;
14/05/2024;20:53;9;1;0	25;20	82;0	049;0	35;24	4;20	44;0	363;0	388;0	314;4233;1594;85;3263;1228;66;0	771;23	601;8	886;0	474;2189;922;731;191;1267;1070;197;440;369;71;1749;1432;317;24447;1240;4;1	19;1	21;
14/05/2024;20:58;9;1;0	25;20	82;0	050;0	35;24	4;20	36;0	438;0	464;0	388;5023;1891;101;4032;1518;81;0	803;28	208;10	621;0	567;1456;725;578;147;731;571;160;482;382;100;974;767;207;25419;972;3;1	20;1	23;
14/05/2024;21:03;9;1;0	25;20	82;0	050;0	35;24	4;20	45;0	349;0	378;0	299;4164;1568;84;3130;1179;63;0	752;23	111;8	702;0	465;734;403;313;90;331;225;106;188;157;31;546;381;165;25966;547;2;1	20;1	23;
14/05/2024;21:08;9;1;0	25;20	82;0	049;0	35;24	4;20	44;0	355;0	388;0	307;4265;1606;86;3194;1202;64;0	749;23	659;8	908;0	476;37;24;4;20;13;2;11;0;0;0;37;6;31;25998;32;0;1	21;1	23;
14/05/2024;21:13;9;1;0	25;20	82;0	049;0	35;24	4;20	47;0	339;0	356;0	290;3888;1464;78;3023;1138;61;0	777;21	712;8	175;0	436;62;26;7;19;36;6;30;0;0;0;62;13;49;26044;46;0;1	21;1	23;
14/05/2024;21:18;9;1;0	25;20	82;0	049;0	35;24	3;20	41;0	394;0	410;0	345;4460;1679;90;3604;1357;72;0	808;25	078;9	443;0	504;191;86;23;63;105;44;61;0;0;0;191;67;124;26245;201;1;1	21;1	23;
14/05/2024;21:23;9;1;0	25;20	82;0	049;0	35;24	3;20	44;0	381;0	388;0	333;4201;1582;84;3467;1305;70;0	825;23	713;8	929;0	477;10;10;0;10;0;0;0;0;0;0;10;0;10;26245;0;0;1	21;1	23;
14/05/2024;21:28;9;1;0	25;20	82;0	050;0	35;24	3;20	41;0	390;0	410;0	340;4445;1674;89;3530;1329;71;0	794;24	917;9	382;0	501;245;69;52;17;176;89;87;23;21;2;222;120;102;26332;87;0;1	21;1	25;
14/05/2024;21:33;9;1;0	25;20	82;0	050;0	35;24	3;20	44;0	381;0	388;0	332;4193;1579;84;3450;1299;69;0	823;23	657;8	908;0	476;351;161;107;54;190;121;69;51;38;13;300;190;110;26537;205;1;1	31;1	64;
14/05/2024;21:38;9;1;0	25;20	82;0	050;0	35;24	3;20	41;0	392;0	410;0	343;4450;1676;89;3565;1342;72;0	801;24	982;9	407;0	502;373;182;117;65;191;103;88;43;36;7;330;184;146;26830;292;1;1	40;1	64;
14/05/2024;21:43;9;1;0	25;20	82;0	050;0	35;24	3;20	44;0	376;0	388;0	327;4222;1590;85;3411;1284;69;0	808;23	742;8	939;0	477;157;45;19;26;112;58;54;0;0;0;157;77;80;26957;127;0;1	40;1	64;
14/05/2024;21:48;9;1;0	25;20	82;0	050;0	35;24	3;20	44;0	366;0	388;0	317;4230;1593;85;3291;1239;66;0	778;23	624;8	895;0	475;15;6;2;4;9;0;9;0;0;0;15;2;13;26965;8;0;1	40;1	64;
14/05/2024;21:53;9;1;0	25;20	82;0	050;0	35;24	3;20	47;0	351;0	356;0	302;3843;1447;77;3133;1180;63;0	815;21	647;8	151;0	435;57;41;10;31;16;3;13;0;0;0;57;13;44;26997;32;0;1	40;1	64;
14/05/2024;21:58;9;1;0	25;20	82;0	049;0	35;24	3;20	47;0	336;0	356;0	288;3903;1470;78;3003;1131;60;0	769;21	752;8	190;0	437;73;60;18;42;13;0;13;0;0;0;73;18;55;27076;79;0;1	40;1	64;
14/05/2024;22:03;9;1;0	25;20	82;0	049;0	35;24	3;20	49;0	326;0	334;0	277;3643;1372;73;2886;1086;58;0	792;20	408;7	684;0	410;15;8;7;1;7;1;6;0;0;0;15;8;7;27101;25;0;1	40;1	64;
14/05/2024;22:08;9;1;0	25;20	82;0	049;0	35;24	3;20	50;0	316;0	324;0	267;3512;1322;71;2769;1043;56;0	788;19	659;7	402;0	395;55;21;12;9;34;16;18;0;0;0;55;28;27;27136;35;0;1	40;1	64;
14/05/2024;22:13;9;1;0	25;20	82;0	049;0	35;24	3;20	52;0	310;0	302;0	261;3250;1224;65;2712;1021;55;0	835;18	385;6	922;0	370;167;90;74;16;77;42;35;42;36;6;125;80;45;27215;79;0;1	40;1	64;
14/05/2024;22:18;9;1;0	25;20	82;0	049;0	35;24	3;20	52;0	303;0	302;0	254;3268;1231;66;2643;995;53;0	809;18	381;6	921;0	369;28;7;5;2;21;3;18;0;0;0;28;8;20;27231;16;0;1	40;1	64;
14/05/2024;22:23;9;1;0	25;20	82;0	049;0	35;24	3;20	53;0	301;0	291;0	252;3129;1178;63;2614;984;53;0	835;17	705;6	666;0	356;56;25;11;14;31;1;30;0;0;0;56;12;44;27267;36;0;1	40;1	64;
14/05/2024;22:28;9;1;0	25;20	82;0	049;0	35;24	3;20	54;0	291;0	280;0	242;3031;1141;61;2523;950;51;0	833;17	137;6	453;0	344;47;32;9;23;15;5;10;0;0;0;47;14;33;27325;58;0;1	40;1	64;
14/05/2024;22:33;9;1;0	25;20	82;0	049;0	35;24	3;20	54;0	291;0	280;0	243;3008;1132;60;2515;947;51;0	836;17	021;6	409;0	342;25;5;1;4;20;4;16;0;0;0;25;5;20;27333;8;0;1	40;1	64;
14/05/2024;22:38;9;1;0	25;20	82;0	049;0	35;24	3;20	54;0	293;0	280;0	244;3009;1133;60;2537;955;51;0	843;17	054;6	421;0	343;30;17;7;10;13;7;6;0;0;0;30;14;16;27376;43;0;1	40;1	64;
14/05/2024;22:43;9;1;0	25;20	82;0	049;0	35;24	3;20	54;0	296;0	280;0	247;3011;1134;61;2570;968;52;0	854;17	105;6	441;0	344;50;0;0;0;50;11;39;0;0;0;50;11;39;27383;7;0;1	40;1	64;
14/05/2024;22:48;9;1;0	25;20	82;0	049;0	35;24	3;20	54;0	292;0	280;0	244;3017;1136;61;2533;954;51;0	840;17	089;6	434;0	343;90;34;18;16;56;17;39;0;0;0;90;35;55;27428;45;0;1	40;1	64;
14/05/2024;22:53;9;1;0	25;20	82;0	049;0	35;24	3;20	54;0	295;0	280;0	246;3012;1134;61;2561;964;51;0	850;17	101;6	439;0	344;519;129;95;34;390;322;68;46;36;10;473;381;92;27623;196;1;1	41;1	64;
14/05/2024;22:58;9;1;0	25;20	82;0	050;0	35;24	3;20	54;0	296;0	280;0	246;3011;1134;61;2560;964;51;0	850;17	092;6	436;0	344;10;0;0;0;10;0;10;0;0;0;10;0;10;27623;0;0;1	41;1	64;
14/05/2024;23:03;9;1;0	25;20	82;0	050;0	35;24	3;20	54;0	287;0	280;0	238;3036;1143;61;2475;932;50;0	815;17	099;6	438;0	344;48;19;15;4;29;16;13;0;0;0;48;31;17;27657;34;0;1	41;1	64;
14/05/2024;23:08;9;1;0	25;20	82;0	049;0	35;24	3;20	54;0	295;0	280;0	246;3015;1135;61;2563;965;52;0	850;17	115;6	444;0	344;280;176;80;96;104;66;38;42;35;7;238;111;127;27773;116;0;1	41;1	64;
14/05/2024;23:13;9;1;0	25;20	82;0	049;0	35;24	3;20	52;0	306;0	302;0	258;3267;1230;66;2684;1011;54;0	822;18	427;6	938;0	370;57;15;0;15;42;9;33;0;0;0;57;9;48;27842;69;0;1	41;1	64;
14/05/2024;23:18;9;1;0	25;20	82;0	049;0	35;24	3;20	54;0	295;0	280;0	246;3012;1134;61;2561;964;51;0	850;17	101;6	439;0	344;237;118;88;30;119;86;33;65;53;12;172;121;51;27978;136;0;1	41;1	64;
14/05/2024;23:23;9;1;0	25;20	82;0	049;0	35;24	2;20	54;0	290;0	280;0	241;3015;1135;61;2500;941;50;0	829;17	034;6	414;0	342;88;23;6;17;65;27;38;0;0;0;88;33;55;28018;40;0;1	41;1	64;
14/05/2024;23:28;9;1;0	25;20	82;0	049;0	35;24	2;20	54;0	292;0	280;0	244;3013;1134;61;2530;953;51;0	840;17	065;6	425;0	343;83;32;1;31;51;12;39;0;0;0;83;13;70;28051;33;0;1	41;1	64;
14/05/2024;23:33;9;1;0	25;20	82;0	049;0	35;24	3;20	54;0	293;0	280;0	244;3026;1139;61;2551;961;51;0	843;17	152;6	458;0	345;76;42;22;20;34;23;11;0;0;0;76;45;31;28134;83;0;1	41;1	64;
14/05/2024;23:38;9;1;0	25;20	82;0	049;0	35;24	2;20	53;0	298;0	291;0	249;3141;1183;63;2592;976;52;0	825;17	731;6	676;0	356;96;68;36;32;28;21;7;25;23;2;71;34;37;28217;84;0;1	41;1	64;
14/05/2024;23:43;9;1;0	25;20	82;0	049;0	35;24	2;20	52;0	306;0	302;0	258;3247;1222;65;2668;1004;54;0	822;18	312;6	895;0	368;466;136;85;51;330;199;131;73;36;37;393;248;145;28427;210;1;1	41;1	64;
14/05/2024;23:48;9;1;0	25;20	82;0	049;0	35;24	2;20	49;0	316;0	334;0	268;3654;1376;73;2780;1047;56;0	761;20	326;7	653;0	409;20;4;4;0;16;8;8;0;0;0;20;12;8;28434;7;0;1	41;1	64;
14/05/2024;23:53;9;1;0	25;20	82;0	049;0	35;24	2;20	52;0	303;0	302;0	254;3270;1231;66;2645;996;53;0	809;18	389;6	924;0	370;250;87;63;24;163;115;48;34;30;4;216;148;68;28579;145;0;1	41;1	64;
14/05/2024;23:58;9;1;0	25;20	82;0	049;0	35;24	2;20	52;0	301;0	302;0	253;3270;1231;66;2624;988;53;0	802;18	362;6	914;0	369;246;60;22;38;186;132;54;0;0;0;246;154;92;28745;166;1;1	41;1	64;
15/05/2024;00:03;9;1;0	25;20	82;0	049;0	35;24	2;20	54;0	289;0	280;0	240;3025;1139;61;2497;940;50;0	826;17	076;6	429;0	343;42;33;16;17;9;3;6;0;0;0;42;19;23;28770;24;0;1	41;1	64;
15/05/2024;00:08;9;1;0	25;20	82;0	049;0	35;24	2;20	54;0	281;0	280;0	233;3058;1151;61;2429;915;49;0	795;17	140;6	454;0	345;49;25;6;19;24;13;11;0;0;0;49;19;30;28797;27;0;1	41;1	64;
15/05/2024;00:13;9;1;0	25;20	82;0	049;0	35;24	2;20	54;0	291;0	280;0	242;3032;1142;61;2525;951;51;0	833;17	146;6	456;0	345;324;162;79;83;162;98;64;42;24;18;282;153;129;29072;275;1;1	41;1	64;
15/05/2024;00:18;9;1;0	25;20	82;0	049;0	35;24	2;20	47;0	353;0	356;0	304;3835;1444;77;3158;1189;63;0	823;21	640;8	148;0	435;368;187;99;88;181;99;82;82;36;46;286;162;124;29208;136;0;1	41;1	67;
15/05/2024;00:23;9;1;0	25;20	82;0	049;0	35;24	2;20	44;0	366;0	388;0	318;4231;1593;85;3302;1243;66;0	781;23	641;8	902;0	475;1161;455;329;126;706;568;138;88;70;18;1073;827;246;29744;536;2;1	42;1	67;
15/05/2024;00:28;9;1;0	25;20	82;0	049;0	35;24	2;20	44;0	366;0	388;0	318;4237;1595;85;3307;1245;66;0	781;23	676;8	915;0	476;1560;786;623;163;774;600;174;385;311;74;1175;912;263;30641;897;3;1	51;1	73;
15/05/2024;00:33;9;1;0	25;20	82;0	049;0	35;24	3;20	39;0	414;0	431;0	366;4670;1758;94;3807;1433;77;0	815;26	301;9	903;0	529;1220;590;453;137;630;477;153;329;251;78;891;679;212;31176;536;2;1	52;1	75;
15/05/2024;00:38;9;1;0	25;20	82;0	050;0	35;24	3;20	38;0	418;0	442;0	368;4812;1812;97;3839;1445;77;0	798;26	994;10	164;0	543;829;352;261;91;477;344;133;157;118;39;672;487;185;31584;408;1;1	60;1	75;
15/05/2024;00:43;9;1;0	25;20	82;0	050;0	35;24	3;20	38;0	414;0	442;0	364;4830;1818;97;3800;1431;76;0	787;27	026;10	176;0	543;2138;1086;891;195;1052;854;198;557;484;73;1581;1261;320;32823;1238;4;1	60;1	75;
15/05/2024;00:48;9;1;0	25;20	82;0	050;0	35;24	3;20	38;0	405;0	442;0	355;4837;1821;97;3692;1390;74;0	763;26	921;10	137;0	541;924;377;273;104;547;402;145;140;114;26;784;561;223;33230;407;1;1	69;1	76;
15/05/2024;00:53;9;1;0	25;20	82;0	050;0	35;24	3;20	40;0	393;0	421;0	343;4561;1717;92;3552;1337;71;0	779;25	476;9	592;0	512;808;336;255;81;472;350;122;107;88;19;701;517;184;33656;426;1;1	70;1	77;
15/05/2024;00:58;9;1;0	25;20	82;0	050;0	35;24	3;20	38;0	414;0	442;0	365;4787;1802;96;3777;1422;76;0	789;26	800;10	091;0	539;1380;526;388;138;854;657;197;201;169;32;1179;876;303;34411;755;3;1	75;1	77;
15/05/2024;01:03;9;1;0	25;20	82;0	050;0	35;24	3;20	37;0	421;0	453;0	372;4930;1856;99;3862;1454;78;0	783;27	565;10	379;0	554;1333;560;422;138;773;602;171;160;135;25;1173;889;284;35075;665;2;1	75;1	79;
15/05/2024;01:08;9;1;0	25;20	82;0	050;0	35;24	3;20	46;0	344;0	367;0	294;4017;1512;81;3065;1154;62;0	763;22	354;8	417;0	449;722;395;302;93;327;255;72;206;153;53;516;404;112;35496;420;1;1	76;1	79;
15/05/2024;01:13;9;1;0	25;20	82;0	050;0	35;24	3;20	44;0	370;0	388;0	320;4228;1592;85;3331;1254;67;0	788;23	666;8	911;0	476;1207;515;413;102;692;530;162;343;292;51;864;651;213;36154;658;2;1	76;1	79;
15/05/2024;01:18;9;1;0	25;20	82;0	050;0	35;24	3;20	44;0	360;0	388;0	310;4272;1608;86;3240;1220;65;0	758;23	747;8	941;0	477;734;360;268;92;374;259;115;104;88;16;630;439;191;36650;496;2;1	76;1	79;
15/05/2024;01:23;9;1;0	25;20	82;0	050;0	35;24	3;20	47;0	326;0	356;0	277;3910;1472;79;2873;1082;58;0	735;21	615;8	139;0	434;405;128;67;61;277;197;80;97;65;32;308;199;109;36847;197;1;1	76;1	79;
15/05/2024;01:28;9;1;0	25;20	82;0	049;0	35;24	3;20	44;0	356;0	388;0	308;4259;1604;86;3199;1205;64;0	751;23	637;8	900;0	475;776;329;243;86;447;301;146;232;117;115;544;427;117;37211;364;1;1	76;1	79;
15/05/2024;01:33;9;1;0	25;20	82;0	049;0	35;24	3;20	48;0	315;0	345;0	266;3810;1435;77;2770;1043;56;0	727;21	026;7	917;0	423;493;203;124;79;290;177;113;71;35;36;422;266;156;37498;286;1;1	76;1	79;
15/05/2024;01:38;9;1;0	25;20	82;0	050;0	35;24	3;20	41;0	361;0	410;0	312;4548;1712;91;3255;1225;65;0	716;25	033;9	426;0	503;454;181;113;68;273;182;91;125;69;56;329;226;103;37660;162;1;1	76;1	79;
15/05/2024;01:43;9;1;0	25;20	82;0	050;0	35;24	3;20	41;0	366;0	410;0	317;4519;1702;91;3296;1241;66;0	729;24	954;9	396;0	502;802;265;183;82;537;382;155;17;14;3;785;551;234;37947;287;1;1	76;1	81;
15/05/2024;01:48;9;1;0	25;20	82;0	050;0	35;24	3;20	44;0	346;0	388;0	297;4286;1614;86;3085;1162;62;0	720;23	613;8	891;0	475;962;415;293;122;547;393;154;106;90;16;856;596;260;38375;428;1;1	94;2	10;
15/05/2024;01:53;9;1;0	25;20	82;0	050;0	35;24	3;20	41;0	376;0	410;0	327;4503;1695;91;3408;1283;68;0	757;25	022;9	421;0	503;1874;945;748;197;929;733;196;414;330;84;1460;1151;309;39364;990;3;2	03;2	14;
15/05/2024;01:58;9;1;0	25;20	82;0	050;0	35;24	3;20	38;0	398;0	442;0	348;4856;1829;98;3623;1364;73;0	746;26	920;10	136;0	541;1680;705;543;162;975;761;214;326;271;55;1354;1033;321;40148;783;3;2	15;2	18;
15/05/2024;02:03;9;1;0	25;20	82;0	050;0	35;24	3;20	41;0	382;0	410;0	333;4469;1683;90;3455;1301;69;0	773;24	928;9	386;0	501;1186;563;439;124;623;463;160;286;232;54;900;670;230;40900;753;3;2	21;2	20;
15/05/2024;02:08;9;1;0	25;20	82;0	050;0	35;24	3;20	41;0	372;0	410;0	323;4501;1695;90;3354;1263;67;0	745;24	944;9	392;0	501;1242;519;419;100;723;591;132;354;311;43;888;699;189;41637;737;2;2	21;2	20;
15/05/2024;02:13;9;1;0	25;20	82;0	050;0	35;24	3;20	38;0	413;0	442;0	363;4804;1809;97;3770;1420;76;0	785;26	872;10	118;0	540;1645;771;613;158;874;699;175;543;461;82;1102;851;251;42534;897;3;2	26;2	21;
15/05/2024;02:18;9;1;0	25;20	82;0	050;0	35;24	3;20	36;0	426;0	464;0	377;5073;1910;102;3926;1478;79;0	774;28	305;10	658;0	569;2250;1007;825;182;1243;1045;198;517;440;77;1733;1430;303;43779;1246;4;2	34;2	29;
15/05/2024;02:23;9;1;0	25;20	82;0	050;0	35;24	3;20	36;0	427;0	464;0	377;5061;1906;102;3927;1479;79;0	776;28	251;10	637;0	568;901;298;204;94;603;464;139;47;39;8;854;629;225;44291;511;2;2	39;2	32;
15/05/2024;02:28;9;1;0	25;20	82;0	050;0	35;24	3;20	41;0	388;0	410;0	338;4469;1683;90;3528;1328;71;0	789;25	023;9	422;0	503;270;150;74;76;120;76;44;0;0;0;270;150;120;44495;205;1;2	39;2	32;
15/05/2024;02:33;9;1;0	25;20	82;0	050;0	35;24	3;20	47;0	336;0	356;0	287;3892;1466;78;2984;1124;60;0	767;21	679;8	163;0	436;205;138;72;66;67;14;53;0;0;0;205;86;119;44612;117;0;2	39;2	32;
15/05/2024;02:38;9;1;0	25;20	82;0	050;0	35;24	3;20	37;0	419;0	453;0	369;4945;1862;99;3842;1447;77;0	777;27	609;10	396;0	555;1284;872;717;155;412;286;126;563;454;109;721;549;172;45254;642;2;2	39;2	32;
15/05/2024;02:43;9;1;0	25;20	82;0	050;0	35;24	3;20	38;0	407;0	442;0	358;4848;1826;97;3731;1405;75;0	770;27	022;10	175;0	543;929;513;388;125;416;300;116;210;168;42;719;520;199;45809;555;2;2	39;2	32;
15/05/2024;02:48;9;1;0	25;20	82;0	050;0	35;24	3;20	36;0	436;0	464;0	387;5056;1904;102;4038;1520;81;0	799;28	370;10	682;0	570;966;400;289;111;566;411;155;169;134;35;797;566;231;46263;455;2;2	39;2	32;
15/05/2024;02:53;9;1;0	25;20	82;0	050;0	35;24	3;20	47;0	332;0	356;0	283;3893;1466;78;2933;1104;59;0	753;21	616;8	139;0	434;891;573;451;122;318;209;109;266;219;47;625;441;184;46765;502;2;2	39;2	32;
15/05/2024;02:58;9;1;0	25;20	82;0	049;0	35;24	3;20	41;0	387;0	410;0	338;4467;1682;90;3526;1328;71;0	789;25	012;9	418;0	503;1347;606;479;127;741;571;170;446;374;72;901;676;225;47515;750;3;2	39;2	32;
15/05/2024;03:03;9;1;0	25;20	82;0	049;0	35;24	3;20	47;0	332;0	356;0	284;3891;1465;78;2942;1108;59;0	756;21	619;8	140;0	435;289;82;16;66;207;105;102;0;0;0;289;121;168;47698;182;1;2	39;2	32;
15/05/2024;03:08;9;1;0	25;20	82;0	049;0	35;24	3;20	41;0	385;0	410;0	337;4462;1680;90;3501;1318;70;0	785;24	956;9	397;0	502;1664;1018;822;196;646;462;184;621;503;118;1043;781;262;48596;899;3;2	39;2	32;
15/05/2024;03:13;9;1;0	25;20	82;0	049;0	35;24	3;20	39;0	392;0	431;0	343;4738;1784;95;3579;1348;72;0	755;26	322;9	911;0	529;440;197;137;60;243;164;79;80;68;12;360;233;127;48802;206;1;2	39;2	32;
15/05/2024;03:18;9;1;0	25;20	82;0	049;0	35;24	3;20	44;0	359;0	388;0	310;4272;1608;86;3240;1220;65;0	758;23	749;8	942;0	477;114;20;2;18;94;47;47;0;0;0;114;49;65;48966;163;1;2	39;2	32;
15/05/2024;03:23;9;1;0	25;20	82;0	049;0	35;24	2;20	47;0	334;0	356;0	285;3904;1470;78;2972;1119;60;0	761;21	715;8	176;0	436;55;8;2;6;47;18;29;0;0;0;55;20;35;48985;19;0;2	39;2	32;
15/05/2024;03:28;9;1;0	25;20	82;0	049;0	35;24	2;20	49;0	310;0	334;0	261;3684;1387;74;2719;1024;55;0	738;20	383;7	675;0	410;72;47;5;42;25;9;16;0;0;0;72;14;58;49017;32;0;2	39;2	32;
15/05/2024;03:33;9;1;0	25;20	82;0	049;0	35;24	2;20	51;0	294;0	313;0	245;3447;1298;69;2557;963;51;0	742;19	089;7	187;0	384;79;29;20;9;50;14;36;0;0;0;79;34;45;49079;62;0;2	39;2	32;
15/05/2024;03:38;9;1;0	25;20	82;0	049;0	35;24	2;20	52;0	290;0	302;0	241;3310;1246;67;2509;945;50;0	758;18	399;6	928;0	370;49;8;1;7;41;19;22;0;0;0;49;20;29;49097;19;0;2	39;2	32;
15/05/2024;03:43;9;1;0	25;20	82;0	049;0	35;24	2;20	53;0	281;0	291;0	233;3187;1200;64;2420;911;49;0	759;17	723;6	673;0	356;49;29;11;18;20;5;15;0;0;0;49;16;33;49136;39;0;2	39;2	32;
15/05/2024;03:48;9;1;0	25;20	82;0	049;0	35;24	2;20	54;0	272;0	280;0	224;3072;1157;62;2326;876;47;0	757;17	074;6	429;0	343;7;6;0;6;1;0;1;0;0;0;7;0;7;49137;1;0;2	39;2	32;
15/05/2024;03:53;9;1;0	25;20	82;0	049;0	35;24	2;20	54;0	260;0	280;0	211;3102;1168;62;2194;826;44;0	707;17	042;6	417;0	343;156;68;42;26;88;50;38;0;0;0;156;92;64;49254;117;0;2	39;2	32;
15/05/2024;03:58;9;1;0	25;20	82;0	049;0	35;24	2;20	52;0	281;0	302;0	233;3322;1251;67;2415;909;49;0	727;18	332;6	903;0	368;103;48;13;35;55;20;35;0;0;0;103;33;70;49337;83;0;2	39;2	32;
15/05/2024;04:03;9;1;0	25;20	82;0	049;0	35;24	2;20	54;0	265;0	280;0	216;3093;1164;62;2248;847;45;0	727;17	067;6	426;0	343;61;24;2;22;37;19;18;0;0;0;61;21;40;49360;23;0;2	39;2	32;
15/05/2024;04:08;9;1;0	25;20	82;0	048;0	35;24	2;20	54;0	267;0	280;0	219;3079;1159;62;2269;854;46;0	737;17	031;6	413;0	342;23;7;2;5;16;1;15;0;0;0;23;3;20;49376;16;0;2	39;2	32;
15/05/2024;04:13;9;1;0	25;20	82;0	048;0	35;24	2;20	54;0	256;0	280;0	208;3117;1174;63;2163;814;43;0	694;17	071;6	428;0	343;54;28;0;28;26;3;23;0;0;0;54;3;51;49400;24;0;2	39;2	32;
15/05/2024;04:18;9;1;0	25;20	82;0	048;0	35;24	2;20	57;0	249;0	259;0	201;2848;1072;57;2091;787;42;0	734;15	745;5	928;0	316;73;49;5;44;24;0;24;0;0;0;73;5;68;49451;51;0;2	39;2	32;
15/05/2024;04:23;9;1;0	25;20	82;0	048;0	35;24	2;20	54;0	260;0	280;0	212;3105;1169;62;2206;830;44;0	710;17	068;6	427;0	343;311;179;106;73;132;75;57;34;28;6;277;153;124;49628;177;1;2	39;2	32;
15/05/2024;04:28;9;1;0	25;20	82;0	048;0	35;24	2;20	57;0	251;0	259;0	203;2852;1074;57;2114;796;42;0	741;15	790;5	946;0	317;19;0;0;0;19;1;18;0;0;0;19;1;18;49628;0;0;2	39;2	32;
15/05/2024;04:33;9;1;0	25;20	82;0	048;0	35;24	2;20	57;0	240;0	259;0	192;2877;1083;58;1999;753;40;0	695;15	761;5	934;0	317;25;0;0;0;25;8;17;0;0;0;25;8;17;49631;3;0;2	39;2	32;
15/05/2024;04:38;9;1;0	25;20	82;0	048;0	35;24	2;20	57;0	242;0	259;0	194;2869;1080;58;2014;758;40;0	702;15	741;5	927;0	316;84;36;15;21;48;14;34;0;0;0;84;29;55;49690;59;0;2	39;2	32;
15/05/2024;04:43;9;1;0	25;20	82;0	048;0	35;24	2;20	52;0	274;0	302;0	226;3359;1265;68;2359;888;47;0	702;18	433;6	940;0	370;285;115;43;72;170;94;76;0;0;0;285;137;148;49953;263;1;2	39;2	32;
15/05/2024;04:48;9;1;0	25;20	82;0	048;0	35;24	2;20	54;0	261;0	280;0	213;3101;1168;62;2213;833;44;0	714;17	062;6	424;0	343;112;80;44;36;32;12;20;0;0;0;112;56;56;50075;122;0;2	39;2	32;
15/05/2024;04:53;9;1;0	25;20	82;0	048;0	35;24	2;20	55;0	248;0	270;0	200;2982;1123;60;2075;781;42;0	696;16	337;6	151;0	328;31;0;0;0;31;5;26;0;0;0;31;5;26;50076;2;0;2	39;2	32;
15/05/2024;04:58;9;1;0	25;20	82;0	048;0	35;24	2;20	57;0	241;0	259;0	193;2874;1082;58;2007;756;40;0	698;15	756;5	933;0	317;25;0;0;0;25;6;19;0;0;0;25;6;19;50079;2;0;2	39;2	32;
15/05/2024;05:03;9;1;0	25;20	82;0	048;0	35;24	2;20	57;0	236;0	259;0	188;2888;1087;58;1955;736;39;0	677;15	753;5	932;0	317;9;0;0;0;9;3;6;0;0;0;9;3;6;50080;1;0;2	39;2	32;
15/05/2024;05:08;9;1;0	25;20	82;0	048;0	35;24	2;20	57;0	238;0	259;0	190;2877;1083;58;1978;745;40;0	688;15	733;5	924;0	316;0;0;0;0;0;0;0;0;0;0;0;0;0;50080;0;0;2	39;2	32;
15/05/2024;05:13;9;1;0	25;20	82;0	048;0	35;24	2;20	57;0	232;0	259;0	184;2896;1091;58;1910;719;38;0	659;15	732;5	923;0	316;25;13;1;12;12;3;9;0;0;0;25;4;21;50085;5;0;2	40;2	32;
15/05/2024;05:18;9;1;0	25;20	82;0	048;0	35;24	2;20	54;0	252;0	280;0	204;3123;1176;63;2116;797;43;0	678;17	036;6	415;0	342;202;99;75;24;103;66;37;48;43;5;154;98;56;50214;129;0;2	40;2	32;
15/05/2024;05:23;9;1;0	25;20	82;0	048;0	35;24	2;20	54;0	247;0	280;0	199;3150;1186;63;2073;781;42;0	658;17	105;6	441;0	344;66;51;19;32;15;1;14;0;0;0;66;20;46;50256;42;0;2	40;2	32;
15/05/2024;05:28;9;1;0	25;20	82;0	048;0	35;24	2;20	57;0	238;0	259;0	190;2873;1082;58;1976;744;40;0	688;15	711;5	916;0	316;38;15;6;9;23;8;15;0;0;0;38;14;24;50284;28;0;2	40;2	32;
15/05/2024;05:33;9;1;0	25;20	82;0	048;0	35;24	2;20	57;0	237;0	259;0	189;2897;1091;58;1972;742;40;0	681;15	816;5	955;0	318;17;12;5;7;5;2;3;0;0;0;17;7;10;50301;16;0;2	40;2	32;
15/05/2024;05:38;9;1;0	25;20	82;0	048;0	35;24	2;20	57;0	236;0	259;0	188;2881;1085;58;1950;734;39;0	677;15	713;5	916;0	316;93;51;25;26;42;15;27;0;0;0;93;40;53;50391;90;0;2	40;2	32;
15/05/2024;05:43;9;1;0	25;20	82;0	048;0	35;24	2;20	53;0	260;0	291;0	212;3230;1216;65;2195;826;44;0	679;17	630;6	638;0	354;259;165;73;92;94;32;62;0;0;0;259;105;154;50610;219;1;2	40;2	32;
15/05/2024;05:48;9;1;0	25;20	82;0	048;0	35;24	2;20	52;0	261;0	302;0	213;3385;1274;68;2213;833;44;0	654;18	361;6	913;0	369;25;11;0;11;14;0;14;0;0;0;25;0;25;50633;24;0;2	40;2	32;
15/05/2024;05:53;9;1;0	25;20	82;0	048;0	35;24	2;20	54;0	240;0	280;0	192;3160;1190;64;1998;752;40;0	632;17	053;6	421;0	343;28;17;7;10;11;3;8;0;0;0;28;10;18;50649;16;0;2	40;2	32;
15/05/2024;05:58;9;1;0	25;20	82;0	048;0	35;24	2;20	57;0	233;0	259;0	185;2895;1090;58;1929;726;39;0	666;15	750;5	930;0	317;2;0;0;0;2;0;2;0;0;0;2;0;2;50650;1;0;2	40;2	32;
15/05/2024;06:03;9;1;0	25;20	82;0	048;0	35;24	2;20	57;0	232;0	259;0	184;2895;1090;58;1909;719;38;0	659;15	726;5	921;0	316;18;1;0;1;17;1;16;0;0;0;18;1;17;50652;2;0;2	40;2	32;
15/05/2024;06:08;9;1;0	25;20	82;0	048;0	35;24	2;20	57;0	227;0	259;0	179;2920;1099;59;1865;702;37;0	639;15	783;5	943;0	317;85;41;31;10;44;21;23;0;0;0;85;52;33;50729;77;0;2	40;2	32;
15/05/2024;06:13;9;1;0	25;20	82;0	048;0	35;24	2;20	57;0	229;0	259;0	181;2915;1098;59;1892;712;38;0	649;15	794;5	947;0	317;29;3;3;0;26;6;20;0;0;0;29;9;20;50735;6;0;2	40;2	32;
15/05/2024;06:18;9;1;0	25;20	82;0	048;0	35;24	2;20	57;0	227;0	259;0	179;2911;1096;59;1859;700;37;0	639;15	736;5	925;0	316;18;0;0;0;18;1;17;0;0;0;18;1;17;50735;0;0;2	40;2	32;
15/05/2024;06:23;9;1;0	25;20	82;0	048;0	35;24	2;20	57;0	226;0	259;0	178;2925;1101;59;1858;699;37;0	635;15	797;5	948;0	318;21;9;1;8;12;0;12;0;0;0;21;1;20;50771;36;0;2	40;2	32;
15/05/2024;06:28;9;1;0	25;20	82;0	048;0	35;24	2;20	57;0	224;0	259;0	176;2908;1095;58;1827;688;37;0	628;15	679;5	903;0	315;72;32;12;20;40;17;23;0;0;0;72;29;43;50830;59;0;2	40;2	32;
15/05/2024;06:33;9;1;0	25;20	82;0	048;0	35;24	2;20	54;0	237;0	280;0	190;3169;1193;64;1974;743;40;0	623;17	065;6	425;0	343;52;7;2;5;45;1;44;0;0;0;52;3;49;50842;12;0;2	40;2	32;
15/05/2024;06:38;9;1;0	25;20	82;0	049;0	35;24	2;20	57;0	228;0	259;0	180;2913;1097;59;1870;704;38;0	642;15	757;5	933;0	317;112;76;24;52;36;5;31;0;0;0;112;29;83;50924;81;0;2	40;2	32;
15/05/2024;06:43;9;1;0	25;20	82;0	049;0	35;24	2;20	55;0	232;0	270;0	183;3064;1154;62;1916;721;39;0	625;16	508;6	216;0	332;46;26;4;22;20;1;19;0;0;0;46;5;41;50947;24;0;2	40;2	32;
15/05/2024;06:48;9;1;0	25;20	82;0	048;0	35;24	2;20	57;0	220;0	259;0	172;2932;1104;59;1791;674;36;0	611;15	741;5	927;0	316;38;22;12;10;16;7;9;0;0;0;38;19;19;50983;35;0;2	40;2	32;
15/05/2024;06:53;9;1;0	25;20	82;0	048;0	35;24	2;20	57;0	227;0	259;0	179;2914;1097;59;1861;701;37;0	639;15	750;5	930;0	317;11;1;0;1;10;0;10;0;0;0;11;0;11;50983;0;0;2	40;2	32;
15/05/2024;06:58;9;1;0	25;20	82;0	049;0	35;24	2;20	57;0	224;0	259;0	175;2907;1095;58;1816;684;37;0	625;15	661;5	897;0	315;104;72;61;11;32;18;14;25;23;2;79;56;23;51058;75;0;2	41;2	32;
15/05/2024;07:03;9;1;0	25;20	82;0	049;0	35;24	2;20	47;0	292;0	356;0	244;4027;1516;81;2545;958;51;0	632;21	732;8	183;0	437;197;93;61;32;104;61;43;30;26;4;167;96;71;51162;104;0;2	41;2	32;
15/05/2024;07:08;9;1;0	25;20	82;0	049;0	35;24	2;20	57;0	220;0	259;0	171;2927;1102;59;1778;670;36;0	608;15	705;5	913;0	316;107;9;0;9;98;54;44;0;0;0;107;54;53;51195;33;0;2	41;2	32;
15/05/2024;07:13;9;1;0	25;20	82;0	049;0	35;24	2;20	57;0	218;0	259;0	170;2951;1111;59;1773;668;36;0	601;15	808;5	952;0	318;93;34;20;14;59;30;29;0;0;0;93;50;43;51250;55;0;2	41;2	32;
15/05/2024;07:18;9;1;0	25;20	82;0	049;0	35;24	2;20	54;0	237;0	280;0	188;3174;1195;64;1956;737;39;0	616;17	063;6	425;0	343;85;20;7;13;65;19;46;0;0;0;85;26;59;51290;40;0;2	41;2	32;
15/05/2024;07:23;9;1;0	25;20	82;0	049;0	35;24	2;20	52;0	248;0	302;0	200;3410;1284;69;2069;779;42;0	607;18	293;6	888;0	368;28;14;4;10;14;6;8;0;0;0;28;10;18;51361;71;0;2	41;2	32;
15/05/2024;07:28;9;1;0	25;20	82;0	049;0	35;24	2;20	52;0	252;0	302;0	203;3409;1284;69;2108;794;42;0	618;18	339;6	905;0	369;499;172;101;71;327;211;116;16;15;1;483;297;186;51585;224;1;2	41;2	32;
15/05/2024;07:33;9;1;0	25;20	82;0	049;0	35;24	2;20	44;0	317;0	388;0	269;4378;1648;88;2800;1054;56;0	640;23	668;8	912;0	476;688;160;103;57;528;376;152;1;1;0;687;478;209;51813;227;1;2	41;2	37;
15/05/2024;07:38;9;1;0	25;20	82;0	049;0	35;24	2;20	54;0	238;0	280;0	190;3162;1190;64;1969;741;40;0	623;17	024;6	410;0	342;472;164;100;64;308;199;109;38;32;6;434;267;167;52119;306;1;2	56;2	39;
15/05/2024;07:43;9;1;0	25;20	82;0	049;0	35;24	2;20	41;0	347;0	410;0	298;4581;1725;92;3113;1172;63;0	680;25	000;9	413;0	503;804;305;215;90;499;319;180;60;45;15;744;489;255;52455;336;1;2	72;2	50;
15/05/2024;07:48;9;1;0	25;20	82;0	049;0	35;24	2;20	49;0	281;0	334;0	232;3761;1416;76;2414;909;49;0	642;20	342;7	660;0	409;157;59;29;30;98;42;56;0;0;0;157;71;86;52597;142;0;2	72;2	50;
15/05/2024;07:53;9;1;0	25;20	82;0	049;0	35;24	2;20	47;0	301;0	356;0	253;3983;1500;80;2628;989;53;0	660;21	635;8	146;0	435;52;31;10;21;21;3;18;0;0;0;52;13;39;52638;41;0;2	73;2	50;
15/05/2024;07:58;9;1;0	25;20	82;0	049;0	35;24	2;20	48;0	300;0	345;0	251;3867;1456;78;2625;988;53;0	679;21	100;7	945;0	424;104;60;25;35;44;15;29;0;0;0;104;40;64;52729;91;0;2	73;2	50;
15/05/2024;08:03;9;1;0	25;20	82;0	049;0	35;24	2;20	47;0	316;0	356;0	268;3931;1480;79;2775;1045;56;0	706;21	587;8	128;0	434;21;12;4;8;9;2;7;0;0;0;21;6;15;52746;17;0;2	73;2	50;
15/05/2024;08:08;9;1;0	25;20	82;0	049;0	35;24	2;20	49;0	299;0	334;0	250;3697;1392;74;2595;977;52;0	702;20	283;7	637;0	408;221;117;72;45;104;53;51;24;18;6;197;107;90;52930;184;1;2	73;2	50;
15/05/2024;08:13;9;1;0	25;20	82;0	049;0	35;24	2;20	43;0	350;0	399;0	302;4433;1669;89;3150;1186;63;0	711;24	371;9	176;0	490;378;181;112;69;197;128;69;23;21;2;355;219;136;53207;277;1;2	80;2	50;
15/05/2024;08:18;9;1;0	25;20	82;0	049;0	35;24	2;20	47;0	311;0	356;0	263;3974;1496;80;2744;1033;55;0	691;21	746;8	188;0	437;105;83;39;44;22;8;14;0;0;0;105;47;58;53274;67;0;2	80;2	50;
15/05/2024;08:23;9;1;0	25;20	82;0	049;0	35;24	3;20	47;0	306;0	356;0	258;3992;1503;80;2695;1015;54;0	675;21	763;8	194;0	437;259;121;70;51;138;71;67;12;11;1;247;130;117;53443;169;1;2	81;2	50;
15/05/2024;08:28;9;1;0	25;20	82;0	049;0	35;24	3;20	44;0	340;0	388;0	292;4316;1625;87;3044;1146;61;0	705;23	698;8	923;0	476;625;149;91;58;476;334;142;0;0;0;625;425;200;53662;219;1;2	81;2	50;
15/05/2024;08:33;9;1;0	25;20	82;0	049;0	35;24	3;20	44;0	343;0	388;0	294;4313;1624;87;3073;1157;62;0	713;23	723;8	932;0	477;733;214;133;81;519;349;170;56;43;13;677;439;238;53986;324;1;2	91;2	60;
15/05/2024;08:38;9;1;0	25;20	82;0	049;0	35;24	3;20	53;0	271;0	291;0	222;3211;1209;65;2303;867;46;0	717;17	678;6	656;0	355;148;82;44;38;66;37;29;0;0;0;148;81;67;54126;140;0;2	91;2	60;
15/05/2024;08:43;9;1;0	25;20	82;0	049;0	35;24	2;20	41;0	377;0	410;0	328;4509;1698;91;3433;1293;69;0	761;25	082;9	444;0	504;724;246;170;76;478;363;115;147;121;26;577;412;165;54554;428;1;3	02;2	60;
15/05/2024;08:48;9;1;0	25;20	82;0	051;0	35;24	2;20	44;0	345;0	388;0	293;4302;1620;86;3055;1150;61;0	710;23	650;8	905;0	475;127;24;3;21;103;33;70;0;0;0;127;36;91;54640;86;0;3	02;2	60;
15/05/2024;08:53;9;1;0	25;20	82;0	051;0	35;24	1;20	45;0	335;0	378;0	284;4170;1570;84;2939;1107;59;0	705;22	893;8	620;0	460;786;390;299;91;396;281;115;122;100;22;664;480;184;55207;567;2;3	05;2	61;
15/05/2024;08:58;9;1;0	25;20	82;0	049;0	35;24	0;20	44;0	360;0	388;0	311;4231;1593;85;3220;1212;65;0	761;23	536;8	862;0	473;802;446;331;115;356;245;111;109;83;26;693;493;200;55622;415;1;3	05;2	61;
15/05/2024;09:03;9;1;0	25;20	82;0	049;0	35;23	9;20	45;0	336;0	378;0	288;4170;1570;84;2990;1126;60;0	717;22	959;8	645;0	461;430;251;152;99;179;89;90;35;27;8;395;214;181;55921;299;1;3	05;2	64;
15/05/2024;09:08;9;1;0	25;20	82;0	049;0	35;23	8;20	47;0	316;0	356;0	268;3944;1485;79;2785;1049;56;0	706;21	661;8	156;0	435;182;94;52;42;88;35;53;0;0;0;182;87;95;56034;113;0;3	05;2	65;
15/05/2024;09:13;9;1;0	25;20	82;0	049;0	35;23	8;20	48;0	311;0	345;0	263;3832;1443;77;2744;1033;55;0	716;21	094;7	942;0	424;174;106;60;46;68;33;35;0;0;0;174;93;81;56168;134;0;3	05;2	65;
15/05/2024;09:18;9;1;0	25;20	82;0	048;0	35;23	7;20	47;0	323;0	356;0	275;3924;1477;79;2863;1078;58;0	730;21	667;8	158;0	436;317;131;72;59;186;114;72;0;0;0;317;186;131;56437;269;1;3	05;2	65;
15/05/2024;09:23;9;1;0	25;20	82;0	048;0	35;23	6;20	44;0	350;0	388;0	303;4288;1615;86;3159;1189;63;0	737;23	720;8	931;0	477;562;286;209;77;276;192;84;105;81;24;457;320;137;56754;317;1;3	05;2	65;
15/05/2024;09:28;9;1;0	25;20	81;0	048;0	35;23	6;20	47;0	317;0	345;0	269;3818;1438;77;2817;1061;57;0	738;21	126;7	955;0	425;55;30;14;16;25;6;19;0;0;0;55;20;35;56792;38;0;3	05;2	65;
15/05/2024;09:33;9;1;0	25;20	81;0	048;0	35;23	5;20	52;0	279;0	291;0	231;3208;1208;64;2415;909;49;0	753;17	808;6	705;0	358;8;0;0;0;8;0;8;0;0;0;8;0;8;56792;0;0;3	05;2	65;
15/05/2024;09:38;9;1;0	25;20	81;0	047;0	35;23	4;20	54;0	262;0	270;0	215;2968;1117;60;2240;843;45;0	755;16	484;6	207;0	331;37;26;13;13;11;3;8;0;0;0;37;16;21;56824;32;0;3	05;2	65;
15/05/2024;09:43;9;1;0	25;20	81;0	047;0	35;23	4;20	54;0	261;0	270;0	214;2957;1113;59;2222;837;45;0	751;16	413;6	180;0	330;5;3;0;3;2;1;1;0;0;0;5;1;4;56824;0;0;3	05;2	65;
15/05/2024;09:48;9;1;0	25;20	81;0	047;0	35;23	4;20	54;0	249;0	270;0	202;3000;1130;60;2109;794;42;0	703;16	465;6	199;0	331;100;8;2;6;92;51;41;0;0;0;100;53;47;56855;30;0;3	05;2	65;
15/05/2024;09:53;9;1;0	25;20	81;0	047;0	35;23	3;20	53;0	258;0	280;0	211;3113;1172;63;2201;829;44;0	707;17	102;6	439;0	344;30;11;3;8;19;1;18;0;0;0;30;4;26;56871;16;0;3	05;2	65;
15/05/2024;09:58;9;1;0	25;20	81;0	047;0	35;23	2;20	54;0	252;0	270;0	205;2976;1121;60;2122;799;43;0	713;16	370;6	164;0	329;45;11;0;11;34;6;28;0;0;0;45;6;39;56895;25;0;3	05;2	65;
15/05/2024;10:03;9;1;0	25;20	81;0	047;0	35;23	2;20	54;0	244;0	270;0	197;3013;1135;61;2056;774;41;0	682;16	457;6	197;0	331;51;36;24;12;15;5;10;0;0;0;51;29;22;56929;33;0;3	05;2	65;
15/05/2024;10:08;9;1;0	25;20	81;0	047;0	35;23	1;20	54;0	247;0	270;0	200;2973;1120;60;2059;775;41;0	693;16	278;6	129;0	327;48;47;21;26;1;1;0;0;0;0;48;22;26;56940;11;0;3	05;2	65;
15/05/2024;10:13;9;1;0	25;20	81;0	047;0	35;23	1;20	53;0	250;0	280;0	203;3149;1186;63;2123;799;43;0	674;17	163;6	462;0	345;241;131;62;69;110;51;59;0;0;0;241;113;128;57111;171;1;3	05;2	65;
15/05/2024;10:18;9;1;0	25;20	81;0	046;0	35;23	0;20	44;0	321;0	378;0	274;4186;1576;84;2839;1069;57;0	678;22	840;8	600;0	459;352;216;115;101;136;86;50;29;26;3;323;175;148;57284;174;1;3	05;2	65;
15/05/2024;10:23;9;1;0	25;20	81;0	046;0	35;23	0;20	49;0	270;0	324;0	224;3620;1363;73;2314;871;47;0	639;19	568;7	368;0	393;20;7;0;7;13;0;13;0;0;0;20;0;20;57294;10;0;3	05;2	65;
15/05/2024;10:28;9;1;0	25;20	80;0	046;0	35;23	0;20	52;0	253;0	280;0	207;3117;1174;63;2153;811;43;0	691;17	059;6	423;0	343;69;29;10;19;40;15;25;0;0;0;69;25;44;57342;48;0;3	05;2	65;
15/05/2024;10:33;9;1;0	25;20	80;0	046;0	35;22	9;20	52;0	254;0	280;0	208;3110;1171;63;2158;813;43;0	694;17	032;6	413;0	342;48;19;7;12;29;8;21;0;0;0;48;15;33;57367;25;0;3	05;2	65;
15/05/2024;10:38;9;1;0	25;20	80;0	047;0	35;22	9;20	51;0	254;0	291;0	207;3262;1228;66;2155;812;43;0	661;17	727;6	675;0	356;46;21;9;12;25;5;20;0;0;0;46;14;32;57416;49;0;3	05;2	65;
15/05/2024;10:43;9;1;0	25;20	80;0	047;0	35;22	8;20	52;0	249;0	280;0	202;3136;1181;63;2105;793;42;0	671;17	083;6	432;0	343;75;46;12;34;29;14;15;0;0;0;75;26;49;57474;57;0;3	05;2	65;
15/05/2024;10:48;9;1;0	25;20	80;0	046;0	35;22	8;20	49;0	260;0	313;0	214;3532;1330;71;2227;839;45;0	631;19	056;7	175;0	383;97;5;1;4;92;52;40;0;0;0;97;53;44;57506;33;0;3	05;2	65;
15/05/2024;10:53;9;1;0	25;20	80;0	046;0	35;22	8;20	52;0	244;0	280;0	198;3139;1182;63;2055;774;41;0	655;17	030;6	412;0	342;15;4;0;4;11;3;8;0;0;0;15;3;12;57513;7;0;3	05;2	66;
15/05/2024;10:58;9;1;0	25;20	80;0	046;0	35;22	7;20	50;0	257;0	302;0	211;3405;1282;68;2206;831;44;0	648;18	443;6	944;0	371;272;127;92;35;145;77;68;34;29;5;238;140;98;57658;145;0;3	05;2	66;
15/05/2024;11:03;9;1;0	25;20	80;0	046;0	35;22	7;20	49;0	260;0	313;0	214;3538;1332;71;2231;840;45;0	631;19	086;7	186;0	384;61;18;10;8;43;2;41;0;0;0;61;12;49;57675;18;0;3	05;2	66;
15/05/2024;11:08;9;1;0	25;20	80;0	046;0	35;22	7;20	49;0	258;0	313;0	212;3519;1325;71;2199;828;44;0	625;18	956;7	137;0	381;112;42;19;23;70;24;46;0;0;0;112;43;69;57746;71;0;3	05;2	66;
15/05/2024;11:13;9;1;0	25;20	80;0	046;0	35;22	6;20	51;0	248;0	291;0	202;3279;1235;66;2105;793;42;0	642;17	739;6	679;0	357;76;10;4;6;66;35;31;0;0;0;76;39;37;57785;40;0;3	05;2	66;
15/05/2024;11:18;9;1;0	25;20	80;0	046;0	35;22	6;20	54;0	235;0	259;0	189;2910;1096;58;1980;746;40;0	681;15	884;5	981;0	319;133;7;4;3;126;107;19;0;0;0;133;111;22;57854;69;0;3	05;2	66;
15/05/2024;11:23;9;1;0	25;20	80;0	046;0	35;22	5;20	49;0	257;0	313;0	211;3528;1328;71;2195;826;44;0	622;18	995;7	152;0	382;196;106;67;39;90;38;52;0;0;0;196;105;91;57981;127;0;3	05;2	66;
15/05/2024;11:28;9;1;0	25;20	80;0	046;0	35;22	5;20	41;0	320;0	388;0	274;4380;1649;88;2863;1078;58;0	654;23	760;8	946;0	478;827;324;233;91;503;325;178;88;71;17;739;487;252;58326;345;1;3	06;2	67;
15/05/2024;11:33;9;1;0	25;20	80;0	046;0	35;22	4;20	38;0	350;0	421;0	303;4701;1770;94;3160;1190;64;0	672;25	611;9	643;0	515;636;122;83;39;514;367;147;97;60;37;539;390;149;58487;161;1;3	06;2	82;
15/05/2024;11:38;9;1;0	25;20	80;0	046;0	35;22	4;20	44;0	312;0	367;0	266;4112;1548;83;2782;1048;56;0	677;22	427;8	444;0	451;1463;612;461;151;851;652;199;427;330;97;1036;783;253;59328;841;3;3	23;2	84;
15/05/2024;11:43;9;1;0	25;20	80;0	046;0	35;22	4;20	41;0	338;0	388;0	292;4319;1626;87;3047;1147;61;0	705;23	715;8	929;0	477;388;199;107;92;189;98;91;68;38;30;320;167;153;59596;268;1;3	31;2	84;
15/05/2024;11:48;9;1;0	25;20	80;0	047;0	35;22	4;20	38;0	370;0	421;0	323;4642;1748;93;3354;1263;67;0	723;25	589;9	635;0	514;907;347;251;96;560;411;149;54;46;8;853;616;237;60108;512;2;3	32;2	85;
15/05/2024;11:53;9;1;0	25;20	80;0	047;0	35;22	4;20	39;0	360;0	410;0	313;4549;1713;91;3277;1234;66;0	720;25	068;9	439;0	504;437;120;82;38;317;230;87;101;70;31;336;242;94;60277;169;1;3	39;2	85;
15/05/2024;11:58;9;1;0	25;20	80;0	046;0	35;22	4;20	44;0	318;0	367;0	272;4087;1539;82;2837;1068;57;0	694;22	383;8	428;0	450;561;159;104;55;402;273;129;41;35;6;520;342;178;60593;316;1;3	43;2	88;
15/05/2024;12:03;9;1;0	25;20	80;0	046;0	35;22	3;20	45;0	319;0	356;0	273;3952;1488;79;2853;1074;57;0	722;21	785;8	203;0	438;128;74;26;48;54;14;40;0;0;0;128;40;88;60712;119;0;3	43;2	88;
15/05/2024;12:08;9;1;0	25;20	80;0	046;0	35;22	3;20	44;0	332;0	367;0	286;4052;1526;81;2988;1125;60;0	737;22	418;8	441;0	451;186;81;33;48;105;41;64;0;0;0;186;74;112;60871;159;1;3	43;2	88;
15/05/2024;12:13;9;1;0	25;20	80;0	046;0	35;22	3;20	44;0	331;0	367;0	284;4050;1525;81;2965;1117;60;0	732;22	380;8	427;0	450;143;79;19;60;64;4;60;0;0;0;143;23;120;61040;169;1;3	43;2	88;
15/05/2024;12:18;9;1;0	25;20	80;0	046;0	35;22	3;20	44;0	331;0	367;0	285;4049;1525;81;2975;1120;60;0	735;22	386;8	429;0	450;48;23;3;20;25;4;21;0;0;0;48;7;41;61058;18;0;3	43;2	89;
15/05/2024;12:23;9;1;0	25;20	80;0	046;0	35;22	3;20	46;0	323;0	345;0	277;3788;1426;76;2888;1087;58;0	762;21	077;7	936;0	424;43;35;2;33;8;0;8;0;0;0;43;2;41;61068;10;0;3	43;2	89;
15/05/2024;12:28;9;1;0	25;20	80;0	046;0	35;22	3;20	47;0	317;0	334;0	271;3637;1369;73;2808;1057;56;0	772;20	283;7	637;0	408;94;28;14;14;66;17;49;0;0;0;94;31;63;61125;56;0;3	43;2	89;
15/05/2024;12:33;9;1;0	25;20	80;0	046;0	35;22	3;20	46;0	316;0	345;0	270;3801;1431;76;2815;1060;57;0	741;21	043;7	923;0	423;14;5;0;5;9;2;7;0;0;0;14;2;12;61134;9;0;3	43;2	89;
15/05/2024;12:38;9;1;0	25;20	80;0	046;0	35;22	3;20	47;0	299;0	334;0	253;3687;1388;74;2619;986;53;0	710;20	268;7	631;0	407;72;47;7;40;25;9;16;0;0;0;72;16;56;61180;46;0;3	43;2	89;
15/05/2024;12:43;9;1;0	25;20	80;0	046;0	35;22	2;20	47;0	298;0	334;0	252;3709;1396;75;2624;988;53;0	708;20	374;7	671;0	410;99;81;46;35;18;5;13;0;0;0;99;51;48;61283;103;0;3	43;2	89;
15/05/2024;12:48;9;1;0	25;20	80;0	046;0	35;22	2;20	49;0	286;0	313;0	239;3469;1306;70;2501;942;50;0	721;19	118;7	198;0	384;35;26;3;23;9;3;6;0;0;0;35;6;29;61290;7;0;3	43;2	89;
15/05/2024;12:53;9;1;0	25;20	80;0	046;0	35;22	2;20	49;0	278;0	313;0	232;3456;1301;69;2400;904;48;0	694;18	926;7	126;0	380;17;6;1;5;11;3;8;0;0;0;17;4;13;61299;9;0;3	43;2	89;
15/05/2024;12:58;9;1;0	25;20	80;0	046;0	35;22	2;20	49;0	272;0	313;0	226;3497;1317;70;2357;887;47;0	674;19	063;7	178;0	383;58;55;11;44;3;0;3;0;0;0;58;11;47;61315;16;0;3	43;2	89;
15/05/2024;13:03;9;1;0	25;20	80;0	046;0	35;22	2;20	50;0	264;0	302;0	218;3353;1262;67;2253;848;45;0	672;18	265;6	877;0	367;68;21;7;14;47;24;23;0;0;0;68;31;37;61356;40;0;3	43;2	89;
15/05/2024;13:08;9;1;0	25;20	80;0	046;0	35;22	2;20	51;0	263;0	291;0	217;3243;1221;65;2265;853;46;0	698;17	779;6	694;0	357;195;103;71;32;92;62;30;23;22;1;172;111;61;61471;116;0;3	44;2	89;
15/05/2024;13:13;9;1;0	25;20	80;0	046;0	35;22	2;20	49;0	269;0	313;0	223;3514;1323;71;2327;876;47;0	662;19	102;7	192;0	384;4;2;1;1;2;0;2;0;0;0;4;1;3;61473;2;0;3	44;2	89;
15/05/2024;13:18;9;1;0	25;20	80;0	046;0	35;22	2;20	51;0	261;0	291;0	215;3251;1224;65;2239;843;45;0	689;17	779;6	695;0	357;9;7;1;6;2;0;2;0;0;0;9;1;8;61477;4;0;3	44;2	89;
15/05/2024;13:23;9;1;0	25;20	80;0	046;0	35;22	1;20	51;0	262;0	291;0	215;3243;1221;65;2244;845;45;0	692;17	751;6	684;0	357;53;20;2;18;33;4;29;0;0;0;53;6;47;61497;20;0;3	44;2	89;
15/05/2024;13:28;9;1;0	25;20	80;0	045;0	35;22	1;20	51;0	256;0	291;0	210;3242;1221;65;2183;822;44;0	673;17	669;6	653;0	355;61;35;15;20;26;7;19;0;0;0;61;22;39;61519;21;0;3	44;2	89;
15/05/2024;13:33;9;1;0	25;20	80;0	045;0	35;22	1;20	49;0	270;0	313;0	224;3507;1320;70;2343;882;47;0	668;19	086;7	187;0	384;99;36;16;20;63;2;61;0;0;0;99;18;81;61564;45;0;3	44;2	89;
15/05/2024;13:38;9;1;0	25;20	80;0	046;0	35;22	1;20	50;0	262;0	302;0	215;3378;1272;68;2239;843;45;0	663;18	363;6	914;0	369;51;33;9;24;18;4;14;0;0;0;51;13;38;61607;43;0;3	44;2	89;
15/05/2024;13:43;9;1;0	25;20	80;0	046;0	35;22	1;20	51;0	257;0	291;0	210;3252;1225;65;2189;824;44;0	673;17	723;6	673;0	356;108;57;32;25;51;3;48;0;0;0;108;35;73;61670;63;0;3	44;2	89;
15/05/2024;13:48;9;1;0	25;20	80;0	045;0	35;22	1;20	52;0	249;0	280;0	204;3130;1179;63;2121;799;43;0	678;17	077;6	430;0	343;33;17;11;6;16;3;13;0;0;0;33;14;19;61686;16;0;3	44;2	89;
15/05/2024;13:53;9;1;0	25;20	80;0	045;0	35;22	1;20	52;0	247;0	280;0	201;3135;1181;63;2094;788;42;0	668;17	064;6	425;0	343;176;104;79;25;72;43;29;45;37;8;131;85;46;61792;106;0;3	44;2	89;
15/05/2024;13:58;9;1;0	25;20	80;0	045;0	35;22	1;20	52;0	248;0	280;0	203;3121;1175;63;2105;792;42;0	674;17	013;6	406;0	342;0;0;0;0;0;0;0;0;0;0;0;0;0;61792;0;0;3	44;2	89;
15/05/2024;14:03;9;1;0	25;20	80;0	045;0	35;22	1;20	53;0	245;0	270;0	200;3005;1131;60;2081;784;42;0	693;16	449;6	193;0	331;22;2;0;2;20;0;20;0;0;0;22;0;22;61797;5;0;3	44;2	89;
15/05/2024;14:08;9;1;0	25;20	80;0	045;0	35;22	2;20	54;0	240;0	259;0	195;2877;1083;58;2030;764;41;0	705;15	798;5	948;0	318;23;7;3;4;16;2;14;0;0;0;23;5;18;61809;13;0;3	44;2	89;
15/05/2024;14:13;9;1;0	25;20	80;0	045;0	35;22	1;20	54;0	240;0	259;0	195;2860;1077;57;2018;760;41;0	705;15	705;5	913;0	316;16;3;0;3;13;0;13;0;0;0;16;0;16;61820;11;0;3	44;2	89;
15/05/2024;14:18;9;1;0	25;20	80;0	045;0	35;22	2;20	53;0	243;0	270;0	198;3012;1134;61;2066;778;42;0	686;16	462;6	198;0	331;326;152;107;45;174;109;65;33;29;4;293;187;106;62024;204;1;3	44;2	89;
15/05/2024;14:23;9;1;0	25;20	80;0	045;0	35;22	2;20	51;0	254;0	291;0	209;3280;1235;66;2187;824;44;0	667;17	846;6	720;0	359;56;4;1;3;52;17;35;0;0;0;56;18;38;62044;20;0;3	45;2	89;
15/05/2024;14:28;9;1;0	25;20	80;0	045;0	35;22	2;20	52;0	247;0	280;0	201;3163;1191;64;2113;796;42;0	668;17	218;6	483;0	346;97;37;6;31;60;22;38;0;0;0;97;28;69;62078;34;0;3	45;2	89;
15/05/2024;14:33;9;1;0	25;20	80;0	045;0	35;22	2;20	52;0	246;0	280;0	200;3155;1188;63;2097;790;42;0	665;17	159;6	461;0	345;2;0;0;0;2;1;1;0;0;0;2;1;1;62079;1;0;3	45;2	89;
15/05/2024;14:38;9;1;0	25;20	80;0	045;0	35;22	2;20	52;0	244;0	280;0	199;3132;1179;63;2061;776;41;0	658;17	008;6	404;0	342;17;8;5;3;9;1;8;0;0;0;17;6;11;62084;4;0;3	45;2	89;
15/05/2024;14:43;9;1;0	25;20	80;0	045;0	35;22	2;20	52;0	243;0	280;0	198;3161;1190;64;2070;780;42;0	655;17	152;6	458;0	345;64;34;11;23;30;0;30;0;0;0;64;11;53;62129;45;0;3	45;2	89;
15/05/2024;14:48;9;1;0	25;20	80;0	045;0	35;22	2;20	52;0	244;0	280;0	199;3146;1185;63;2070;780;42;0	658;17	083;6	432;0	343;35;27;7;20;8;0;8;0;0;0;35;7;28;62140;11;0;3	45;2	89;
15/05/2024;14:53;9;1;0	25;20	80;0	045;0	35;22	2;20	54;0	236;0	259;0	190;2863;1078;58;1969;741;40;0	688;15	658;5	896;0	315;37;9;1;8;28;0;28;0;0;0;37;1;36;62143;3;0;3	45;2	89;
15/05/2024;14:58;9;1;0	25;20	80;0	045;0	35;22	3;20	51;0	249;0	291;0	204;3260;1227;66;2113;796;42;0	648;17	660;6	650;0	355;153;69;39;30;84;42;42;0;0;0;153;81;72;62246;103;0;3	45;2	89;
15/05/2024;15:03;9;1;0	25;20	80;0	045;0	35;22	3;20	47;0	275;0	334;0	229;3781;1424;76;2397;903;48;0	634;20	413;7	686;0	410;305;147;62;85;158;80;78;0;0;0;305;142;163;62540;294;1;3	45;2	89;
15/05/2024;15:08;9;1;0	25;20	80;0	045;0	35;22	3;20	41;0	318;0	388;0	273;4380;1649;88;2853;1074;57;0	651;23	748;8	942;0	477;688;182;116;66;506;361;145;11;11;0;677;466;211;62802;263;1;3	45;2	90;
15/05/2024;15:13;9;1;0	25;20	80;0	045;0	35;22	3;20	36;0	370;0	442;0	324;4947;1863;99;3389;1276;68;0	685;27	033;10	179;0	543;722;144;95;49;578;418;160;31;26;5;691;487;204;63028;226;1;3	57;3	12;
15/05/2024;15:18;9;1;0	25;20	80;0	045;0	35;22	3;20	44;0	311;0	367;0	266;4096;1542;82;2771;1044;56;0	677;22	339;8	411;0	449;867;406;305;101;461;322;139;108;90;18;759;537;222;63672;644;2;3	61;3	12;
15/05/2024;15:23;9;1;0	25;20	80;0	045;0	35;22	3;20	38;0	371;0	421;0	326;4626;1742;93;3384;1274;68;0	731;25	558;9	624;0	514;998;551;420;131;447;306;141;278;217;61;720;509;211;64185;514;2;3	67;3	14;
15/05/2024;15:28;9;1;0	25;20	80;0	046;0	35;22	3;20	41;0	352;0	388;0	306;4279;1611;86;3194;1203;64;0	746;23	723;8	932;0	477;507;232;137;95;275;196;79;51;45;6;456;288;168;64488;303;1;3	73;3	14;
15/05/2024;15:33;9;1;0	25;20	80;0	046;0	35;22	3;20	41;0	355;0	388;0	309;4291;1616;86;3244;1221;65;0	756;23	840;8	976;0	479;832;376;257;119;456;320;136;167;134;33;665;443;222;64967;480;2;3	76;3	14;
15/05/2024;15:38;9;1;0	25;20	81;0	045;0	35;22	4;20	40;0	370;0	410;0	325;4475;1685;90;3366;1267;68;0	752;24	840;9	353;0	499;956;440;324;116;516;390;126;89;68;21;867;646;221;65480;513;2;3	77;3	19;
15/05/2024;15:43;9;1;0	25;20	81;0	045;0	35;22	4;20	36;0	422;0	453;0	377;4902;1846;99;3902;1469;78;0	796;27	486;10	349;0	552;806;298;222;76;508;334;174;91;72;19;715;484;231;65835;355;1;3	77;3	23;
15/05/2024;15:48;9;1;0	25;20	80;0	046;0	35;22	4;20	44;0	350;0	367;0	304;3969;1495;80;3153;1187;63;0	794;22	250;8	378;0	447;394;144;83;61;250;153;97;25;22;3;369;214;155;66075;239;1;3	89;3	30;
15/05/2024;15:53;9;1;0	25;20	80;0	046;0	35;22	4;20	47;0	316;0	334;0	269;3669;1381;74;2812;1059;57;0	766;20	433;7	694;0	411;265;122;65;57;143;74;69;0;0;0;265;139;126;66335;261;1;3	89;3	30;
15/05/2024;15:58;9;1;0	25;20	81;0	045;0	35;22	4;20	41;0	368;0	399;0	323;4340;1634;87;3340;1257;67;0	770;24	187;9	107;0	486;104;73;9;64;31;12;19;0;0;0;104;21;83;66402;67;0;3	89;3	30;
15/05/2024;16:03;9;1;0	25;20	81;0	045;0	35;22	4;20	40;0	379;0	410;0	333;4489;1690;90;3480;1310;70;0	775;25	051;9	432;0	504;41;24;1;23;17;4;13;0;0;0;41;5;36;66414;12;0;3	89;3	30;
15/05/2024;16:08;9;1;0	25;20	80;0	046;0	35;22	4;20	44;0	360;0	367;0	313;3975;1497;80;3273;1232;66;0	823;22	430;8	446;0	451;5;2;0;2;3;0;3;0;0;0;5;0;5;66418;4;0;3	89;3	30;
15/05/2024;16:13;9;1;0	25;20	80;0	046;0	35;22	4;20	44;0	353;0	367;0	307;3965;1493;80;3181;1198;64;0	802;22	268;8	384;0	448;9;4;2;2;5;0;5;0;0;0;9;2;7;66426;8;0;3	89;3	31;
15/05/2024;16:18;9;1;0	25;20	80;0	045;0	35;22	4;20	44;0	356;0	367;0	311;3976;1497;80;3242;1221;65;0	815;22	394;8	432;0	450;68;31;9;22;37;11;26;0;0;0;68;20;48;66484;58;0;3	89;3	31;
15/05/2024;16:23;9;1;0	25;20	80;0	045;0	35;22	4;20	44;0	349;0	367;0	303;4002;1507;80;3168;1193;64;0	792;22	417;8	441;0	451;144;19;9;10;125;92;33;0;0;0;144;101;43;66571;86;0;3	89;3	31;
15/05/2024;16:28;9;1;0	25;20	80;0	046;0	35;22	4;20	45;0	341;0	356;0	295;3876;1460;78;3076;1158;62;0	794;21	724;8	180;0	437;28;14;5;9;14;4;10;0;0;0;28;9;19;66590;20;0;3	89;3	31;
15/05/2024;16:33;9;1;0	25;20	80;0	046;0	35;22	4;20	47;0	326;0	334;0	279;3619;1363;73;2899;1091;58;0	801;20	319;7	651;0	408;104;84;63;21;20;1;19;0;0;0;104;64;40;66728;137;0;3	89;3	31;
15/05/2024;16:38;9;1;0	25;20	80;0	045;0	35;22	4;20	48;0	316;0	324;0	271;3520;1325;71;2827;1065;57;0	803;19	769;7	444;0	397;5;1;1;0;4;1;3;0;0;0;5;2;3;66731;3;0;3	90;3	31;
15/05/2024;16:43;9;1;0	25;20	80;0	045;0	35;22	4;20	48;0	311;0	324;0	266;3537;1332;71;2778;1046;56;0	786;19	787;7	450;0	398;12;10;2;8;2;0;2;0;0;0;12;2;10;66739;8;0;3	90;3	31;
15/05/2024;16:48;9;1;0	25;20	81;0	045;0	35;22	4;20	49;0	301;0	324;0	256;3560;1341;72;2671;1006;54;0	750;19	755;7	438;0	397;51;30;9;21;21;4;17;0;0;0;51;13;38;66781;42;0;3	90;3	31;
15/05/2024;16:53;9;1;0	25;20	81;0	045;0	35;22	4;20	50;0	292;0	313;0	247;3453;1300;69;2583;973;52;0	748;19	149;7	210;0	385;33;22;7;15;11;2;9;0;0;0;33;9;24;66802;21;0;3	90;3	31;
15/05/2024;16:58;9;1;0	25;20	80;0	045;0	35;22	4;20	49;0	294;0	313;0	249;3449;1299;69;2601;979;52;0	754;19	154;7	212;0	385;223;87;69;18;136;64;72;29;27;2;194;106;88;66883;81;0;3	90;3	31;
15/05/2024;17:03;9;1;0	25;20	80;0	045;0	35;22	4;20	50;0	291;0	302;0	245;3310;1246;67;2562;965;51;0	774;18	467;6	953;0	371;16;4;2;2;12;7;5;0;0;0;16;9;7;66900;16;0;3	90;3	31;
15/05/2024;17:08;9;1;0	25;20	81;0	045;0	35;22	4;20	50;0	286;0	313;0	241;3444;1297;69;2504;943;50;0	727;19	005;7	156;0	382;77;56;31;25;21;11;10;0;0;0;77;42;35;66964;65;0;3	90;3	31;
15/05/2024;17:13;9;1;0	25;20	81;0	045;0	35;22	4;20	51;0	285;0	302;0	239;3297;1241;66;2479;933;50;0	752;18	298;6	890;0	368;50;15;4;11;35;6;29;0;0;0;50;10;40;66987;23;0;3	90;3	31;
15/05/2024;17:18;9;1;0	25;20	80;0	045;0	35;22	4;20	51;0	281;0	291;0	236;3200;1205;64;2471;931;50;0	772;17	846;6	720;0	359;40;20;12;8;20;10;10;0;0;0;40;22;18;67017;30;0;3	90;3	31;
15/05/2024;17:23;9;1;0	25;20	80;0	045;0	35;22	4;20	52;0	277;0	280;0	232;3061;1153;62;2422;912;49;0	791;17	149;6	457;0	345;45;39;2;37;6;1;5;0;0;0;45;3;42;67030;14;0;3	90;3	31;
15/05/2024;17:28;9;1;0	25;20	80;0	045;0	35;22	4;20	52;0	274;0	280;0	229;3041;1145;61;2364;890;48;0	778;16	978;6	393;0	341;22;19;2;17;3;0;3;0;0;0;22;2;20;67052;21;0;3	90;3	31;
15/05/2024;17:33;9;1;0	25;20	80;0	045;0	35;22	4;20	52;0	276;0	280;0	231;3059;1152;61;2410;907;48;0	788;17	119;6	446;0	344;36;27;4;23;9;0;9;0;0;0;36;4;32;67064;12;0;3	90;3	31;
15/05/2024;17:38;9;1;0	25;20	80;0	045;0	35;22	4;20	49;0	290;0	313;0	244;3439;1295;69;2541;957;51;0	739;19	032;7	166;0	383;203;100;73;27;103;60;43;34;31;3;169;102;67;67196;132;0;3	90;3	31;
15/05/2024;17:43;9;1;0	25;20	80;0	045;0	35;22	5;20	50;0	284;0	302;0	239;3325;1252;67;2490;938;50;0	749;18	445;6	945;0	371;61;23;11;12;38;11;27;0;0;0;61;22;39;67258;62;0;3	90;3	31;
15/05/2024;17:48;9;1;0	25;20	80;0	045;0	35;22	4;20	51;0	282;0	291;0	237;3181;1198;64;2467;929;50;0	776;17	754;6	685;0	357;55;53;7;46;2;0;2;0;0;0;55;7;48;67271;13;0;3	90;3	31;
15/05/2024;17:53;9;1;0	25;20	80;0	045;0	35;22	4;20	52;0	274;0	280;0	229;3058;1151;61;2377;895;48;0	778;17	073;6	428;0	343;195;104;73;31;91;54;37;29;27;2;166;100;66;67385;114;0;3	90;3	31;
15/05/2024;17:58;9;1;0	25;20	81;0	045;0	35;22	4;20	50;0	282;0	313;0	237;3455;1301;69;2461;926;49;0	712;19	003;7	155;0	382;39;12;2;10;27;0;27;0;0;0;39;2;37;67388;3;0;3	90;3	31;
15/05/2024;18:03;9;1;0	25;20	81;0	045;0	35;22	4;20	51;0	276;0	302;0	231;3345;1259;67;2411;908;48;0	721;18	433;6	941;0	371;10;10;2;8;0;0;0;0;0;0;10;2;8;67388;0;0;3	90;3	31;
15/05/2024;18:08;9;1;0	25;20	80;0	045;0	35;22	5;20	51;0	278;0	291;0	233;3172;1194;64;2408;907;48;0	759;17	637;6	641;0	354;74;54;14;40;20;8;12;0;0;0;74;22;52;67444;56;0;3	90;3	31;
15/05/2024;18:13;9;1;0	25;20	80;0	045;0	35;22	4;20	51;0	274;0	291;0	229;3182;1198;64;2365;890;48;0	743;17	628;6	638;0	354;37;24;14;10;13;6;7;0;0;0;37;20;17;67468;24;0;3	90;3	31;
15/05/2024;18:18;9;1;0	25;20	80;0	046;0	35;22	4;20	51;0	274;0	291;0	228;3222;1213;65;2384;898;48;0	740;17	833;6	715;0	358;1;1;0;1;0;0;0;0;0;0;1;0;1;67468;0;0;3	90;3	31;
15/05/2024;18:23;9;1;0	25;20	80;0	046;0	35;22	4;20	50;0	276;0	302;0	230;3322;1251;67;2384;898;48;0	718;18	293;6	888;0	368;10;7;2;5;3;0;3;0;0;0;10;2;8;67471;3;0;3	90;3	31;
15/05/2024;18:28;9;1;0	25;20	81;0	045;0	35;22	4;20	52;0	268;0	291;0	223;3224;1214;65;2323;875;47;0	721;17	764;6	689;0	357;0;0;0;0;0;0;0;0;0;0;0;0;0;67471;0;0;3	90;3	31;
15/05/2024;18:33;9;1;0	25;20	81;0	045;0	35;22	4;20	52;0	267;0	291;0	221;3211;1209;65;2293;863;46;0	714;17	666;6	652;0	355;345;129;86;43;216;126;90;11;10;1;334;202;132;67666;195;1;3	90;3	31;
15/05/2024;18:38;9;1;0	25;20	80;0	045;0	35;22	4;20	44;0	337;0	367;0	292;4042;1522;81;3052;1149;61;0	755;22	452;8	454;0	451;399;96;54;42;303;138;165;22;1;21;377;191;186;67779;113;0;3	90;3	38;
15/05/2024;18:43;9;1;0	25;20	80;0	045;0	35;22	4;20	44;0	340;0	367;0	294;4002;1507;80;3054;1150;61;0	763;22	273;8	386;0	448;75;35;21;14;40;33;7;13;10;3;62;44;18;67811;33;0;3	90;3	78;
15/05/2024;18:48;9;1;0	25;20	80;0	046;0	35;22	5;20	44;0	344;0	367;0	298;4020;1514;81;3109;1171;62;0	773;22	424;8	443;0	451;1190;610;474;136;580;426;154;145;123;22;1045;777;268;68654;843;3;4	04;3	78;
15/05/2024;18:53;9;1;0	25;20	80;0	046;0	35;22	5;20	41;0	363;0	388;0	317;4222;1590;85;3285;1237;66;0	778;23	579;8	878;0	474;325;313;171;142;12;4;8;0;0;0;325;175;150;68912;257;1;4	04;3	78;
15/05/2024;18:58;9;1;0	25;20	80;0	047;0	35;22	5;20	38;0	392;0	421;0	345;4601;1733;92;3604;1357;72;0	783;25	727;9	687;0	517;830;632;449;183;198;112;86;35;30;5;795;531;264;69772;860;3;4	11;3	78;
15/05/2024;19:03;9;1;0	25;20	80;0	047;0	35;22	5;20	38;0	402;0	421;0	355;4572;1722;92;3707;1396;75;0	811;25	725;9	686;0	517;464;431;283;148;33;6;27;0;0;0;464;289;175;70302;530;2;4	11;3	78;
15/05/2024;19:08;9;1;0	25;20	80;0	047;0	35;22	5;20	38;0	399;0	421;0	352;4576;1723;92;3667;1381;74;0	802;25	690;9	673;0	516;158;134;35;99;24;3;21;0;0;0;158;38;120;70400;98;0;4	11;3	78;
15/05/2024;19:13;9;1;0	25;20	80;0	047;0	35;22	5;20	41;0	376;0	388;0	329;4209;1585;85;3431;1292;69;0	815;23	706;8	926;0	476;181;179;24;155;2;0;2;0;0;0;181;24;157;70441;40;0;4	11;3	78;
15/05/2024;19:18;9;1;0	25;20	80;0	047;0	35;22	5;20	44;0	355;0	367;0	308;3971;1495;80;3196;1203;64;0	805;22	313;8	402;0	448;326;322;178;144;4;1;3;0;0;0;326;179;147;70595;154;1;4	11;3	78;
15/05/2024;19:23;9;1;0	25;20	80;0	047;0	35;22	5;20	44;0	346;0	367;0	299;3997;1505;80;3112;1172;63;0	779;22	322;8	405;0	449;139;122;10;112;17;0;17;0;0;0;139;10;129;70713;118;0;4	11;3	78;
15/05/2024;19:28;9;1;0	25;20	80;0	047;0	35;22	5;20	45;0	345;0	356;0	298;3852;1450;77;3088;1163;62;0	802;21	626;8	143;0	435;168;161;55;106;7;0;7;0;0;0;168;55;113;70864;151;1;4	11;3	78;
15/05/2024;19:33;9;1;0	25;20	80;0	047;0	35;22	5;20	46;0	343;0	345;0	296;3719;1400;75;3074;1157;62;0	827;21	001;7	907;0	422;215;167;49;118;48;37;11;0;0;0;215;86;129;71006;142;0;4	11;3	78;
15/05/2024;19:38;9;1;0	25;20	80;0	047;0	35;22	5;20	47;0	336;0	334;0	289;3611;1360;73;3018;1136;61;0	836;20	432;7	693;0	411;207;207;68;139;0;0;0;0;0;0;207;68;139;71076;71;0;4	11;3	78;
15/05/2024;19:43;9;1;0	25;20	80;0	047;0	35;22	5;20	47;0	333;0	334;0	286;3586;1350;72;2955;1113;59;0	824;20	239;7	620;0	407;139;139;20;119;0;0;0;0;0;0;139;20;119;71115;39;0;4	11;3	78;
15/05/2024;19:48;9;1;0	25;20	80;0	047;0	35;22	4;20	47;0	326;0	334;0	279;3613;1360;73;2893;1089;58;0	801;20	283;7	637;0	408;156;156;29;127;0;0;0;0;0;0;156;29;127;71157;42;0;4	11;3	78;
15/05/2024;19:53;9;1;0	25;20	80;0	047;0	35;22	5;20	48;0	326;0	324;0	279;3473;1308;70;2884;1086;58;0	830;19	630;7	391;0	395;149;138;31;107;11;5;6;0;0;0;149;36;113;71240;83;0;4	11;3	78;
15/05/2024;19:58;9;1;0	25;20	80;0	047;0	35;22	5;20	47;0	340;0	334;0	293;3598;1355;72;3049;1148;61;0	847;20	412;7	686;0	410;335;272;136;136;63;18;45;0;0;0;335;154;181;71648;408;1;4	11;3	78;
15/05/2024;20:03;9;1;0	25;20	80;0	047;0	35;22	5;20	44;0	369;0	367;0	322;3950;1487;79;3357;1264;67;0	850;22	421;8	442;0	451;419;293;197;96;126;53;73;27;25;2;392;225;167;72310;662;2;4	11;3	78;
15/05/2024;20:08;9;1;0	25;20	80;0	047;0	35;22	5;20	43;0	381;0	378;0	334;4059;1528;82;3488;1313;70;0	859;23	091;8	695;0	464;364;250;159;91;114;33;81;0;0;0;364;192;172;72694;384;1;4	12;3	78;
15/05/2024;20:13;9;1;0	25;20	80;0	047;0	35;22	4;20	38;0	410;0	421;0	362;4547;1712;91;3781;1424;76;0	832;25	706;9	679;0	517;2055;1020;830;190;1035;843;192;480;398;82;1575;1275;300;73891;1197;4;4	17;3	80;
15/05/2024;20:18;9;1;0	25;20	80;0	048;0	35;22	5;20	36;0	437;0	442;0	389;4716;1776;95;4022;1514;81;0	853;26	788;10	087;0	538;1586;685;528;157;901;710;191;261;207;54;1325;1031;294;74672;781;3;4	23;3	80;
15/05/2024;20:23;9;1;0	25;20	80;0	048;0	35;22	5;20	36;0	429;0	442;0	382;4788;1803;96;3988;1502;80;0	833;27	075;10	194;0	544;1082;542;422;120;540;399;141;456;351;105;626;470;156;75258;586;2;4	23;3	82;
15/05/2024;20:28;9;1;0	25;20	80;0	048;0	35;22	4;20	37;0	419;0	431;0	372;4646;1749;93;3862;1454;78;0	831;26	264;9	889;0	528;744;267;165;102;477;336;141;39;28;11;705;473;232;75595;337;1;4	23;3	82;
15/05/2024;20:33;9;1;0	25;20	80;0	048;0	35;22	4;20	34;0	466;0	464;0	418;4969;1871;100;4367;1644;88;0	879;28	393;10	691;0	571;705;160;92;68;545;374;171;18;15;3;687;451;236;75830;235;1;4	23;4	01;
15/05/2024;20:38;9;1;0	25;20	80;0	049;0	35;22	4;20	31;0	476;0	496;0	427;5373;2023;108;4465;1681;90;0	831;30	373;11	436;0	610;2043;811;650;161;1232;1009;223;309;256;53;1734;1403;331;76909;1078;4;4	45;4	03;
15/05/2024;20:43;9;1;0	25;20	80;0	049;0	35;22	5;20	36;0	434;0	442;0	386;4761;1793;96;4019;1513;81;0	844;26	993;10	164;0	543;2044;940;748;192;1104;882;222;560;470;90;1484;1160;324;78058;1149;4;4	50;4	03;
15/05/2024;20:48;9;1;0	25;20	80;0	048;0	35;22	5;20	36;0	434;0	442;0	387;4750;1789;95;4020;1514;81;0	846;26	944;10	145;0	542;418;206;145;61;212;126;86;47;38;9;371;233;138;78311;253;1;4	50;4	03;
15/05/2024;20:53;9;1;0	25;20	80;0	048;0	35;22	4;20	44;0	348;0	367;0	300;3991;1503;80;3118;1174;63;0	781;22	303;8	398;0	448;216;119;56;63;97;24;73;0;0;0;216;80;136;78468;157;1;4	50;4	03;
15/05/2024;20:58;9;1;0	25;20	80;0	047;0	35;22	4;20	34;0	455;0	464;0	408;4973;1872;100;4243;1598;85;0	853;28	251;10	637;0	568;868;408;301;107;460;335;125;180;152;28;688;484;204;79028;561;2;4	50;4	04;
15/05/2024;21:03;9;1;0	25;20	80;0	047;0	35;22	4;20	25;0	520;0	550;0	473;5903;2223;119;4897;1844;98;0	829;33	357;12	560;0	670;1614;789;647;142;825;641;184;545;457;88;1069;831;238;79848;820;3;4	55;4	04;
15/05/2024;21:08;9;1;0	25;20	80;0	049;0	35;22	4;20	29;0	507;0	518;0	458;5555;2092;112;4771;1797;96;0	859;31	602;11	899;0	635;1353;559;444;115;794;594;200;235;189;46;1118;849;269;80616;768;3;4	64;4	17;
15/05/2024;21:13;9;1;0	25;20	80;0	049;0	35;22	4;20	29;0	491;0	518;0	442;5621;2117;113;4625;1742;93;0	823;31	715;11	942;0	637;636;183;116;67;453;237;216;42;36;6;594;317;277;80853;237;1;4	64;4	20;
15/05/2024;21:18;9;1;0	25;20	80;0	049;0	35;22	4;20	36;0	421;0	442;0	372;4809;1811;97;3889;1464;78;0	809;27	046;10	183;0	544;723;291;203;88;432;277;155;76;65;11;647;415;232;81182;329;1;4	76;4	45;
15/05/2024;21:23;9;1;0	25;20	80;0	049;0	35;22	4;20	20;0	582;0	604;0	533;6466;2435;130;5534;2084;111;0	856;36	758;13	840;0	739;2138;784;629;155;1354;1098;256;315;263;52;1823;1464;359;82179;997;3;4	83;4	45;
15/05/2024;21:28;9;1;0	25;20	80;0	049;0	35;22	4;20	35;0	441;0	453;0	392;4887;1840;98;4090;1540;82;0	837;27	664;10	416;0	556;1706;749;581;168;957;758;199;572;472;100;1134;867;267;83311;1131;4;4	87;4	47;
15/05/2024;21:33;9;1;0	25;20	80;0	049;0	35;22	3;20	36;0	433;0	442;0	384;4750;1789;95;3988;1502;80;0	840;26	904;10	130;0	541;1291;591;454;137;700;511;189;337;257;80;954;708;246;84086;775;3;4	87;4	47;
15/05/2024;21:38;9;1;0	25;20	80;0	048;0	35;22	3;20	34;0	451;0	464;0	403;4991;1879;100;4195;1580;84;0	841;28	274;10	646;0	568;1557;869;699;170;688;540;148;474;387;87;1083;852;231;85126;1040;3;4	89;4	47;
15/05/2024;21:43;9;1;0	25;20	80;0	048;0	35;22	3;20	29;0	498;0	518;0	450;5582;2102;112;4688;1765;94;0	840;31	617;11	905;0	635;1541;699;557;142;842;696;146;596;495;101;945;758;187;85938;812;3;4	89;4	48;
15/05/2024;21:48;9;1;0	25;20	80;0	049;0	35;22	3;20	35;0	444;0	453;0	396;4856;1828;98;4106;1546;83;0	846;27	538;10	369;0	554;630;227;158;69;403;251;152;75;57;18;555;352;203;86232;294;1;4	89;4	48;
15/05/2024;21:53;9;1;0	25;20	80;0	049;0	35;22	3;20	38;0	405;0	421;0	356;4527;1705;91;3681;1386;74;0	813;25	485;9	596;0	512;125;44;29;15;81;8;73;8;8;0;117;29;88;86267;35;0;4	89;4	83;
15/05/2024;21:58;9;1;0	25;20	80;0	048;0	35;22	3;20	30;0	488;0	507;0	440;5485;2065;110;4598;1731;92;0	838;31	055;11	693;0	624;1319;591;456;135;728;566;162;192;153;39;1127;869;258;86963;696;2;5	06;4	86;
15/05/2024;22:03;9;1;0	25;20	80;0	048;0	35;22	2;20	34;0	455;0	464;0	407;4981;1876;100;4240;1596;85;0	851;28	285;10	650;0	569;812;313;203;110;499;383;116;65;50;15;747;536;211;87351;388;1;5	06;4	86;
15/05/2024;22:08;9;1;0	25;20	80;0	049;0	35;22	2;20	36;0	441;0	442;0	392;4749;1788;95;4093;1541;82;0	862;27	032;10	178;0	543;534;282;181;101;252;159;93;98;79;19;436;261;175;87697;346;1;5	08;4	86;
15/05/2024;22:13;9;1;0	25;20	80;0	049;0	35;22	2;20	41;0	380;0	388;0	331;4196;1580;84;3442;1296;69;0	820;23	661;8	909;0	476;209;121;41;80;88;35;53;0;0;0;209;76;133;87851;154;1;5	08;4	86;
15/05/2024;22:18;9;1;0	25;20	80;0	049;0	35;22	1;20	34;0	449;0	464;0	401;5006;1885;101;4176;1572;84;0	834;28	316;10	662;0	569;253;79;25;54;174;78;96;0;0;0;253;103;150;88043;192;1;5	08;4	86;
15/05/2024;22:23;9;1;0	25;20	80;0	049;0	35;22	1;20	34;0	459;0	464;0	411;5008;1886;101;4305;1621;87;0	860;28	491;10	728;0	573;786;389;291;98;397;280;117;146;108;38;640;463;177;88535;492;2;5	08;4	86;
15/05/2024;22:28;9;1;0	25;20	80;0	048;0	35;22	1;20	32;0	476;0	485;0	428;5197;1957;104;4447;1674;89;0	856;29	540;11	123;0	594;1322;475;357;118;847;666;181;199;164;35;1123;859;264;89340;805;3;5	11;4	86;
15/05/2024;22:33;9;1;0	25;20	80;0	048;0	35;22	1;20	41;0	379;0	388;0	331;4213;1586;85;3456;1301;69;0	820;23	759;8	946;0	478;131;68;29;39;63;24;39;0;0;0;131;53;78;89436;96;0;5	11;4	86;
15/05/2024;22:38;9;1;0	25;20	80;0	048;0	35;22	1;20	32;0	479;0	485;0	431;5200;1958;105;4492;1691;90;0	864;29	615;11	151;0	595;1198;451;330;121;747;560;187;133;110;23;1065;780;285;89981;545;2;5	11;4	87;
15/05/2024;22:43;9;1;0	25;20	80;0	048;0	35;22	1;20	25;0	538;0	550;0	490;5868;2209;118;5077;1912;102;0	865;33	427;12	586;0	672;1720;774;620;154;946;706;240;398;339;59;1322;987;335;90844;864;3;5	19;4	87;
15/05/2024;22:48;9;1;0	25;20	80;0	048;0	35;22	1;20	35;0	449;0	453;0	401;4839;1822;97;4155;1564;84;0	859;27	526;10	364;0	553;1706;833;656;177;873;681;192;561;448;113;1145;889;256;91859;1015;3;5	19;4	87;
15/05/2024;22:53;9;1;0	25;20	80;0	048;0	35;22	1;20	34;0	471;0	464;0	423;4934;1858;99;4400;1657;88;0	892;28	274;10	646;0	568;1094;536;424;112;558;375;183;389;313;76;705;486;219;92589;730;2;5	19;4	87;
15/05/2024;22:58;9;1;0	25;20	80;0	047;0	35;22	0;20	44;0	368;0	367;0	321;3925;1478;79;3326;1252;67;0	847;22	270;8	385;0	448;477;194;126;68;283;198;85;26;21;5;451;303;148;92944;355;1;5	19;4	87;
15/05/2024;23:03;9;1;0	25;20	80;0	047;0	35;22	0;20	32;0	481;0	485;0	434;5180;1950;104;4506;1697;91;0	870;29	537;11	122;0	594;1662;839;666;173;823;616;207;505;413;92;1157;869;288;93886;943;3;5	23;4	87;
15/05/2024;23:08;9;1;0	25;20	80;0	047;0	35;22	0;20	36;0	445;0	442;0	398;4717;1776;95;4140;1559;83;0	878;26	947;10	146;0	542;890;392;310;82;498;347;151;438;309;129;452;348;104;94321;435;1;5	23;4	87;
15/05/2024;23:13;9;1;0	25;20	80;0	047;0	35;22	0;20	36;0	435;0	442;0	388;4731;1781;95;4025;1515;81;0	851;26	863;10	115;0	540;326;181;105;76;145;72;73;18;11;7;308;166;142;94503;182;1;5	23;4	87;
15/05/2024;23:18;9;1;0	25;20	80;0	048;0	35;22	0;20	36;0	439;0	442;0	392;4718;1777;95;4056;1527;82;0	860;26	845;10	108;0	540;120;66;4;62;54;19;35;0;0;0;120;23;97;94570;67;0;5	23;4	87;
15/05/2024;23:23;9;1;0	25;20	80;0	048;0	35;22	0;20	38;0	419;0	421;0	372;4516;1700;91;3871;1458;78;0	857;25	678;9	669;0	516;46;17;2;15;29;5;24;0;0;0;46;7;39;94627;57;0;5	23;4	87;
15/05/2024;23:28;9;1;0	25;20	80;0	047;0	35;21	9;20	36;0	424;0	442;0	377;4783;1801;96;3921;1476;79;0	820;26	969;10	155;0	542;1230;563;453;110;667;492;175;296;241;55;934;704;230;95306;679;2;5	23;4	87;
15/05/2024;23:33;9;1;0	25;20	80;0	047;0	35;22	0;20	29;0	496;0	518;0	449;5593;2106;112;4686;1765;94;0	838;31	663;11	922;0	636;1050;402;293;109;648;441;207;181;149;32;869;585;284;95776;470;2;5	25;4	88;
15/05/2024;23:38;9;1;0	25;20	80;0	047;0	35;21	9;20	39;0	398;0	410;0	351;4443;1673;89;3665;1380;74;0	825;25	080;9	443;0	504;677;312;230;82;365;237;128;84;74;10;593;393;200;96252;476;2;5	25;4	88;
15/05/2024;23:43;9;1;0	25;20	80;0	047;0	35;21	9;20	41;0	381;0	388;0	334;4192;1578;84;3481;1311;70;0	830;23	691;8	920;0	476;498;233;161;72;265;157;108;46;40;6;452;278;174;96591;339;1;5	29;4	88;
15/05/2024;23:48;9;1;0	25;20	80;0	047;0	35;21	9;20	34;0	463;0	464;0	416;4976;1874;100;4342;1635;87;0	873;28	394;10	691;0	571;1013;347;258;89;666;492;174;81;66;15;932;684;248;97039;448;1;5	34;4	97;
15/05/2024;23:53;9;1;0	25;20	80;0	047;0	35;21	9;20	36;0	438;0	442;0	391;4773;1797;96;4093;1541;82;0	857;27	144;10	220;0	546;935;268;207;61;667;469;198;120;58;62;815;618;197;97416;377;1;5	34;5	08;
15/05/2024;23:58;9;1;0	25;20	80;0	047;0	35;21	9;20	32;0	474;0	485;0	427;5218;1965;105;4454;1677;90;0	854;29	645;11	162;0	596;1576;684;529;155;892;727;165;437;338;99;1139;918;221;98251;835;3;5	49;5	16;
16/05/2024;00:03;9;1;0	25;20	80;0	047;0	35;21	9;20	31;0	489;0	496;0	442;5310;1999;107;4602;1733;93;0	867;30	259;11	393;0	608;2219;1170;948;222;1049;838;211;858;690;168;1361;1096;265;99594;1343;4;5	52;5	16;
16/05/2024;00:08;9;1;0	25;20	80;0	048;0	35;21	9;20	35;0	448;0	453;0	400;4835;1820;97;4140;1559;83;0	856;27	486;10	349;0	552;532;316;211;105;216;123;93;122;89;33;410;245;165;99903;309;1;5	52;5	16;
16/05/2024;00:13;9;1;0	25;20	80;0	048;0	35;21	9;20	38;0	405;0	421;0	358;4527;1705;91;3701;1394;74;0	818;25	511;9	606;0	513;106;79;1;78;27;6;21;0;0;0;106;7;99;99958;55;0;5	52;5	16;
16/05/2024;00:18;9;1;0	25;20	80;0	047;0	35;21	9;20	29;0	498;0	518;0	451;5553;2091;112;4674;1760;94;0	842;31	463;11	847;0	632;631;278;192;86;353;257;96;60;46;14;571;403;168;100285;327;1;5	53;5	16;
16/05/2024;00:23;9;1;0	25;20	80;0	047;0	35;21	8;20	25;0	529;0	550;0	482;5924;2231;119;5030;1894;101;0	849;33	623;12	660;0	676;1068;416;314;102;652;484;168;117;98;19;951;700;251;100866;580;2;5	53;5	27;
16/05/2024;00:28;9;1;0	25;20	80;0	048;0	35;21	9;20	21;0	585;0	593;0	537;6348;2390;128;5608;2112;113;0	883;36	312;13	673;0	730;1608;639;483;156;969;775;194;235;188;47;1373;1070;303;101619;753;3;5	66;5	28;
16/05/2024;00:33;9;1;0	25;20	80;0	048;0	35;21	9;20	27;0	513;0	529;0	466;5701;2146;115;4870;1834;98;0	854;32	394;12	197;0	651;1568;804;646;158;764;579;185;647;526;121;921;699;222;102590;972;3;5	70;5	42;
16/05/2024;00:38;9;1;0	25;20	80;0	049;0	35;21	9;20	29;0	513;0	518;0	465;5532;2083;111;4836;1821;97;0	874;31	577;11	890;0	635;1867;780;614;166;1087;850;237;267;228;39;1600;1236;364;103553;963;3;5	70;5	42;
16/05/2024;00:43;9;1;0	25;20	80;0	049;0	35;21	9;20	31;0	482;0	496;0	433;5338;2010;107;4510;1698;91;0	845;30	269;11	397;0	608;1634;734;592;142;900;722;178;550;452;98;1084;862;222;104519;966;3;5	70;5	42;
16/05/2024;00:48;9;1;0	25;20	80;0	049;0	35;21	9;20	33;0	471;0	475;0	422;5082;1914;102;4396;1655;88;0	865;28	950;10	901;0	582;235;108;65;43;127;68;59;32;23;9;203;110;93;104641;123;0;5	70;5	42;
16/05/2024;00:53;9;1;0	25;20	80;0	049;0	35;21	8;20	38;0	402;0	421;0	353;4583;1725;92;3694;1391;74;0	806;25	757;9	698;0	518;187;92;38;54;95;37;58;0;0;0;187;75;112;104792;151;1;5	70;5	42;
16/05/2024;00:58;9;1;0	25;20	80;0	049;0	35;21	8;20	38;0	405;0	421;0	357;4552;1714;91;3711;1397;75;0	815;25	638;9	654;0	515;83;46;24;22;37;10;27;0;0;0;83;34;49;104856;64;0;5	70;5	42;
16/05/2024;01:03;9;1;0	25;20	80;0	049;0	35;21	8;20	24;0	540;0	561;0	491;6031;2271;121;5117;1927;103;0	848;34	228;12	888;0	688;1043;515;381;134;528;386;142;99;85;14;944;682;262;105514;659;2;5	70;5	42;
16/05/2024;01:08;9;1;0	25;20	80;0	049;0	35;21	8;20	30;0	490;0	507;0	441;5448;2051;109;4588;1728;92;0	842;30	872;11	624;0	621;562;211;159;52;351;248;103;84;69;15;478;338;140;105723;209;1;5	75;5	42;
16/05/2024;01:13;9;1;0	25;20	80;0	049;0	35;21	8;20	45;0	338;0	356;0	289;3880;1461;78;3006;1132;60;0	775;21	651;8	152;0	435;79;30;16;14;49;21;28;0;0;0;79;37;42;105777;54;0;5	76;5	42;
16/05/2024;01:18;9;1;0	25;20	80;0	049;0	35;21	9;20	34;0	453;0	464;0	404;4975;1873;100;4192;1578;84;0	843;28	196;10	616;0	567;454;254;179;75;200;131;69;78;45;33;376;265;111;106081;303;1;5	76;5	42;
16/05/2024;01:23;9;1;0	25;20	80;0	049;0	35;21	9;20	29;0	507;0	518;0	458;5548;2089;112;4765;1794;96;0	859;31	557;11	882;0	634;1469;629;485;144;840;635;205;247;198;49;1222;922;300;106793;712;2;5	85;5	42;
16/05/2024;01:28;9;1;0	25;20	80;0	049;0	35;21	8;20	41;0	385;0	388;0	337;4169;1570;84;3493;1315;70;0	838;23	602;8	887;0	474;1132;636;482;154;496;358;138;331;261;70;801;579;222;107510;717;2;5	85;5	42;
16/05/2024;01:33;9;1;0	25;20	80;0	049;0	35;21	9;20	36;0	440;0	442;0	392;4718;1777;95;4056;1527;82;0	860;26	845;10	108;0	540;1242;526;407;119;716;532;184;329;269;60;913;670;243;108101;591;2;5	85;5	42;
16/05/2024;01:38;9;1;0	25;20	80;0	048;0	35;21	9;20	33;0	471;0	475;0	423;5098;1920;102;4420;1664;89;0	867;29	055;10	940;0	584;1762;964;772;192;798;609;189;375;311;64;1387;1070;317;109039;938;3;5	88;5	42;
16/05/2024;01:43;9;1;0	25;20	80;0	048;0	35;21	9;20	36;0	429;0	442;0	382;4757;1791;96;3962;1492;80;0	833;26	900;10	129;0	541;878;497;373;124;381;280;101;207;165;42;671;488;183;109702;663;2;5	88;5	42;
16/05/2024;01:48;9;1;0	25;20	80;0	049;0	35;21	9;20	36;0	421;0	442;0	372;4804;1809;97;3885;1463;78;0	809;27	020;10	174;0	543;503;281;191;90;222;135;87;115;74;41;388;252;136;110026;324;1;5	88;5	42;
16/05/2024;01:53;9;1;0	25;20	80;0	049;0	35;21	9;20	31;0	480;0	496;0	431;5375;2024;108;4520;1702;91;0	841;30	453;11	467;0	612;1123;504;390;114;619;465;154;200;153;47;923;702;221;110652;626;2;5	88;5	47;
16/05/2024;01:58;9;1;0	25;20	80;0	049;0	35;21	9;20	38;0	401;0	421;0	353;4576;1723;92;3678;1385;74;0	804;25	705;9	679;0	517;152;94;32;62;58;25;33;0;0;0;152;57;95;110734;83;0;5	88;5	47;
16/05/2024;02:03;9;1;0	25;20	80;0	049;0	35;21	9;20	35;0	445;0	453;0	397;4849;1826;97;4111;1548;83;0	848;27	515;10	360;0	553;132;65;20;45;67;24;43;0;0;0;132;44;88;110837;103;0;5	88;5	47;
16/05/2024;02:08;9;1;0	25;20	80;0	048;0	35;21	9;20	36;0	437;0	442;0	389;4741;1785;95;4044;1523;81;0	853;26	932;10	141;0	541;228;87;42;45;141;86;55;0;0;0;228;128;100;111001;164;1;5	88;5	47;
16/05/2024;02:13;9;1;0	25;20	80;0	048;0	35;21	9;20	35;0	441;0	453;0	393;4888;1841;98;4101;1544;82;0	839;27	681;10	423;0	556;1242;718;572;146;524;382;142;296;236;60;946;718;228;111745;744;2;5	88;5	47;
16/05/2024;02:18;9;1;0	25;20	80;0	048;0	35;21	9;20	36;0	428;0	442;0	380;4773;1797;96;3954;1489;79;0	829;26	962;10	152;0	542;217;106;49;57;111;37;74;0;0;0;217;86;131;111952;207;1;5	88;5	47;
16/05/2024;02:23;9;1;0	25;20	80;0	048;0	35;21	8;20	38;0	402;0	421;0	354;4553;1714;92;3681;1386;74;0	808;25	605;9	641;0	515;33;21;9;12;12;1;11;0;0;0;33;10;23;111967;15;0;5	88;5	47;
16/05/2024;02:28;9;1;0	25;20	80;0	048;0	35;21	8;20	39;0	390;0	410;0	342;4425;1666;89;3535;1331;71;0	799;24	830;9	349;0	499;40;21;8;13;19;3;16;0;0;0;40;11;29;112002;35;0;5	88;5	47;
16/05/2024;02:33;9;1;0	25;20	80;0	048;0	35;21	8;20	41;0	367;0	388;0	319;4242;1597;85;3332;1255;67;0	786;23	732;8	936;0	477;13;7;1;6;6;1;5;0;0;0;13;2;11;112010;7;0;5	88;5	47;
16/05/2024;02:38;9;1;0	25;20	80;0	048;0	35;21	8;20	44;0	352;0	367;0	304;3981;1499;80;3162;1190;64;0	794;22	313;8	401;0	448;15;1;0;1;14;1;13;0;0;0;15;1;14;112013;3;0;5	88;5	47;
16/05/2024;02:43;9;1;0	25;20	80;0	048;0	35;21	8;20	44;0	357;0	367;0	309;3977;1497;80;3222;1213;65;0	810;22	373;8	424;0	450;51;24;11;13;27;5;22;0;0;0;51;16;35;112059;46;0;5	88;5	47;
16/05/2024;02:48;9;1;0	25;20	80;0	047;0	35;21	8;20	44;0	350;0	367;0	303;4007;1509;81;3161;1190;64;0	789;22	432;8	446;0	451;33;13;0;13;20;0;20;0;0;0;33;0;33;112078;19;0;5	88;5	47;
16/05/2024;02:53;9;1;0	25;20	80;0	047;0	35;21	8;20	44;0	333;0	367;0	286;4025;1516;81;2968;1117;60;0	737;22	268;8	384;0	448;0;0;0;0;0;0;0;0;0;0;0;0;0;112079;0;0;5	88;5	47;
16/05/2024;02:58;9;1;0	25;20	80;0	047;0	35;21	8;20	44;0	333;0	367;0	286;4056;1527;82;2990;1126;60;0	737;22	436;8	448;0	451;23;13;6;7;10;2;8;0;0;0;23;8;15;112099;21;0;5	88;5	47;
16/05/2024;03:03;9;1;0	25;20	80;0	047;0	35;21	8;20	45;0	326;0	356;0	279;3898;1468;78;2896;1090;58;0	743;21	593;8	131;0	434;13;11;3;8;2;0;2;0;0;0;13;3;10;112106;6;0;5	88;5	47;
16/05/2024;03:08;9;1;0	25;20	80;0	047;0	35;21	8;20	47;0	312;0	334;0	265;3694;1391;74;2779;1046;56;0	752;20	506;7	721;0	412;42;19;10;9;23;4;19;0;0;0;42;14;28;112130;24;0;5	88;5	47;
16/05/2024;03:13;9;1;0	25;20	80;0	047;0	35;21	8;20	44;0	326;0	367;0	279;4033;1519;81;2891;1089;58;0	717;22	207;8	362;0	446;80;28;11;17;52;24;28;0;0;0;80;35;45;112177;47;0;5	88;5	47;
16/05/2024;03:18;9;1;0	25;20	80;0	047;0	35;21	8;20	47;0	313;0	334;0	266;3636;1369;73;2746;1034;55;0	755;20	200;7	606;0	406;15;0;0;0;15;5;10;0;0;0;15;5;10;112180;2;0;5	88;5	47;
16/05/2024;03:23;9;1;0	25;20	80;0	047;0	35;21	8;20	47;0	311;0	334;0	264;3654;1376;73;2739;1031;55;0	749;20	274;7	634;0	408;4;0;0;0;4;2;2;0;0;0;4;2;2;112180;1;0;5	88;5	47;
16/05/2024;03:28;9;1;0	25;20	80;0	047;0	35;21	7;20	47;0	309;0	334;0	262;3676;1384;74;2724;1026;55;0	741;20	352;7	663;0	409;40;37;0;37;3;1;2;0;0;0;40;1;39;112182;2;0;5	88;5	47;
16/05/2024;03:33;9;1;0	25;20	80;0	047;0	35;21	7;20	47;0	303;0	334;0	256;3691;1390;74;2663;1003;54;0	721;20	342;7	659;0	409;2;1;0;1;1;0;1;0;0;0;2;0;2;112184;2;0;5	88;5	47;
16/05/2024;03:38;9;1;0	25;20	80;0	048;0	35;21	7;20	47;0	306;0	334;0	259;3690;1389;74;2693;1014;54;0	730;20	378;7	673;0	410;279;143;107;36;136;77;59;30;27;3;249;157;92;112363;179;1;5	88;5	47;
16/05/2024;03:43;9;1;0	25;20	80;0	048;0	35;21	7;20	47;0	311;0	334;0	263;3687;1388;74;2742;1033;55;0	744;20	426;7	691;0	411;9;5;2;3;4;0;4;0;0;0;9;2;7;112365;3;0;5	88;5	47;
16/05/2024;03:48;9;1;0	25;20	80;0	047;0	35;21	7;20	47;0	300;0	334;0	253;3712;1398;75;2637;993;53;0	710;20	408;7	684;0	410;76;67;25;42;9;3;6;0;0;0;76;28;48;112406;40;0;5	88;5	47;
16/05/2024;03:53;9;1;0	25;20	80;0	047;0	35;21	8;20	44;0	327;0	367;0	280;4066;1531;82;2925;1101;59;0	719;22	398;8	433;0	450;306;82;25;57;224;122;102;0;0;0;306;147;159;112573;167;1;5	88;5	47;
16/05/2024;03:58;9;1;0	25;20	80;0	048;0	35;21	8;20	38;0	366;0	421;0	318;4679;1762;94;3329;1253;67;0	712;25	727;9	687;0	517;160;87;40;47;73;21;52;0;0;0;160;61;99;112727;153;1;5	88;5	47;
16/05/2024;04:03;9;1;0	25;20	80;0	048;0	35;21	8;20	33;0	423;0	475;0	375;5201;1959;105;3895;1466;78;0	749;28	851;10	863;0	580;687;357;271;86;330;245;85;110;93;17;577;423;154;113165;438;1;5	88;5	47;
16/05/2024;04:08;9;1;0	25;20	80;0	048;0	35;21	8;20	36;0	385;0	442;0	337;4907;1848;99;3516;1324;71;0	716;27	013;10	171;0	543;589;257;191;66;332;225;107;136;111;25;453;305;148;113595;430;1;5	88;5	47;
16/05/2024;04:13;9;1;0	25;20	80;0	048;0	35;21	8;20	37;0	378;0	431;0	330;4764;1794;96;3433;1293;69;0	721;26	254;9	885;0	528;269;89;51;38;180;94;86;0;0;0;269;145;124;113772;177;1;5	88;5	47;
16/05/2024;04:18;9;1;0	25;20	80;0	048;0	35;21	7;20	39;0	356;0	410;0	308;4535;1708;91;3204;1207;64;0	707;24	909;9	379;0	501;76;40;17;23;36;0;36;0;0;0;76;17;59;113812;40;0;5	88;5	47;
16/05/2024;04:23;9;1;0	25;20	80;0	048;0	35;21	7;20	39;0	350;0	410;0	303;4576;1723;92;3161;1190;64;0	691;25	039;9	428;0	503;120;78;23;55;42;13;29;0;0;0;120;36;84;113939;126;0;5	88;5	47;
16/05/2024;04:28;9;1;0	25;20	80;0	047;0	35;21	7;20	38;0	365;0	421;0	318;4637;1746;93;3299;1242;66;0	712;25	496;9	600;0	512;742;263;199;64;479;342;137;101;82;19;641;459;182;114242;303;1;5	88;5	47;
16/05/2024;04:33;9;1;0	25;20	80;0	047;0	35;21	7;20	33;0	415;0	475;0	368;5260;1981;106;3855;1452;77;0	733;29	069;10	945;0	584;1006;408;314;94;598;428;170;189;148;41;817;594;223;114725;483;2;5	99;5	53;
16/05/2024;04:38;9;1;0	25;20	80;0	048;0	35;21	7;20	36;0	385;0	442;0	337;4875;1836;98;3493;1315;70;0	716;26	838;10	105;0	539;1839;878;697;181;961;722;239;489;393;96;1350;1026;324;115751;1026;3;6	06;5	53;
16/05/2024;04:43;9;1;0	25;20	80;0	048;0	35;21	7;20	44;0	323;0	367;0	275;4086;1538;82;2877;1083;58;0	704;22	429;8	445;0	451;352;221;144;77;131;60;71;65;47;18;287;157;130;115998;247;1;6	06;5	53;
16/05/2024;04:48;9;1;0	25;20	80;0	047;0	35;21	7;20	38;0	370;0	421;0	323;4653;1752;94;3362;1266;68;0	723;25	652;9	659;0	516;101;36;8;28;65;19;46;0;0;0;101;27;74;116052;54;0;6	06;5	53;
16/05/2024;04:53;9;1;0	25;20	80;0	047;0	35;21	8;20	37;0	390;0	431;0	343;4748;1788;95;3576;1346;72;0	753;26	361;9	926;0	530;32;20;8;12;12;3;9;0;0;0;32;11;21;116076;23;0;6	06;5	53;
16/05/2024;04:58;9;1;0	25;20	80;0	048;0	35;21	8;20	39;0	363;0	410;0	315;4508;1698;91;3268;1230;66;0	725;24	868;9	364;0	500;40;25;0;25;15;0;15;0;0;0;40;0;40;116091;15;0;6	06;5	53;
16/05/2024;05:03;9;1;0	25;20	80;0	048;0	35;21	7;20	41;0	351;0	388;0	303;4276;1610;86;3161;1190;64;0	739;23	667;8	911;0	476;9;5;0;5;4;1;3;0;0;0;9;1;8;116094;3;0;6	06;5	53;
16/05/2024;05:08;9;1;0	25;20	80;0	047;0	35;21	8;20	44;0	338;0	367;0	291;4028;1516;81;3031;1141;61;0	753;22	360;8	419;0	449;52;37;16;21;15;4;11;0;0;0;52;20;32;116132;38;0;6	06;5	53;
16/05/2024;05:13;9;1;0	25;20	80;0	047;0	35;21	8;20	44;0	328;0	367;0	281;4060;1529;82;2931;1104;59;0	722;22	379;8	426;0	450;19;17;2;15;2;0;2;0;0;0;19;2;17;116139;7;0;6	06;5	53;
16/05/2024;05:18;9;1;0	25;20	80;0	047;0	35;21	8;20	44;0	312;0	367;0	265;4089;1540;82;2757;1038;55;0	674;22	287;8	392;0	448;27;27;1;26;0;0;0;0;0;0;27;1;26;116142;3;0;6	06;5	53;
16/05/2024;05:23;9;1;0	25;20	80;0	047;0	35;21	7;20	44;0	310;0	367;0	263;4092;1541;82;2728;1027;55;0	667;22	266;8	384;0	448;74;36;5;31;38;24;14;0;0;0;74;29;45;116171;29;0;6	06;5	53;
16/05/2024;05:28;9;1;0	25;20	80;0	047;0	35;21	7;20	45;0	304;0	356;0	257;3958;1490;80;2662;1002;54;0	673;21	567;8	121;0	433;15;1;0;1;14;3;11;0;0;0;15;3;12;116173;2;0;6	06;5	53;
16/05/2024;05:33;9;1;0	25;20	80;0	047;0	35;21	7;20	46;0	296;0	345;0	249;3858;1453;78;2599;978;52;0	674;21	027;7	917;0	423;88;28;5;23;60;34;26;0;0;0;88;39;49;116231;58;0;6	06;5	53;
16/05/2024;05:38;9;1;0	25;20	80;0	047;0	35;21	7;20	45;0	296;0	356;0	249;4010;1510;81;2595;977;52;0	647;21	719;8	178;0	437;31;1;0;1;30;17;13;0;0;0;31;17;14;116242;12;0;6	06;5	53;
16/05/2024;05:43;9;1;0	25;20	80;0	047;0	35;21	7;20	46;0	293;0	345;0	246;3843;1447;77;2548;959;51;0	663;20	892;7	867;0	420;14;11;5;6;3;2;1;0;0;0;14;7;7;116252;9;0;6	06;5	53;
16/05/2024;05:48;9;1;0	25;20	80;0	047;0	35;21	7;20	44;0	296;0	367;0	249;4147;1561;83;2591;976;52;0	625;22	339;8	411;0	449;100;38;7;31;62;25;37;0;0;0;100;32;68;116308;56;0;6	06;5	53;
16/05/2024;05:53;9;1;0	25;20	80;0	047;0	35;21	7;20	44;0	301;0	367;0	254;4129;1555;83;2641;994;53;0	640;22	320;8	404;0	449;472;207;141;66;265;171;94;26;23;3;446;289;157;116660;352;1;6	06;5	53;
16/05/2024;05:58;9;1;0	25;20	80;0	048;0	35;21	7;20	34;0	380;0	464;0	333;5203;1959;105;3472;1307;70;0	667;28	313;10	661;0	569;759;224;164;60;535;397;138;65;49;16;694;512;182;117133;473;2;6	06;5	54;
16/05/2024;06:03;9;1;0	25;20	80;0	048;0	35;21	7;20	36;0	360;0	442;0	312;4989;1879;100;3265;1229;66;0	654;27	069;10	192;0	544;1426;486;375;111;940;758;182;256;209;47;1170;924;246;117856;724;2;6	20;5	63;
16/05/2024;06:08;9;1;0	25;20	80;0	049;0	35;21	7;20	31;0	414;0	496;0	365;5531;2082;111;3804;1432;76;0	688;30	243;11	387;0	608;1597;692;535;157;905;697;208;386;299;87;1211;933;278;118615;759;3;6	25;5	67;
16/05/2024;06:13;9;1;0	25;20	80;0	049;0	35;21	7;20	36;0	376;0	442;0	328;4901;1845;99;3399;1280;68;0	693;26	835;10	104;0	539;362;68;33;35;294;198;96;267;184;83;95;47;48;118824;208;1;6	27;5	67;
16/05/2024;06:18;9;1;0	25;20	80;0	049;0	35;21	7;20	37;0	375;0	431;0	326;4793;1805;96;3402;1281;68;0	710;26	347;9	920;0	530;625;293;209;84;332;250;82;196;129;67;429;330;99;119212;388;1;6	27;5	67;
16/05/2024;06:23;9;1;0	25;20	80;0	049;0	35;21	7;20	38;0	377;0	421;0	328;4630;1743;93;3418;1287;69;0	738;25	619;9	646;0	515;1140;437;334;103;703;515;188;160;123;37;980;726;254;119720;508;2;6	34;5	69;
16/05/2024;06:28;9;1;0	25;20	80;0	050;0	35;21	7;20	34;0	413;0	464;0	363;5095;1919;102;3776;1422;76;0	741;28	213;10	623;0	567;1633;750;579;171;883;703;180;345;282;63;1288;1000;288;120544;824;3;6	34;5	70;
16/05/2024;06:33;9;1;0	25;20	80;0	050;0	35;21	7;20	32;0	436;0	485;0	387;5305;1997;107;4011;1510;81;0	756;29	474;11	098;0	592;1229;566;436;130;663;469;194;371;290;81;858;615;243;121315;771;3;6	34;5	70;
16/05/2024;06:38;9;1;0	25;20	80;0	050;0	35;21	8;20	34;0	429;0	464;0	379;5059;1905;102;3946;1486;79;0	780;28	266;10	643;0	568;1433;508;389;119;925;702;223;375;305;70;1058;786;272;122149;834;3;6	43;5	70;
16/05/2024;06:43;9;1;0	25;20	80;0	050;0	35;21	7;20	44;0	332;0	367;0	283;4065;1531;82;2955;1113;59;0	727;22	433;8	447;0	451;152;80;34;46;72;32;40;0;0;0;152;66;86;122255;106;0;6	43;5	70;
16/05/2024;06:48;9;1;0	25;20	80;0	049;0	35;21	7;20	44;0	325;0	367;0	276;4069;1532;82;2876;1083;58;0	707;22	349;8	415;0	449;520;268;176;92;252;153;99;4;3;1;516;326;190;122709;455;2;6	44;5	70;
16/05/2024;06:53;9;1;0	25;20	80;0	049;0	35;21	8;20	31;0	447;0	496;0	398;5450;2052;110;4159;1566;84;0	763;30	332;11	421;0	610;1043;382;292;90;661;497;164;110;95;15;933;694;239;123209;500;2;6	44;5	70;
16/05/2024;06:58;9;1;0	25;20	80;0	049;0	35;21	7;20	29;0	444;0	518;0	395;5729;2157;115;4114;1549;83;0	718;31	551;11	880;0	634;601;107;63;44;494;320;174;6;5;1;595;378;217;123395;185;1;6	44;5	88;
16/05/2024;07:03;9;1;0	25;20	80;0	049;0	35;21	8;20	32;0	430;0	485;0	382;5301;1996;107;3946;1486;79;0	744;29	371;11	059;0	590;2147;1091;883;208;1056;856;200;601;506;95;1546;1233;313;124612;1218;4;6	53;5	90;
16/05/2024;07:08;9;1;0	25;20	80;0	050;0	35;21	8;20	20;0	544;0	604;0	495;6615;2491;133;5172;1947;104;0	782;36	973;13	922;0	743;1346;474;344;130;872;681;191;187;144;43;1159;881;278;125200;587;2;6	61;5	90;
16/05/2024;07:13;9;1;0	25;20	80;0	050;0	35;21	8;20	34;0	423;0	464;0	373;5089;1916;102;3896;1467;78;0	766;28	338;10	670;0	570;481;148;104;44;333;215;118;26;23;3;455;296;159;125437;238;1;6	61;5	90;
16/05/2024;07:18;9;1;0	25;20	80;0	049;0	35;21	8;20	39;0	363;0	410;0	314;4538;1709;91;3279;1235;66;0	722;25	021;9	421;0	503;168;109;49;60;59;20;39;0;0;0;168;69;99;125557;119;0;6	61;5	90;
16/05/2024;07:23;9;1;0	25;20	80;0	049;0	35;21	8;20	43;0	348;0	378;0	299;4143;1560;83;3115;1173;63;0	752;22	999;8	660;0	462;188;133;59;74;55;15;40;0;0;0;188;74;114;125692;135;0;6	61;5	90;
16/05/2024;07:28;9;1;0	25;20	80;0	049;0	35;21	8;20	44;0	343;0	367;0	294;4005;1508;81;3056;1151;61;0	763;22	290;8	393;0	448;107;90;38;52;17;6;11;0;0;0;107;44;63;125746;55;0;6	61;5	90;
16/05/2024;07:33;9;1;0	25;20	80;0	049;0	35;21	8;20	38;0	373;0	421;0	324;4658;1754;94;3386;1275;68;0	727;25	705;9	679;0	517;554;301;221;80;253;170;83;91;71;20;463;320;143;126113;366;1;6	61;5	90;
16/05/2024;07:38;9;1;0	25;20	80;0	049;0	35;21	8;20	35;0	421;0	453;0	372;4920;1853;99;3865;1455;78;0	786;27	523;10	363;0	553;701;319;220;99;382;252;130;39;28;11;662;444;218;126497;384;1;6	68;5	91;
16/05/2024;07:43;9;1;0	25;20	80;0	049;0	35;21	8;20	37;0	393;0	431;0	344;4743;1786;95;3593;1353;72;0	758;26	363;9	926;0	530;171;84;45;39;87;60;27;11;10;1;160;95;65;126594;97;0;6	68;5	91;
16/05/2024;07:48;9;1;0	25;20	80;0	050;0	35;21	8;20	38;0	385;0	421;0	335;4616;1738;93;3490;1314;70;0	756;25	645;9	656;0	515;236;74;26;48;162;74;88;0;0;0;236;100;136;126800;206;1;6	68;5	91;
16/05/2024;07:53;9;1;0	25;20	80;0	050;0	35;21	8;20	38;0	378;0	421;0	328;4623;1741;93;3412;1285;69;0	738;25	579;9	631;0	514;224;145;59;86;79;41;38;0;0;0;224;100;124;126974;174;1;6	68;5	91;
16/05/2024;07:58;9;1;0	25;20	80;0	050;0	35;21	8;20	40;0	354;0	399;0	304;4412;1661;89;3167;1192;64;0	718;24	297;9	148;0	488;104;78;33;45;26;3;23;0;0;0;104;36;68;127109;135;0;6	68;5	91;
16/05/2024;08:03;9;1;0	25;20	80;0	050;0	35;21	8;20	44;0	331;0	367;0	282;4055;1527;81;2938;1106;59;0	724;22	364;8	421;0	450;30;18;5;13;12;0;12;0;0;0;30;5;25;127125;16;0;6	68;5	91;
16/05/2024;08:08;9;1;0	25;20	80;0	049;0	35;21	8;20	44;0	318;0	367;0	269;4093;1541;82;2811;1058;56;0	687;22	377;8	425;0	450;20;6;2;4;14;4;10;0;0;0;20;6;14;127133;8;0;6	68;5	91;
16/05/2024;08:13;9;1;0	25;20	80;0	049;0	35;21	7;20	44;0	310;0	367;0	261;4115;1549;83;2723;1025;55;0	662;22	362;8	420;0	449;37;19;3;16;18;0;18;0;0;0;37;3;34;127147;14;0;6	68;5	91;
16/05/2024;08:18;9;1;0	25;20	80;0	049;0	35;21	7;20	46;0	299;0	345;0	250;3852;1450;77;2605;981;52;0	676;21	008;7	910;0	422;43;17;4;13;26;2;24;0;0;0;43;6;37;127175;28;0;6	68;5	91;
16/05/2024;08:23;9;1;0	25;20	80;0	049;0	35;21	7;20	47;0	285;0	334;0	236;3760;1416;76;2465;928;50;0	656;20	407;7	684;0	410;73;26;3;23;47;4;43;0;0;0;73;7;66;127236;61;0;6	68;5	91;
16/05/2024;08:28;9;1;0	25;20	80;0	048;0	35;21	8;20	47;0	283;0	334;0	235;3763;1417;76;2457;925;49;0	653;20	408;7	684;0	410;18;10;0;10;8;3;5;0;0;0;18;3;15;127243;8;0;6	68;5	91;
16/05/2024;08:33;9;1;0	25;20	80;0	048;0	35;21	8;20	47;0	276;0	334;0	229;3778;1423;76;2385;898;48;0	631;20	386;7	676;0	410;56;28;7;21;28;6;22;0;0;0;56;13;43;127286;42;0;6	68;5	91;
16/05/2024;08:38;9;1;0	25;20	80;0	048;0	35;21	8;20	47;0	285;0	334;0	237;3763;1417;76;2477;933;50;0	658;20	434;7	694;0	411;64;41;18;23;23;8;15;0;0;0;64;26;38;127346;60;0;6	68;5	91;
16/05/2024;08:43;9;1;0	25;20	80;0	048;0	35;21	8;20	47;0	273;0	334;0	225;3798;1430;76;2357;888;47;0	621;20	440;7	696;0	411;18;12;3;9;6;2;4;0;0;0;18;5;13;127360;14;0;6	68;5	91;
16/05/2024;08:48;9;1;0	25;20	80;0	048;0	35;21	8;20	47;0	272;0	334;0	224;3767;1419;76;2328;877;47;0	618;20	263;7	630;0	407;27;20;10;10;7;2;5;0;0;0;27;12;15;127378;18;0;6	68;5	91;
16/05/2024;08:53;9;1;0	25;20	80;0	048;0	35;21	8;20	48;0	267;0	324;0	219;3642;1371;73;2278;858;46;0	625;19	622;7	388;0	394;11;5;2;3;6;0;6;0;0;0;11;2;9;127389;11;0;6	68;5	91;
16/05/2024;08:58;9;1;0	25;20	80;0	048;0	35;21	8;20	49;0	263;0	313;0	215;3532;1330;71;2247;846;45;0	636;19	079;7	184;0	383;18;13;3;10;5;0;5;0;0;0;18;3;15;127397;8;0;6	68;5	91;
16/05/2024;09:03;9;1;0	25;20	80;0	048;0	35;21	8;20	48;0	267;0	324;0	219;3653;1375;73;2284;860;46;0	625;19	680;7	410;0	396;71;45;19;26;26;2;24;0;0;0;71;21;50;127443;46;0;6	68;5	91;
16/05/2024;09:08;9;1;0	25;20	80;0	047;0	35;21	8;20	47;0	280;0	334;0	233;3769;1419;76;2430;915;49;0	645;20	402;7	682;0	410;310;112;83;29;198;131;67;14;12;2;296;202;94;127619;176;1;6	68;5	91;
16/05/2024;09:13;9;1;0	25;20	80;0	047;0	35;21	8;20	38;0	342;0	421;0	295;4707;1772;95;3063;1153;62;0	651;25	517;9	608;0	513;690;149;107;42;541;331;210;38;33;5;652;405;247;127854;235;1;6	70;6	08;
16/05/2024;09:18;9;1;0	25;20	80;0	048;0	35;21	8;20	44;0	300;0	367;0	252;4137;1558;83;2626;989;53;0	635;22	338;8	411;0	449;214;133;58;75;81;25;56;0;0;0;214;83;131;128011;157;1;6	70;6	08;
16/05/2024;09:23;9;1;0	25;20	80;0	048;0	35;21	8;20	41;0	329;0	388;0	281;4321;1627;87;2916;1098;59;0	675;23	557;8	870;0	473;126;75;23;52;51;10;41;0;0;0;126;33;93;128112;102;0;6	70;6	08;
16/05/2024;09:28;9;1;0	25;20	80;0	048;0	35;21	8;20	44;0	317;0	367;0	269;4095;1542;82;2811;1059;57;0	687;22	385;8	428;0	450;25;10;1;9;15;0;15;0;0;0;25;1;24;128149;37;0;6	70;6	08;
16/05/2024;09:33;9;1;0	25;20	80;0	048;0	35;21	8;20	44;0	312;0	367;0	264;4103;1545;82;2756;1038;55;0	672;22	349;8	415;0	449;10;8;0;8;2;1;1;0;0;0;10;1;9;128152;3;0;6	70;6	08;
16/05/2024;09:38;9;1;0	25;20	80;0	047;0	35;21	8;20	44;0	321;0	367;0	274;4063;1530;82;2851;1074;57;0	702;22	291;8	393;0	448;54;17;2;15;37;6;31;0;0;0;54;8;46;128174;21;0;6	71;6	09;
16/05/2024;09:43;9;1;0	25;20	80;0	047;0	35;21	8;20	44;0	316;0	367;0	269;4080;1536;82;2801;1055;56;0	687;22	304;8	398;0	448;46;27;10;17;19;5;14;0;0;0;46;15;31;128207;33;0;6	71;6	09;
16/05/2024;09:48;9;1;0	27;20	80;0	047;0	35;21	8;20	44;0	312;0	367;0	265;4060;1529;82;2737;1031;55;0	674;22	133;8	334;0	445;742;314;242;72;428;324;104;113;96;17;629;470;159;128645;438;1;6	73;6	09;
16/05/2024;09:53;9;1;0	27;20	80;0	047;0	35;21	9;20	38;0	360;0	421;0	313;4668;1758;94;3250;1224;65;0	696;25	579;9	631;0	514;442;222;125;97;220;141;79;18;16;2;424;250;174;128888;243;1;6	78;6	09;
16/05/2024;09:58;9;1;0	25;20	80;0	049;0	35;21	8;20	44;0	326;0	367;0	278;4057;1528;82;2888;1087;58;0	712;22	311;8	401;0	448;99;29;6;23;70;17;53;0;0;0;99;23;76;128951;64;0;6	78;6	09;
16/05/2024;10:03;9;1;0	25;20	80;0	049;0	35;21	8;20	45;0	309;0	356;0	260;3964;1493;80;2707;1019;54;0	683;21	653;8	153;0	435;60;8;1;7;52;0;52;0;0;0;60;1;59;129057;106;0;6	78;6	09;
16/05/2024;10:08;9;1;0	25;20	80;0	049;0	35;21	8;20	47;0	295;0	334;0	246;3743;1409;75;2576;970;52;0	688;20	472;7	708;0	411;88;23;7;16;65;16;49;0;0;0;88;23;65;129107;50;0;6	78;6	09;
16/05/2024;10:13;9;1;0	25;20	80;0	049;0	35;21	8;20	46;0	306;0	345;0	258;3848;1449;77;2694;1014;54;0	700;21	104;7	946;0	424;75;4;2;2;71;4;67;0;0;0;75;6;69;129113;6;0;6	78;6	09;
16/05/2024;10:18;9;1;0	25;20	80;0	048;0	35;21	8;20	45;0	304;0	356;0	256;3993;1503;80;2675;1007;54;0	670;21	742;8	187;0	437;192;6;0;6;186;85;101;0;0;0;192;85;107;129140;27;0;6	78;6	09;
16/05/2024;10:23;9;1;0	25;20	80;0	048;0	35;21	8;20	46;0	301;0	345;0	253;3873;1458;78;2650;998;53;0	684;21	161;7	968;0	425;66;24;11;13;42;4;38;0;0;0;66;15;51;129160;19;0;6	78;6	09;
16/05/2024;10:28;9;1;0	25;20	80;0	048;0	35;21	8;20	47;0	297;0	334;0	249;3737;1407;75;2613;984;53;0	699;20	493;7	716;0	412;62;26;16;10;36;4;32;0;0;0;62;20;42;129187;27;0;6	78;6	09;
16/05/2024;10:33;9;1;0	25;20	80;0	048;0	35;21	8;20	47;0	296;0	334;0	248;3699;1393;74;2566;966;52;0	694;20	256;7	627;0	407;290;90;43;47;200;91;109;0;0;0;290;134;156;129420;233;1;6	78;6	09;
16/05/2024;10:38;9;1;0	25;20	80;0	048;0	35;21	8;20	44;0	312;0	367;0	264;4088;1539;82;2746;1034;55;0	672;22	271;8	386;0	448;292;149;97;52;143;58;85;0;0;0;292;155;137;129635;215;1;6	78;6	09;
16/05/2024;10:43;9;1;0	25;20	80;0	048;0	35;21	8;20	47;0	291;0	334;0	244;3736;1407;75;2540;957;51;0	680;20	392;7	678;0	410;76;22;1;21;54;2;52;0;0;0;76;3;73;129795;160;1;6	78;6	09;
16/05/2024;10:48;9;1;0	25;20	80;0	048;0	35;21	8;20	48;0	280;0	324;0	232;3607;1358;73;2407;906;48;0	667;19	631;7	392;0	395;394;144;97;47;250;100;150;17;15;2;377;182;195;129948;153;1;6	78;6	15;
16/05/2024;10:53;9;1;0	25;20	80;0	048;0	35;21	9;20	38;0	350;0	421;0	302;4701;1770;94;3139;1182;63;0	668;25	585;9	634;0	514;1089;391;304;87;698;442;256;233;184;49;856;562;294;130510;562;2;6	85;6	26;
16/05/2024;10:58;9;1;0	25;20	80;0	047;0	35;21	9;20	40;0	350;0	399;0	303;4421;1665;89;3152;1187;63;0	713;24	319;9	157;0	489;1035;294;211;83;741;466;275;164;127;37;871;550;321;131113;603;2;6	90;6	26;
16/05/2024;11:03;9;1;0	25;20	80;0	047;0	35;21	9;20	41;0	354;0	388;0	307;4274;1609;86;3200;1205;64;0	749;23	705;8	926;0	476;440;100;57;43;340;202;138;0;0;0;440;259;181;131384;271;1;6	90;6	26;
16/05/2024;11:08;9;1;0	25;20	80;0	048;0	35;21	9;20	41;0	353;0	388;0	305;4267;1607;86;3174;1195;64;0	744;23	640;8	901;0	475;771;174;120;54;597;361;236;58;49;9;713;432;281;131793;408;1;6	95;6	26;
16/05/2024;11:13;9;1;0	25;20	80;0	048;0	35;21	9;20	41;0	360;0	388;0	312;4261;1605;86;3253;1225;65;0	763;23	718;8	930;0	477;747;70;24;46;677;506;171;0;0;0;747;530;217;132291;499;2;6	95;6	26;
16/05/2024;11:18;9;1;0	25;20	80;0	047;0	35;21	9;20	41;0	362;0	388;0	315;4263;1605;86;3296;1241;66;0	773;23	781;8	954;0	478;590;86;27;59;504;381;123;0;0;0;590;408;182;132814;523;2;6	95;6	26;
16/05/2024;11:23;9;1;0	25;20	80;0	047;0	35;21	9;20	38;0	381;0	421;0	334;4594;1730;92;3463;1304;70;0	754;25	512;9	606;0	513;898;309;219;90;589;377;212;80;66;14;818;530;288;133378;564;2;6	95;6	26;
16/05/2024;11:28;9;1;0	25;20	80;0	047;0	35;21	9;20	38;0	380;0	421;0	333;4605;1734;93;3451;1299;69;0	749;25	546;9	619;0	513;500;196;113;83;304;155;149;42;37;5;458;231;227;133625;247;1;7	03;6	26;
16/05/2024;11:33;9;1;0	25;20	80;0	047;0	35;21	9;20	41;0	356;0	388;0	309;4277;1610;86;3233;1217;65;0	756;23	761;8	947;0	478;110;35;12;23;75;32;43;2;1;1;108;43;65;133671;46;0;7	03;6	26;
16/05/2024;11:38;9;1;0	25;20	80;0	047;0	35;21	9;20	44;0	345;0	367;0	298;4034;1519;81;3130;1179;63;0	776;22	517;8	478;0	453;282;195;119;76;87;35;52;0;0;0;282;154;128;133866;195;1;7	03;6	26;
16/05/2024;11:43;9;1;0	25;20	80;0	047;0	35;21	9;20	44;0	334;0	367;0	287;4012;1511;81;2968;1117;60;0	740;22	206;8	361;0	446;148;101;50;51;47;10;37;0;0;0;148;60;88;134014;148;0;7	03;6	26;
16/05/2024;11:48;9;1;0	25;20	80;0	047;0	35;21	9;20	44;0	324;0	367;0	277;4069;1532;82;2886;1087;58;0	709;22	365;8	421;0	450;64;23;11;12;41;13;28;0;0;0;64;24;40;134054;40;0;7	03;6	26;
16/05/2024;11:53;9;1;0	25;20	80;0	047;0	35;21	9;20	45;0	316;0	356;0	269;3958;1490;80;2805;1056;56;0	709;21	751;8	190;0	437;51;9;6;3;42;19;23;0;0;0;51;25;26;134074;19;0;7	03;6	26;
16/05/2024;11:58;9;1;0	25;20	80;0	047;0	35;22	0;20	47;0	301;0	334;0	254;3714;1398;75;2659;1001;53;0	716;20	442;7	697;0	411;62;16;8;8;46;18;28;0;0;0;62;26;36;134170;96;0;7	03;6	26;
16/05/2024;12:03;9;1;0	25;20	80;0	047;0	35;22	0;20	47;0	288;0	334;0	241;3756;1414;76;2524;950;51;0	672;20	464;7	705;0	411;46;18;11;7;28;7;21;0;0;0;46;18;28;134195;26;0;7	03;6	26;
16/05/2024;12:08;9;1;0	25;20	80;0	047;0	35;22	0;20	47;0	286;0	334;0	239;3746;1410;75;2496;940;50;0	666;20	381;7	674;0	410;22;9;2;7;13;3;10;0;0;0;22;5;17;134204;9;0;7	03;6	26;
16/05/2024;12:13;9;1;0	25;20	80;0	047;0	35;22	0;20	47;0	287;0	334;0	240;3731;1405;75;2496;940;50;0	669;20	312;7	648;0	408;22;9;0;9;13;3;10;0;0;0;22;3;19;134211;7;0;7	03;6	26;
16/05/2024;12:18;9;1;0	25;20	80;0	047;0	35;22	0;20	47;0	288;0	334;0	241;3736;1407;75;2510;945;50;0	672;20	352;7	663;0	409;51;31;18;13;20;9;11;1;1;0;50;26;24;134246;34;0;7	03;6	26;
16/05/2024;12:23;9;1;0	25;20	80;0	047;0	35;22	0;20	47;0	288;0	334;0	241;3745;1410;75;2516;947;51;0	672;20	404;7	683;0	410;30;13;5;8;17;8;9;0;0;0;30;13;17;134268;23;0;7	03;6	26;
16/05/2024;12:28;9;1;0	25;20	80;0	046;0	35;22	0;20	47;0	288;0	334;0	242;3742;1409;75;2524;950;51;0	675;20	399;7	681;0	410;86;22;8;14;64;16;48;0;0;0;86;24;62;134325;56;0;7	03;6	26;
16/05/2024;12:33;9;1;0	25;20	80;0	046;0	35;22	0;20	47;0	291;0	334;0	245;3702;1394;74;2538;956;51;0	686;20	234;7	619;0	407;71;43;12;31;28;6;22;0;0;0;71;18;53;134502;177;1;7	03;6	26;
16/05/2024;12:38;9;1;0	25;20	80;0	046;0	35;22	0;20	47;0	293;0	334;0	247;3718;1400;75;2569;967;52;0	691;20	346;7	661;0	409;109;85;55;30;24;9;15;0;0;0;109;64;45;134561;59;0;7	03;6	26;
16/05/2024;12:43;9;1;0	25;20	80;0	046;0	35;22	0;20	47;0	285;0	334;0	239;3750;1412;75;2489;937;50;0	664;20	391;7	678;0	410;36;12;5;7;24;6;18;0;0;0;36;11;25;134577;16;0;7	03;6	26;
16/05/2024;12:48;9;1;0	25;20	80;0	046;0	35;22	0;20	47;0	284;0	334;0	238;3736;1407;75;2469;930;50;0	661;20	301;7	644;0	408;66;5;0;5;61;33;28;0;0;0;66;33;33;134606;29;0;7	03;6	26;
16/05/2024;12:53;9;1;0	25;20	80;0	046;0	35;22	0;20	47;0	277;0	334;0	231;3771;1420;76;2411;908;48;0	639;20	386;7	676;0	410;166;55;42;13;111;78;33;34;31;3;132;89;43;134677;71;0;7	03;6	26;
16/05/2024;12:58;9;1;0	25;20	80;0	046;0	35;22	0;20	41;0	334;0	388;0	288;4311;1623;87;2990;1126;60;0	694;23	604;8	888;0	474;425;118;81;37;307;58;249;40;3;37;385;136;249;134764;86;0;7	03;6	43;
16/05/2024;13:03;9;1;0	25;20	80;0	046;0	35;22	0;20	43;0	330;0	378;0	284;4192;1578;84;2955;1113;59;0	705;23	014;8	665;0	463;638;200;126;74;438;219;219;115;62;53;523;283;240;135123;359;1;7	09;6	61;
16/05/2024;13:08;9;1;0	25;20	80;0	047;0	35;22	0;20	41;0	338;0	388;0	291;4289;1615;86;3015;1135;61;0	703;23	536;8	862;0	473;174;81;31;50;93;30;63;0;0;0;174;61;113;135270;148;0;7	09;6	61;
16/05/2024;13:13;9;1;0	25;20	80;0	047;0	35;21	9;20	44;0	328;0	367;0	281;4060;1529;82;2931;1104;59;0	722;22	381;8	427;0	450;9;9;2;7;0;0;0;0;0;0;9;2;7;135271;1;0;7	09;6	61;
16/05/2024;13:18;9;1;0	25;20	80;0	046;0	35;21	9;20	47;0	311;0	334;0	264;3685;1387;74;2762;1040;56;0	749;20	441;7	697;0	411;5;4;0;4;1;0;1;0;0;0;5;0;5;135272;1;0;7	09;6	61;
16/05/2024;13:23;9;1;0	25;20	80;0	046;0	35;21	9;20	47;0	312;0	334;0	266;3691;1390;74;2787;1049;56;0	755;20	503;7	720;0	412;3;3;0;3;0;0;0;0;0;0;3;0;3;135272;0;0;7	09;6	61;
16/05/2024;13:28;9;1;0	25;20	80;0	046;0	35;21	9;20	47;0	321;0	334;0	274;3639;1370;73;2852;1074;57;0	784;20	348;7	662;0	409;13;12;4;8;1;1;0;0;0;0;13;5;8;135278;5;0;7	09;6	61;
16/05/2024;13:33;9;1;0	25;20	80;0	046;0	35;21	9;20	47;0	323;0	334;0	277;3653;1375;73;2894;1090;58;0	792;20	466;7	706;0	411;26;20;10;10;6;2;4;0;0;0;26;12;14;135293;16;0;7	09;6	61;
16/05/2024;13:38;9;1;0	25;20	80;0	047;0	35;21	9;20	46;0	330;0	345;0	283;3769;1419;76;2947;1110;59;0	782;21	067;7	932;0	423;12;6;1;5;6;0;6;0;0;0;12;1;11;135300;7;0;7	09;6	61;
16/05/2024;13:43;9;1;0	25;20	80;0	047;0	35;21	9;20	44;0	335;0	367;0	288;4029;1517;81;2991;1126;60;0	742;22	316;8	403;0	449;14;9;4;5;5;0;5;0;0;0;14;4;10;135318;18;0;7	09;6	61;
16/05/2024;13:48;9;1;0	25;20	80;0	046;0	35;21	9;20	46;0	328;0	345;0	282;3770;1419;76;2937;1106;59;0	779;21	057;7	929;0	423;26;3;0;3;23;0;23;0;0;0;26;0;26;135324;6;0;7	09;6	61;
16/05/2024;13:53;9;1;0	25;20	80;0	046;0	35;21	9;20	46;0	330;0	345;0	284;3743;1409;75;2937;1106;59;0	785;20	935;7	883;0	421;25;19;6;13;6;3;3;0;0;0;25;9;16;135344;20;0;7	09;6	61;
16/05/2024;13:58;9;1;0	25;20	80;0	047;0	35;21	9;20	46;0	329;0	345;0	282;3770;1420;76;2937;1106;59;0	779;21	061;7	930;0	423;72;64;29;35;8;4;4;0;0;0;72;33;39;135392;48;0;7	09;6	61;
16/05/2024;14:03;9;1;0	25;20	80;0	047;0	35;21	9;20	44;0	354;0	367;0	307;3999;1506;80;3207;1208;64;0	802;22	454;8	454;0	451;174;105;48;57;69;16;53;0;0;0;174;64;110;135513;122;0;7	09;6	61;
16/05/2024;14:08;9;1;0	25;20	80;0	047;0	35;21	9;20	36;0	420;0	442;0	373;4801;1808;97;3893;1466;78;0	811;27	016;10	172;0	543;716;241;179;62;475;264;211;87;74;13;629;369;260;136019;506;2;7	19;6	69;
16/05/2024;14:13;9;1;0	25;20	80;0	047;0	35;21	9;20	41;0	370;0	388;0	323;4195;1579;84;3337;1256;67;0	795;23	520;8	856;0	473;139;59;12;47;80;22;58;0;0;0;139;34;105;136123;104;0;7	20;6	70;
16/05/2024;14:18;9;1;0	25;20	80;0	046;0	35;21	9;20	44;0	341;0	367;0	295;4030;1517;81;3085;1162;62;0	766;22	440;8	449;0	451;6;3;1;2;3;1;2;0;0;0;6;2;4;136127;4;0;7	20;6	70;
16/05/2024;14:23;9;1;0	25;20	80;0	046;0	35;21	9;20	47;0	330;0	334;0	284;3621;1363;73;2952;1112;59;0	815;20	395;7	679;0	410;16;12;5;7;4;0;4;0;0;0;16;5;11;136131;4;0;7	20;6	70;
16/05/2024;14:28;9;1;0	25;20	80;0	046;0	35;21	9;20	47;0	331;0	334;0	284;3627;1366;73;2968;1117;60;0	818;20	442;7	697;0	411;2;1;1;0;1;1;0;0;0;0;2;2;0;136133;2;0;7	20;6	70;
16/05/2024;14:33;9;1;0	25;20	80;0	046;0	35;21	9;20	47;0	324;0	334;0	278;3646;1373;73;2899;1091;58;0	795;20	440;7	696;0	411;4;2;1;1;2;0;2;0;0;0;4;1;3;136136;4;0;7	20;6	70;
16/05/2024;14:38;9;1;0	25;20	80;0	046;0	35;22	0;20	47;0	320;0	334;0	274;3663;1379;74;2860;1077;57;0	781;20	467;7	706;0	411;33;18;10;8;15;2;13;0;0;0;33;12;21;136162;26;0;7	20;6	70;
16/05/2024;14:43;9;1;0	25;20	80;0	046;0	35;22	0;20	48;0	312;0	324;0	266;3513;1323;71;2760;1039;55;0	786;19	654;7	400;0	395;1;1;0;1;0;0;0;0;0;0;1;0;1;136162;0;0;7	20;6	70;
16/05/2024;14:48;9;1;0	25;20	80;0	046;0	35;22	0;20	49;0	303;0	313;0	257;3397;1279;68;2665;1003;54;0	784;18	999;7	154;0	382;0;0;0;0;0;0;0;0;0;0;0;0;0;136162;0;0;7	20;6	70;
16/05/2024;14:53;9;1;0	25;20	80;0	046;0	35;22	0;20	49;0	294;0	313;0	248;3454;1301;69;2594;977;52;0	751;19	170;7	218;0	385;25;23;15;8;2;0;2;0;0;0;25;15;10;136182;20;0;7	20;6	70;
16/05/2024;14:58;9;1;0	25;20	80;0	046;0	35;22	0;20	48;0	308;0	324;0	262;3544;1334;71;2731;1028;55;0	771;19	758;7	439;0	397;0;0;0;0;0;0;0;0;0;0;0;0;0;136182;0;0;7	20;6	70;
16/05/2024;15:03;9;1;0	25;20	80;0	046;0	35;22	0;20	49;0	304;0	313;0	258;3408;1283;68;2684;1010;54;0	788;19	071;7	181;0	383;10;10;2;8;0;0;0;0;0;0;10;2;8;136186;4;0;7	20;6	70;
16/05/2024;15:08;9;1;0	25;20	80;0	046;0	35;22	1;20	49;0	296;0	313;0	249;3415;1286;69;2585;973;52;0	757;18	978;7	146;0	381;27;20;7;13;7;4;3;0;0;0;27;11;16;136205;18;0;7	20;6	70;
16/05/2024;15:13;9;1;0	25;20	80;0	046;0	35;22	1;20	48;0	305;0	324;0	259;3544;1335;71;2690;1013;54;0	759;19	707;7	420;0	396;8;8;4;4;0;0;0;0;0;0;8;4;4;136213;9;0;7	20;6	70;
16/05/2024;15:18;9;1;0	25;20	80;0	046;0	35;22	1;20	48;0	304;0	324;0	258;3530;1329;71;2669;1005;54;0	756;19	611;7	384;0	394;7;7;5;2;0;0;0;0;0;0;7;5;2;136217;4;0;7	21;6	70;
16/05/2024;15:23;9;1;0	25;20	80;0	046;0	35;22	1;20	48;0	303;0	324;0	257;3561;1341;72;2682;1010;54;0	753;19	773;7	445;0	397;223;133;107;26;90;30;60;36;31;5;187;106;81;136321;104;0;7	21;6	70;
16/05/2024;15:28;9;1;0	25;20	80;0	046;0	35;22	1;20	48;0	305;0	324;0	259;3577;1347;72;2715;1022;55;0	759;19	886;7	488;0	400;164;3;2;1;161;1;160;0;0;0;164;3;161;136325;3;0;7	21;6	70;
16/05/2024;15:33;9;1;0	25;20	80;0	046;0	35;22	1;20	49;0	300;0	313;0	254;3427;1290;69;2647;997;53;0	772;19	113;7	197;0	384;26;14;5;9;12;1;11;0;0;0;26;6;20;136346;22;0;7	21;6	70;
16/05/2024;15:38;9;1;0	25;20	80;0	046;0	35;22	2;20	49;0	296;0	313;0	250;3442;1296;69;2616;985;53;0	760;19	140;7	207;0	385;13;8;4;4;5;0;5;0;0;0;13;4;9;136355;9;0;7	21;6	70;
16/05/2024;15:43;9;1;0	25;20	80;0	046;0	35;22	2;20	49;0	294;0	313;0	248;3446;1298;69;2588;975;52;0	751;19	125;7	201;0	384;33;21;5;16;12;0;12;0;0;0;33;5;28;136390;35;0;7	21;6	70;
16/05/2024;15:48;9;1;0	25;20	80;0	046;0	35;22	2;20	44;0	336;0	367;0	290;4044;1523;81;3033;1142;61;0	750;22	437;8	448;0	451;716;310;222;88;406;274;132;109;91;18;607;405;202;136758;368;1;7	21;6	72;
16/05/2024;15:53;9;1;0	25;20	80;0	046;0	35;22	2;20	45;0	325;0	356;0	279;3921;1476;79;2902;1093;58;0	740;21	707;8	173;0	436;197;134;65;69;63;18;45;0;0;0;197;83;114;136931;173;1;7	21;6	72;
16/05/2024;15:58;9;1;0	25;20	80;0	046;0	35;22	2;20	41;0	363;0	388;0	317;4233;1594;85;3294;1240;66;0	778;23	639;8	901;0	475;275;160;93;67;115;64;51;26;22;4;249;135;114;137122;191;1;7	21;6	72;
16/05/2024;16:03;9;1;0	25;20	80;0	046;0	35;22	2;20	36;0	410;0	442;0	363;4832;1819;97;3792;1428;76;0	785;27	024;10	175;0	543;1490;695;540;155;795;586;209;272;212;60;1218;914;304;137957;835;3;7	28;6	72;
16/05/2024;16:08;9;1;0	25;20	80;0	046;0	35;22	2;20	38;0	380;0	421;0	334;4590;1728;92;3460;1303;70;0	754;25	491;9	598;0	512;642;232;152;80;410;182;228;32;28;4;610;306;304;138365;409;1;7	28;6	73;
16/05/2024;16:13;9;1;0	25;20	80;0	046;0	35;22	2;20	40;0	369;0	399;0	323;4348;1637;87;3346;1260;67;0	770;24	234;9	125;0	487;107;69;26;43;38;1;37;0;0;0;107;27;80;138440;75;0;7	28;6	73;
16/05/2024;16:18;9;1;0	25;20	80;0	046;0	35;22	2;20	45;0	325;0	356;0	279;3919;1476;79;2901;1092;58;0	740;21	697;8	170;0	436;16;16;6;10;0;0;0;0;0;0;16;6;10;138442;1;0;7	28;6	74;
16/05/2024;16:23;9;1;0	25;20	80;0	046;0	35;22	3;20	47;0	306;0	334;0	259;3687;1388;74;2701;1017;54;0	733;20	373;7	671;0	409;16;16;5;11;0;0;0;0;0;0;16;5;11;138443;1;0;7	28;6	74;
16/05/2024;16:28;9;1;0	25;20	80;0	046;0	35;22	3;20	47;0	302;0	334;0	256;3681;1386;74;2656;1000;53;0	721;20	288;7	639;0	408;33;28;2;26;5;1;4;0;0;0;33;3;30;138452;9;0;7	28;6	74;
16/05/2024;16:33;9;1;0	25;20	80;0	046;0	35;22	3;20	48;0	297;0	324;0	251;3542;1334;71;2595;977;52;0	733;19	573;7	370;0	393;10;9;0;9;1;0;1;0;0;0;10;0;10;138453;1;0;7	28;6	74;
16/05/2024;16:38;9;1;0	25;20	80;0	046;0	35;22	3;20	49;0	276;0	313;0	229;3482;1311;70;2387;899;48;0	686;19	032;7	166;0	383;2;2;0;2;0;0;0;0;0;0;2;0;2;138453;1;0;7	28;6	74;
16/05/2024;16:43;9;1;0	25;20	80;0	046;0	35;22	3;20	49;0	278;0	313;0	232;3480;1310;70;2417;910;49;0	694;19	061;7	177;0	383;41;27;10;17;14;10;4;0;0;0;41;20;21;138481;28;0;7	28;6	74;
16/05/2024;16:48;9;1;0	25;20	80;0	045;0	35;22	3;20	49;0	274;0	313;0	229;3485;1312;70;2379;896;48;0	683;19	033;7	167;0	383;13;13;2;11;0;0;0;0;0;0;13;2;11;138482;1;0;7	28;6	74;
16/05/2024;16:53;9;1;0	25;20	80;0	045;0	35;22	3;20	50;0	269;0	302;0	224;3377;1272;68;2341;882;47;0	693;18	491;6	962;0	372;15;12;3;9;3;0;3;0;0;0;15;3;12;138486;4;0;7	28;6	74;
16/05/2024;16:58;9;1;0	25;20	80;0	046;0	35;22	3;20	51;0	260;0	291;0	214;3250;1224;65;2229;839;45;0	686;17	763;6	688;0	357;43;28;12;16;15;3;12;0;0;0;43;15;28;138511;25;0;7	28;6	74;
16/05/2024;17:03;9;1;0	25;20	80;0	046;0	35;22	3;20	50;0	263;0	302;0	217;3363;1266;68;2250;847;45;0	669;18	311;6	895;0	368;50;2;1;1;48;0;48;0;0;0;50;1;49;138513;3;0;7	28;6	74;
16/05/2024;17:08;9;1;0	25;20	80;0	045;0	35;22	3;20	52;0	256;0	280;0	210;3109;1170;62;2188;824;44;0	704;17	063;6	425;0	343;238;110;84;26;128;54;74;37;29;8;201;109;92;138614;101;0;7	28;6	74;
16/05/2024;17:13;9;1;0	25;20	80;0	045;0	35;22	3;20	51;0	257;0	291;0	212;3252;1225;65;2210;832;44;0	679;17	749;6	683;0	357;91;7;0;7;84;13;71;0;0;0;91;13;78;138632;17;0;7	28;6	74;
16/05/2024;17:18;9;1;0	25;20	80;0	045;0	35;22	3;20	50;0	259;0	302;0	214;3395;1278;68;2230;840;45;0	657;18	431;6	940;0	370;177;67;52;15;110;24;86;31;26;5;146;50;96;138717;85;0;7	28;6	74;
16/05/2024;17:23;9;1;0	25;20	80;0	045;0	35;22	3;20	50;0	259;0	302;0	214;3389;1276;68;2226;838;45;0	657;18	397;6	927;0	370;66;33;0;33;33;0;33;0;0;0;66;0;66;138787;69;0;7	28;6	74;
16/05/2024;17:28;9;1;0	25;20	80;0	045;0	35;22	3;20	52;0	251;0	280;0	205;3126;1177;63;2139;805;43;0	684;17	080;6	431;0	343;102;37;2;35;65;0;65;0;0;0;102;2;100;138875;88;0;7	28;6	74;
16/05/2024;17:33;9;1;0	25;20	80;0	045;0	35;22	3;20	52;0	249;0	280;0	204;3149;1186;63;2134;804;43;0	678;17	181;6	469;0	345;88;29;0;29;59;0;59;0;0;0;88;0;88;138953;78;0;7	28;6	74;
16/05/2024;17:38;9;1;0	25;20	80;0	045;0	35;22	3;20	52;0	249;0	280;0	204;3114;1173;63;2110;795;42;0	678;16	990;6	397;0	342;105;11;0;11;94;6;88;0;0;0;105;6;99;138999;46;0;7	28;6	74;
16/05/2024;17:43;9;1;0	25;20	80;0	045;0	35;22	3;20	47;0	286;0	334;0	241;3741;1409;75;2514;946;51;0	672;20	382;7	675;0	410;528;203;124;79;325;197;128;19;15;4;509;306;203;139310;311;1;7	28;6	75;
16/05/2024;17:48;9;1;0	25;20	80;0	045;0	35;22	3;20	47;0	281;0	334;0	236;3752;1413;75;2460;926;49;0	656;20	364;7	668;0	409;526;174;119;55;352;127;225;48;42;6;478;204;274;139561;251;1;7	28;6	78;
16/05/2024;17:53;9;1;0	25;20	80;0	045;0	35;22	3;20	44;0	306;0	367;0	261;4118;1550;83;2725;1026;55;0	662;22	379;8	426;0	450;257;110;29;81;147;65;82;0;0;0;257;94;163;140009;448;1;7	28;6	78;
16/05/2024;17:58;9;1;0	25;20	80;0	045;0	35;22	3;20	44;0	323;0	367;0	278;4078;1536;82;2903;1093;58;0	712;22	427;8	444;0	451;134;43;18;25;91;34;57;0;0;0;134;52;82;140118;109;0;7	28;6	78;
16/05/2024;18:03;9;1;0	25;20	80;0	045;0	35;22	3;20	46;0	308;0	345;0	263;3830;1442;77;2744;1033;55;0	716;21	087;7	940;0	424;120;31;19;12;89;43;46;0;0;0;120;62;58;140222;104;0;7	28;6	78;
16/05/2024;18:08;9;1;0	25;20	80;0	045;0	35;22	3;20	47;0	297;0	334;0	252;3699;1393;74;2617;985;53;0	708;20	320;7	651;0	408;58;18;6;12;40;3;37;0;0;0;58;9;49;140695;474;2;7	28;6	78;
16/05/2024;18:13;9;1;0	25;20	80;0	045;0	35;22	3;20	47;0	293;0	334;0	248;3702;1394;74;2569;967;52;0	694;20	274;7	634;0	408;142;50;12;38;92;40;52;0;0;0;142;52;90;140839;144;0;7	28;6	78;
16/05/2024;18:18;9;1;0	25;20	80;0	045;0	35;22	3;20	46;0	306;0	345;0	261;3818;1438;77;2714;1022;55;0	711;20	993;7	905;0	422;311;122;40;82;189;100;89;0;0;0;311;140;171;141268;429;1;7	28;6	78;
16/05/2024;18:23;9;1;0	25;20	80;0	045;0	35;22	3;20	38;0	360;0	421;0	315;4677;1761;94;3287;1238;66;0	703;25	668;9	665;0	516;892;306;225;81;586;457;129;18;15;3;874;667;207;141652;384;1;7	28;6	78;
16/05/2024;18:28;9;1;0	25;20	80;0	046;0	35;22	3;20	38;0	359;0	421;0	313;4657;1753;94;3242;1221;65;0	696;25	514;9	607;0	513;1346;429;315;114;917;743;174;123;105;18;1223;953;270;142371;719;2;7	40;6	91;
16/05/2024;18:33;9;1;0	25;20	80;0	046;0	35;22	3;20	39;0	355;0	410;0	308;4514;1700;91;3190;1201;64;0	707;24	793;9	335;0	498;1493;566;444;122;927;681;246;298;240;58;1195;885;310;143173;802;3;7	40;6	91;
16/05/2024;18:38;9;1;0	25;20	80;0	046;0	35;22	4;20	38;0	375;0	421;0	328;4596;1731;92;3393;1277;68;0	738;25	430;9	575;0	511;769;264;170;94;505;277;228;83;67;16;686;380;306;143554;380;1;7	44;6	94;
16/05/2024;18:43;9;1;0	25;20	80;0	046;0	35;22	4;20	44;0	331;0	367;0	285;4025;1516;81;2957;1113;59;0	735;22	253;8	379;0	447;220;77;15;62;143;37;106;0;0;0;220;52;168;143741;187;1;7	44;6	94;
16/05/2024;18:48;9;1;0	25;20	80;0	046;0	35;22	4;20	41;0	360;0	388;0	313;4256;1602;86;3270;1231;66;0	768;23	713;8	929;0	477;154;88;28;60;66;19;47;0;0;0;154;47;107;143834;93;0;7	44;6	94;
16/05/2024;18:53;9;1;0	25;20	80;0	046;0	35;22	4;20	41;0	355;0	388;0	308;4252;1601;85;3204;1207;64;0	754;23	611;8	890;0	475;321;100;31;69;221;127;94;0;0;0;321;158;163;144094;260;1;7	44;6	94;
16/05/2024;18:58;9;1;0	25;20	80;0	046;0	35;22	4;20	44;0	331;0	367;0	284;4064;1530;82;2975;1120;60;0	732;22	454;8	455;0	451;89;7;1;6;82;24;58;0;0;0;89;25;64;144122;28;0;7	44;6	94;
16/05/2024;19:03;9;1;0	25;20	80;0	046;0	35;22	4;20	47;0	312;0	334;0	266;3692;1390;74;2788;1050;56;0	755;20	511;7	723;0	412;87;4;0;4;83;4;79;0;0;0;87;4;83;144137;16;0;7	44;6	94;
16/05/2024;19:08;9;1;0	25;20	80;0	046;0	35;22	4;20	47;0	306;0	334;0	260;3660;1378;74;2692;1014;54;0	735;20	240;7	621;0	407;153;24;14;10;129;32;97;0;0;0;153;46;107;144197;60;0;7	44;6	94;
16/05/2024;19:13;9;1;0	25;20	80;0	046;0	35;22	4;20	47;0	305;0	334;0	259;3687;1388;74;2691;1013;54;0	730;20	363;7	667;0	409;85;6;2;4;79;18;61;0;0;0;85;20;65;144217;20;0;7	44;6	94;
16/05/2024;19:18;9;1;0	25;20	80;0	046;0	35;22	4;20	47;0	296;0	334;0	250;3701;1394;74;2598;978;52;0	702;20	308;7	647;0	408;75;9;2;7;66;15;51;0;0;0;75;17;58;144258;41;0;7	44;6	94;
16/05/2024;19:23;9;1;0	25;20	80;0	046;0	35;22	4;20	47;0	296;0	334;0	249;3706;1395;74;2591;976;52;0	699;20	318;7	650;0	408;158;8;1;7;150;44;106;0;0;0;158;45;113;144299;41;0;7	44;6	94;
16/05/2024;19:28;9;1;0	25;20	80;0	046;0	35;22	4;20	47;0	288;0	334;0	242;3744;1410;75;2526;951;51;0	675;20	410;7	685;0	410;153;33;15;18;120;17;103;0;0;0;153;32;121;144461;162;1;7	44;6	94;
16/05/2024;19:33;9;1;0	25;20	80;0	046;0	35;22	4;20	47;0	295;0	334;0	249;3723;1402;75;2593;976;52;0	697;20	399;7	681;0	410;729;231;168;63;498;326;172;62;56;6;667;438;229;144735;274;1;7	44;6	94;
16/05/2024;19:38;9;1;0	25;20	80;0	046;0	35;22	4;20	41;0	342;0	388;0	296;4300;1619;86;3085;1161;62;0	717;23	675;8	914;0	476;928;255;169;86;673;499;174;71;52;19;857;616;241;145072;337;1;7	50;7	09;
16/05/2024;19:43;9;1;0	25;20	80;0	046;0	35;22	4;20	44;0	322;0	367;0	276;4080;1536;82;2884;1086;58;0	707;22	412;8	439;0	450;588;106;36;70;482;202;280;0;0;0;588;238;350;145472;400;1;7	50;7	10;
16/05/2024;19:48;9;1;0	25;20	80;0	046;0	35;22	4;20	41;0	344;0	388;0	298;4284;1613;86;3094;1165;62;0	722;23	615;8	892;0	475;68;15;0;15;53;22;31;0;0;0;68;22;46;145529;56;0;7	50;7	10;
16/05/2024;19:53;9;1;0	25;20	80;0	046;0	35;22	4;20	44;0	336;0	367;0	289;4044;1523;81;3023;1138;61;0	747;22	423;8	443;0	451;113;12;3;9;101;38;63;0;0;0;113;41;72;145582;53;0;7	50;7	10;
16/05/2024;19:58;9;1;0	25;20	80;0	046;0	35;22	4;20	44;0	345;0	367;0	299;3997;1505;80;3112;1172;63;0	779;22	324;8	406;0	449;79;35;17;18;44;12;32;0;0;0;79;29;50;145629;47;0;7	50;7	10;
16/05/2024;20:03;9;1;0	25;20	80;0	046;0	35;22	4;20	44;0	343;0	367;0	297;4008;1509;81;3089;1163;62;0	771;22	343;8	413;0	449;135;18;6;12;117;23;94;0;0;0;135;29;106;145687;58;0;7	50;7	10;
16/05/2024;20:08;9;1;0	25;20	80;0	046;0	35;22	4;20	44;0	346;0	367;0	300;4023;1515;81;3143;1183;63;0	781;22	483;8	466;0	452;364;199;151;48;165;70;95;77;63;14;287;158;129;145880;193;1;7	53;7	10;
16/05/2024;20:13;9;1;0	25;20	80;0	046;0	35;22	3;20	44;0	346;0	367;0	300;3981;1499;80;3110;1171;63;0	781;22	250;8	378;0	447;292;116;61;55;176;72;104;0;0;0;292;133;159;146136;256;1;7	53;7	10;
16/05/2024;20:18;9;1;0	25;20	80;0	047;0	35;22	4;20	39;0	390;0	410;0	343;4470;1683;90;3581;1348;72;0	801;25	095;9	449;0	504;730;344;223;121;386;274;112;102;85;17;628;412;216;146684;548;2;7	53;7	11;
16/05/2024;20:23;9;1;0	25;20	80;0	047;0	35;22	3;20	38;0	400;0	421;0	353;4574;1722;92;3676;1384;74;0	804;25	693;9	674;0	516;2581;1257;1011;246;1324;1099;225;790;670;120;1791;1440;351;148189;1505;5;7	56;7	11;
16/05/2024;20:28;9;1;0	25;20	80;0	047;0	35;22	4;20	34;0	432;0	464;0	385;5048;1901;101;4011;1510;81;0	794;28	298;10	655;0	569;2556;1141;925;216;1415;1204;211;849;717;132;1707;1412;295;149780;1592;5;7	61;7	11;
16/05/2024;20:33;9;1;0	25;20	80;0	047;0	35;22	4;20	35;0	421;0	453;0	374;4953;1865;100;3912;1473;79;0	790;27	735;10	443;0	557;1572;671;530;141;901;701;200;328;280;48;1244;951;293;150715;935;3;7	65;7	11;
16/05/2024;20:38;9;1;0	25;20	80;0	047;0	35;22	3;20	36;0	403;0	442;0	356;4824;1816;97;3692;1390;74;0	765;26	859;10	113;0	540;631;251;181;70;380;262;118;55;43;12;576;400;176;151020;305;1;7	68;7	24;
16/05/2024;20:43;9;1;0	25;20	80;0	047;0	35;22	3;20	34;0	443;0	464;0	396;5034;1895;101;4136;1557;83;0	822;28	394;10	691;0	571;1116;481;361;120;635;535;100;124;108;16;992;788;204;151617;596;2;7	68;7	24;
16/05/2024;20:48;9;1;0	25;20	80;0	047;0	35;22	3;20	33;0	448;0	475;0	401;5128;1931;103;4160;1566;84;0	811;28	856;10	865;0	580;1747;710;567;143;1037;832;205;260;227;33;1487;1172;315;152489;873;3;7	76;7	24;
16/05/2024;20:53;9;1;0	25;20	80;0	047;0	35;22	3;20	40;0	366;0	399;0	319;4374;1647;88;3324;1252;67;0	760;24	324;9	159;0	489;713;268;180;88;445;320;125;128;105;23;585;395;190;152933;444;1;7	76;7	24;
16/05/2024;20:58;9;1;0	25;20	80;0	047;0	35;22	3;20	29;0	487;0	518;0	440;5608;2112;113;4583;1726;92;0	817;31	603;11	899;0	635;1285;670;517;153;615;477;138;234;199;35;1051;795;256;153742;808;3;7	76;7	24;
16/05/2024;21:03;9;1;0	25;20	80;0	047;0	35;22	3;20	33;0	453;0	475;0	406;5146;1938;103;4238;1596;85;0	824;29	040;10	934;0	584;1610;617;501;116;993;822;171;246;221;25;1364;1102;262;154780;1039;3;7	78;7	24;
16/05/2024;21:08;9;1;0	25;20	80;0	048;0	35;22	3;20	33;0	449;0	475;0	402;5157;1942;104;4194;1579;84;0	813;29	034;10	932;0	584;1551;736;589;147;815;652;163;343;289;54;1208;952;256;155812;1032;3;7	80;7	24;
16/05/2024;21:13;9;1;0	25;20	80;0	048;0	35;22	3;20	31;0	460;0	496;0	412;5405;2035;109;4302;1620;86;0	796;30	310;11	413;0	609;992;352;244;108;640;474;166;86;66;20;906;652;254;156221;409;1;7	86;7	48;
16/05/2024;21:18;9;1;0	25;20	80;0	048;0	35;22	3;20	29;0	488;0	518;0	441;5617;2115;113;4600;1732;92;0	819;31	661;11	921;0	636;1563;652;503;149;911;682;229;348;289;59;1215;896;319;157128;907;3;7	91;7	49;
16/05/2024;21:23;9;1;0	25;20	80;0	048;0	35;22	3;20	23;0	532;0	572;0	484;6216;2341;125;5058;1904;102;0	814;35	000;13	179;0	703;1431;547;415;132;884;664;220;159;138;21;1272;941;331;158009;881;3;7	97;7	49;
16/05/2024;21:28;9;1;0	25;20	80;0	048;0	35;22	3;20	36;0	424;0	442;0	376;4767;1795;96;3897;1467;78;0	818;26	862;10	114;0	540;1195;442;326;116;753;478;275;220;178;42;975;626;349;158745;736;2;8	01;7	49;
16/05/2024;21:33;9;1;0	25;20	80;0	048;0	35;22	3;20	41;0	374;0	388;0	326;4195;1580;84;3379;1272;68;0	805;23	576;8	877;0	474;323;98;32;66;225;85;140;0;0;0;323;117;206;159007;262;1;8	01;7	49;
16/05/2024;21:38;9;1;0	25;20	80;0	047;0	35;22	3;20	26;0	505;0	539;0	458;5860;2207;118;4788;1803;96;0	817;33	020;12	433;0	664;1069;428;327;101;641;463;178;95;78;17;974;712;262;159570;563;2;8	01;7	53;
16/05/2024;21:43;9;1;0	25;20	80;0	047;0	35;22	3;20	37;0	418;0	431;0	371;4684;1764;94;3882;1462;78;0	829;26	464;9	964;0	532;1277;441;326;115;836;630;206;123;100;23;1154;856;298;160254;684;2;8	07;7	53;
16/05/2024;21:48;9;1;0	25;20	80;0	048;0	35;22	3;20	41;0	368;0	388;0	320;4240;1597;85;3341;1258;67;0	788;23	733;8	936;0	477;604;290;196;94;314;219;95;76;60;16;528;355;173;160719;465;2;8	07;7	55;
16/05/2024;21:53;9;1;0	25;20	80;0	048;0	35;22	3;20	31;0	483;0	496;0	435;5326;2005;107;4520;1702;91;0	849;30	226;11	381;0	608;1103;384;277;107;719;551;168;99;75;24;1004;753;251;161183;464;2;8	08;7	59;
16/05/2024;21:58;9;1;0	25;20	80;0	048;0	35;22	3;20	27;0	513;0	529;0	466;5648;2126;114;4824;1816;97;0	854;32	092;12	084;0	645;2399;1040;847;193;1359;1152;207;530;462;68;1869;1537;332;162834;1651;6;8	18;7	62;
16/05/2024;22:03;9;1;0	25;20	80;0	048;0	35;22	3;20	34;0	454;0	464;0	406;5001;1883;101;4235;1595;85;0	847;28	370;10	682;0	570;1447;492;358;134;955;700;255;150;121;29;1297;937;360;163723;889;3;8	18;7	62;
16/05/2024;22:08;9;1;0	25;20	80;0	048;0	35;22	3;20	12;0	658;0	680;0	610;7240;2726;146;6332;2384;127;0	875;41	329;15	562;0	831;1165;415;301;114;750;561;189;131;108;23;1034;754;280;164419;696;2;8	18;7	62;
16/05/2024;22:13;9;1;0	25;20	80;0	048;0	35;22	3;20	31;0	486;0	496;0	438;5392;2030;108;4619;1739;93;0	857;30	655;11	543;0	616;1116;440;324;116;676;512;164;47;41;6;1069;795;274;164870;452;2;8	18;7	68;
16/05/2024;22:18;9;1;0	25;20	80;0	048;0	35;22	3;20	29;0	500;0	518;0	452;5575;2099;112;4714;1775;95;0	846;31	616;11	904;0	635;1284;456;343;113;828;659;169;118;103;15;1166;899;267;165486;615;2;8	33;7	99;
16/05/2024;22:23;9;1;0	25;20	80;0	048;0	35;22	3;20	25;0	534;0	550;0	486;5886;2216;118;5051;1902;102;0	858;33	477;12	605;0	673;1623;639;476;163;984;815;169;248;203;45;1375;1088;287;166327;841;3;8	33;7	99;
16/05/2024;22:28;9;1;0	25;20	80;0	049;0	35;22	3;20	36;0	429;0	442;0	381;4785;1802;96;3975;1497;80;0	831;27	048;10	184;0	544;1149;613;475;138;536;407;129;434;337;97;715;545;170;167038;711;2;8	38;7	99;
16/05/2024;22:33;9;1;0	25;20	80;0	049;0	35;22	3;20	31;0	484;0	496;0	436;5337;2010;107;4541;1710;91;0	851;30	303;11	410;0	609;3543;1602;1358;244;1941;1677;264;1357;1159;198;2186;1876;310;169128;2090;7;8	40;7	99;
16/05/2024;22:38;9;1;0	25;20	80;0	048;0	35;22	3;20	29;0	504;0	518;0	456;5531;2083;111;4729;1781;95;0	855;31	434;11	836;0	632;3401;1597;1345;252;1804;1570;234;1338;1127;211;2063;1788;275;171285;2156;7;8	46;7	99;
16/05/2024;22:43;9;1;0	25;20	80;0	048;0	35;22	2;20	29;0	508;0	518;0	460;5547;2088;111;4785;1802;96;0	863;31	578;11	890;0	635;2671;1223;1007;216;1448;1214;234;1074;918;156;1597;1303;294;173005;1721;6;8	50;7	99;
16/05/2024;22:48;9;1;0	25;20	80;0	049;0	35;22	2;20	24;0	533;0	561;0	485;6032;2271;121;5033;1895;101;0	834;34	124;12	849;0	686;1015;474;356;118;541;398;143;161;115;46;854;639;215;173617;612;2;8	50;7	99;
16/05/2024;22:53;9;1;0	25;20	80;0	049;0	35;22	2;20	31;0	478;0	496;0	429;5371;2022;108;4484;1688;90;0	835;30	385;11	441;0	611;1167;525;418;107;642;445;197;356;282;74;811;581;230;174179;562;2;8	50;8	01;
16/05/2024;22:58;9;1;0	25;20	80;0	049;0	35;22	2;20	31;0	486;0	496;0	437;5295;1994;106;4526;1704;91;0	855;30	093;11	331;0	605;1263;444;345;99;819;654;165;222;196;26;1041;803;238;174815;636;2;8	50;8	01;
16/05/2024;23:03;9;1;0	25;20	80;0	049;0	35;22	2;20	34;0	461;0	464;0	412;4979;1875;100;4301;1620;86;0	864;28	354;10	676;0	570;1200;403;304;99;797;645;152;430;360;70;770;589;181;175520;706;2;8	53;8	01;
16/05/2024;23:08;9;1;0	25;20	80;0	049;0	35;22	2;20	31;0	484;0	496;0	436;5342;2011;107;4545;1711;91;0	851;30	332;11	421;0	610;354;174;107;67;180;84;96;211;93;118;143;98;45;175755;235;1;8	53;8	01;
16/05/2024;23:13;9;1;0	25;20	80;0	049;0	35;22	1;20	30;0	488;0	507;0	439;5487;2066;110;4589;1728;92;0	836;31	052;11	692;0	624;1158;517;387;130;641;479;162;152;121;31;1006;745;261;176303;547;2;8	60;8	16;
16/05/2024;23:18;9;1;0	25;20	80;0	049;0	35;22	1;20	31;0	486;0	496;0	437;5344;2012;107;4568;1720;92;0	855;30	371;11	436;0	610;1215;509;379;130;706;570;136;357;288;69;858;661;197;176874;571;2;8	64;8	17;
16/05/2024;23:23;9;1;0	25;20	80;0	049;0	35;22	1;20	30;0	492;0	507;0	443;5442;2049;109;4604;1734;93;0	846;30	866;11	622;0	620;2007;856;678;178;1151;959;192;419;354;65;1588;1283;305;177984;1111;4;8	64;8	17;
16/05/2024;23:28;9;1;0	25;20	80;0	049;0	35;22	1;20	29;0	495;0	518;0	446;5587;2104;112;4650;1751;93;0	832;31	592;11	895;0	635;1825;702;541;161;1123;913;210;342;283;59;1483;1171;312;178909;925;3;8	65;8	17;
16/05/2024;23:33;9;1;0	25;20	80;0	049;0	35;22	0;20	38;0	406;0	421;0	358;4544;1711;91;3715;1399;75;0	818;25	608;9	642;0	515;542;122;86;36;420;169;251;118;90;28;424;165;259;179161;252;1;8	65;8	17;
16/05/2024;23:38;9;1;0	25;20	80;0	048;0	35;22	0;20	34;0	463;0	464;0	415;4959;1867;100;4316;1625;87;0	870;28	284;10	650;0	569;628;134;71;63;494;364;130;198;142;56;430;293;137;179689;529;2;8	65;8	17;
16/05/2024;23:43;9;1;0	25;20	80;0	048;0	35;22	0;20	29;0	493;0	518;0	445;5584;2103;112;4626;1742;93;0	828;31	546;11	878;0	634;2107;878;702;176;1229;1021;208;649;550;99;1458;1173;285;180986;1296;4;8	69;8	18;
16/05/2024;23:48;9;1;0	25;20	80;0	049;0	35;22	0;20	30;0	489;0	507;0	441;5470;2060;110;4597;1731;92;0	840;30	988;11	668;0	623;1757;797;626;171;960;782;178;431;361;70;1326;1047;279;181968;983;3;8	69;8	24;
16/05/2024;23:53;9;1;0	25;20	80;0	049;0	35;22	0;20	31;0	483;0	496;0	434;5327;2006;107;4511;1698;91;0	847;30	217;11	378;0	607;272;125;85;40;147;97;50;101;68;33;171;114;57;182101;133;0;8	73;8	25;
16/05/2024;23:58;9;1;0	25;20	80;0	049;0	35;22	0;20	34;0	468;0	464;0	419;4952;1865;100;4364;1643;88;0	881;28	312;10	660;0	569;311;83;28;55;228;117;111;114;68;46;197;77;120;182301;200;1;8	73;8	25;
17/05/2024;00:03;9;1;0	25;20	80;0	049;0	35;22	0;20	36;0	441;0	442;0	392;4767;1795;96;4109;1547;83;0	862;27	136;10	217;0	545;51;10;0;10;41;20;21;21;11;10;30;9;21;182319;18;0;8	74;8	25;
17/05/2024;00:08;9;1;0	25;20	80;0	049;0	35;22	0;20	37;0	421;0	431;0	372;4670;1759;94;3892;1466;78;0	833;26	414;9	946;0	531;150;47;10;37;103;44;59;49;24;25;101;30;71;182418;100;0;8	74;8	25;
17/05/2024;00:13;9;1;0	25;20	80;0	049;0	35;21	9;20	38;0	406;0	421;0	358;4554;1715;92;3723;1402;75;0	818;25	662;9	662;0	516;148;53;14;39;95;20;75;37;19;18;111;15;96;182477;58;0;8	74;8	25;
17/05/2024;00:18;9;1;0	25;20	80;0	048;0	35;21	9;20	34;0	446;0	464;0	398;5032;1895;101;4166;1569;84;0	828;28	423;10	702;0	571;1144;449;349;100;695;508;187;266;218;48;878;639;239;183070;594;2;8	78;8	27;
17/05/2024;00:23;9;1;0	25;20	80;0	048;0	35;21	9;20	34;0	452;0	464;0	404;4968;1871;100;4186;1576;84;0	843;28	156;10	602;0	566;857;345;227;118;512;410;102;302;229;73;555;408;147;183569;499;2;8	78;8	28;
17/05/2024;00:28;9;1;0	25;20	80;0	048;0	35;21	9;20	37;0	414;0	431;0	366;4681;1762;94;3816;1437;77;0	815;26	363;9	926;0	530;1153;659;507;152;494;350;144;287;230;57;866;627;239;184240;671;2;8	78;8	29;
17/05/2024;00:33;9;1;0	25;20	80;0	048;0	35;21	9;20	31;0	483;0	496;0	436;5342;2011;107;4545;1711;91;0	851;30	332;11	421;0	610;1538;594;453;141;944;742;202;340;282;58;1198;913;285;185018;778;3;8	84;8	29;
17/05/2024;00:38;9;1;0	25;20	80;0	048;0	35;21	9;20	34;0	445;0	464;0	397;5039;1897;101;4161;1567;84;0	826;28	450;10	712;0	572;1065;492;356;136;573;427;146;225;176;49;840;607;233;185561;543;2;8	85;8	34;
17/05/2024;00:43;9;1;0	25;20	80;0	048;0	35;21	9;20	36;0	437;0	442;0	389;4737;1784;95;4040;1521;81;0	853;26	909;10	132;0	541;1170;658;504;154;512;381;131;400;315;85;770;570;200;186248;687;2;8	85;8	34;
17/05/2024;00:48;9;1;0	25;20	80;0	049;0	35;21	9;20	31;0	479;0	496;0	430;5361;2019;108;4487;1689;90;0	837;30	346;11	426;0	610;1253;550;424;126;703;531;172;335;269;66;918;686;232;186839;591;2;8	93;8	37;
17/05/2024;00:53;9;1;0	25;20	80;0	049;0	35;21	9;20	29;0	493;0	518;0	445;5608;2111;113;4646;1749;93;0	828;31	679;11	928;0	637;1769;774;611;163;995;829;166;441;381;60;1328;1059;269;187706;867;3;8	94;8	51;
17/05/2024;00:58;9;1;0	25;20	80;0	048;0	35;21	8;20	24;0	532;0	561;0	484;6069;2285;122;5054;1903;102;0	833;34	320;12	923;0	690;2112;1078;884;194;1034;829;205;768;630;138;1344;1083;261;188958;1252;4;8	94;8	51;
17/05/2024;01:03;9;1;0	25;20	80;0	048;0	35;21	8;20	31;0	479;0	496;0	431;5324;2005;107;4477;1686;90;0	841;30	162;11	357;0	606;2443;1283;1074;209;1160;938;222;875;741;134;1568;1271;297;190395;1438;5;8	97;8	51;
17/05/2024;01:08;9;1;0	25;20	80;0	049;0	35;21	8;20	31;0	474;0	496;0	426;5347;2013;107;4422;1665;89;0	827;30	197;11	370;0	607;710;352;254;98;358;257;101;159;125;34;551;386;165;190822;427;1;8	97;8	51;
17/05/2024;01:13;9;1;0	25;20	80;0	049;0	35;21	9;20	16;0	626;0	647;0	577;6958;2620;140;6032;2271;121;0	867;39	654;14	931;0	797;1798;661;506;155;1137;965;172;427;334;93;1371;1137;234;191659;837;3;9	03;8	51;
17/05/2024;01:18;9;1;0	25;20	80;0	048;0	35;21	9;20	34;0	445;0	464;0	397;4993;1880;100;4124;1553;83;0	826;28	192;10	615;0	567;192;99;47;52;93;47;46;111;51;60;81;43;38;191769;110;0;9	03;8	51;
17/05/2024;01:23;9;1;0	25;20	80;0	048;0	35;21	9;20	32;0	465;0	485;0	417;5264;1982;106;4366;1644;88;0	829;29	746;11	200;0	598;902;410;299;111;492;362;130;309;211;98;593;450;143;192300;530;2;9	03;8	51;
17/05/2024;01:28;9;1;0	25;20	80;0	049;0	35;21	9;20	31;0	469;0	496;0	421;5398;2032;108;4401;1657;88;0	815;30	402;11	447;0	611;976;316;216;100;660;457;203;74;60;14;902;613;289;192705;405;1;9	11;8	51;
17/05/2024;01:33;9;1;0	25;20	80;0	049;0	35;21	9;20	31;0	469;0	496;0	421;5369;2022;108;4377;1648;88;0	815;30	240;11	386;0	608;1675;663;525;138;1012;775;237;238;207;31;1437;1093;344;193610;905;3;9	15;8	51;
17/05/2024;01:38;9;1;0	25;20	80;0	048;0	35;21	9;20	33;0	451;0	475;0	403;5099;1920;102;4168;1569;84;0	817;28	734;10	819;0	578;564;240;170;70;324;221;103;53;44;9;511;347;164;193971;361;1;9	16;8	51;
17/05/2024;01:43;9;1;0	25;20	80;0	048;0	35;21	9;20	36;0	411;0	442;0	363;4828;1818;97;3789;1427;76;0	785;27	005;10	168;0	543;683;196;128;68;487;317;170;139;98;41;544;347;197;194220;250;1;9	18;8	51;
17/05/2024;01:48;9;1;0	25;20	80;0	048;0	35;21	9;20	44;0	352;0	367;0	304;4002;1507;80;3178;1197;64;0	794;22	430;8	446;0	451;774;393;290;103;381;274;107;241;173;68;533;391;142;194601;381;1;9	18;8	51;
17/05/2024;01:53;9;1;0	25;20	80;0	048;0	35;21	9;20	39;0	385;0	410;0	338;4483;1688;90;3528;1328;71;0	787;25	086;9	446;0	504;1062;470;352;118;592;444;148;166;130;36;896;666;230;195255;654;2;9	18;8	51;
17/05/2024;01:58;9;1;0	25;20	80;0	048;0	35;21	9;20	30;0	468;0	507;0	420;5535;2084;111;4386;1651;88;0	792;31	011;11	677;0	623;1196;516;405;111;680;551;129;361;301;60;835;655;180;195865;610;2;9	18;8	52;
17/05/2024;02:03;9;1;0	25;20	80;0	048;0	35;21	9;20	31;0	460;0	496;0	412;5413;2038;109;4308;1622;87;0	796;30	352;11	429;0	610;1521;705;562;143;816;643;173;581;475;106;940;730;210;196683;818;3;9	19;8	52;
17/05/2024;02:08;9;1;0	25;20	80;0	049;0	35;21	9;20	36;0	399;0	442;0	350;4866;1832;98;3652;1375;73;0	750;27	003;10	167;0	543;1325;647;520;127;678;514;164;480;408;72;845;626;219;197485;801;3;9	22;8	52;
17/05/2024;02:13;9;1;0	25;20	80;0	049;0	35;21	9;20	29;0	475;0	518;0	427;5658;2130;114;4455;1677;90;0	787;31	663;11	922;0	636;806;388;286;102;418;311;107;118;102;16;688;495;193;197879;394;1;9	22;8	52;
17/05/2024;02:18;9;1;0	25;20	80;0	049;0	35;21	8;20	38;0	377;0	421;0	328;4632;1744;93;3419;1287;69;0	738;25	628;9	650;0	515;189;86;40;46;103;46;57;144;66;78;45;20;25;197965;86;0;9	22;8	52;
17/05/2024;02:23;9;1;0	25;20	80;0	049;0	35;21	8;20	36;0	395;0	442;0	346;4870;1834;98;3603;1356;72;0	740;26	957;10	150;0	542;159;91;42;49;68;24;44;135;56;79;24;10;14;198048;84;0;9	22;8	52;
17/05/2024;02:28;9;1;0	25;20	80;0	049;0	35;21	8;20	36;0	388;0	442;0	339;4884;1839;98;3530;1329;71;0	723;26	928;10	139;0	541;1363;583;457;126;780;628;152;237;204;33;1126;881;245;198736;687;2;9	27;8	52;
17/05/2024;02:33;9;1;0	25;20	80;0	049;0	35;21	8;20	38;0	375;0	421;0	327;4624;1741;93;3393;1278;68;0	734;25	561;9	625;0	514;1509;778;629;149;731;599;132;608;503;105;901;725;176;199607;871;3;9	27;8	52;
17/05/2024;02:38;9;1;0	25;20	80;0	049;0	35;21	8;20	38;0	363;0	421;0	314;4686;1765;94;3283;1236;66;0	701;25	703;9	678;0	517;701;207;132;75;494;362;132;116;77;39;585;417;168;199864;257;1;9	33;8	52;
17/05/2024;02:43;9;1;0	25;20	80;0	049;0	35;21	8;20	36;0	390;0	442;0	341;4871;1834;98;3541;1333;71;0	727;26	879;10	121;0	540;343;260;150;110;83;32;51;262;143;119;81;39;42;200013;149;0;9	33;8	52;
17/05/2024;02:48;9;1;0	25;20	80;0	049;0	35;21	8;20	36;0	394;0	442;0	345;4887;1840;98;3605;1357;72;0	738;27	036;10	180;0	543;1722;1019;816;203;703;545;158;861;684;177;861;677;184;200882;869;3;9	33;8	53;
17/05/2024;02:53;9;1;0	25;20	80;0	049;0	35;21	8;20	36;0	390;0	442;0	341;4858;1829;98;3532;1330;71;0	727;26	811;10	095;0	539;514;228;147;81;286;191;95;221;143;78;293;195;98;201133;252;1;9	33;8	53;
17/05/2024;02:58;9;1;0	25;20	80;0	049;0	35;21	8;20	35;0	390;0	453;0	341;5028;1893;101;3552;1337;71;0	707;27	615;10	398;0	555;355;221;111;110;134;41;93;262;132;130;93;20;73;201366;233;1;9	33;8	53;
17/05/2024;03:03;9;1;0	25;20	80;0	049;0	35;21	8;20	34;0	392;0	464;0	343;5168;1946;104;3582;1349;72;0	693;28	297;10	655;0	569;1564;973;782;191;591;449;142;854;665;189;710;566;144;202082;716;2;9	33;8	54;
17/05/2024;03:08;9;1;0	25;20	80;0	049;0	35;21	8;20	36;0	371;0	442;0	323;4930;1856;99;3357;1264;67;0	681;26	913;10	134;0	541;283;105;65;40;178;124;54;160;103;57;123;86;37;202182;99;0;9	33;8	54;
17/05/2024;03:13;9;1;0	25;20	80;0	049;0	35;21	8;20	39;0	336;0	410;0	287;4577;1723;92;2969;1118;60;0	649;24	799;9	337;0	498;9;9;0;9;0;0;0;9;0;9;0;0;0;202182;0;0;9	33;8	54;
17/05/2024;03:18;9;1;0	25;20	80;0	049;0	35;21	8;20	41;0	321;0	388;0	273;4351;1638;87;2834;1067;57;0	651;23	587;8	881;0	474;30;15;5;10;15;2;13;30;7;23;0;0;0;202192;10;0;9	33;8	54;
17/05/2024;03:23;9;1;0	25;20	80;0	049;0	35;21	8;20	43;0	317;0	378;0	269;4243;1598;85;2805;1056;56;0	661;23	056;8	681;0	463;4;1;0;1;3;0;3;4;0;4;0;0;0;202193;1;0;9	33;8	54;
17/05/2024;03:28;9;1;0	25;20	80;0	048;0	35;21	8;20	41;0	316;0	388;0	269;4359;1641;88;2789;1050;56;0	640;23	569;8	874;0	474;32;8;2;6;24;5;19;13;4;9;19;3;16;202202;9;0;9	33;8	54;
17/05/2024;03:33;9;1;0	25;20	80;0	048;0	35;21	7;20	44;0	307;0	367;0	259;4125;1553;83;2709;1020;54;0	657;22	392;8	431;0	450;33;23;13;10;10;7;3;28;17;11;5;3;2;202212;11;0;9	33;8	54;
17/05/2024;03:38;9;1;0	25;20	80;0	048;0	35;21	7;20	44;0	304;0	367;0	256;4105;1546;83;2656;1000;53;0	647;22	235;8	372;0	447;18;8;4;4;10;2;8;8;4;4;10;2;8;202223;11;0;9	33;8	54;
17/05/2024;03:43;9;1;0	25;20	80;0	048;0	35;21	7;20	39;0	326;0	410;0	278;4633;1745;93;2894;1090;58;0	625;24	959;9	398;0	502;320;135;73;62;185;124;61;188;115;73;132;82;50;202397;174;1;9	33;8	54;
17/05/2024;03:48;9;1;0	25;20	80;0	048;0	35;21	7;20	41;0	311;0	388;0	263;4387;1652;88;2736;1030;55;0	624;23	628;8	897;0	475;47;14;6;8;33;14;19;27;13;14;20;7;13;202414;17;0;9	33;8	54;
17/05/2024;03:53;9;1;0	25;20	80;0	048;0	35;21	7;20	44;0	292;0	367;0	244;4176;1573;84;2559;964;51;0	613;22	435;8	448;0	451;56;26;9;17;30;10;20;45;14;31;11;5;6;202436;22;0;9	33;8	54;
17/05/2024;03:58;9;1;0	25;20	80;0	048;0	35;21	7;20	39;0	327;0	410;0	279;4613;1737;93;2901;1092;58;0	629;24	875;9	366;0	500;208;99;33;66;109;45;64;141;58;83;67;20;47;202534;98;0;9	34;8	54;
17/05/2024;04:03;9;1;0	25;20	80;0	048;0	35;21	7;20	36;0	350;0	442;0	303;5007;1885;101;3164;1191;64;0	632;27	019;10	173;0	543;785;376;284;92;409;294;115;233;162;71;552;416;136;202939;405;1;9	34;8	54;
17/05/2024;04:08;9;1;0	25;20	80;0	049;0	35;21	7;20	36;0	356;0	442;0	308;4984;1877;100;3210;1209;65;0	644;26	976;10	157;0	542;1266;460;355;105;806;649;157;271;237;34;995;767;228;203518;579;2;9	45;8	60;
17/05/2024;04:13;9;1;0	25;20	80;0	049;0	35;21	7;20	36;0	365;0	442;0	317;4925;1854;99;3283;1236;66;0	667;26	795;10	089;0	539;196;90;67;23;106;51;55;108;41;67;88;77;11;203683;165;1;9	45;8	60;
17/05/2024;04:18;9;1;0	25;20	80;0	049;0	35;21	7;20	38;0	343;0	421;0	294;4716;1776;95;3058;1151;61;0	648;25	550;9	620;0	514;44;14;8;6;30;1;29;37;8;29;7;1;6;203728;45;0;9	45;8	60;
17/05/2024;04:23;9;1;0	25;20	80;0	049;0	35;21	7;20	39;0	333;0	410;0	284;4588;1728;92;2946;1109;59;0	642;24	820;9	346;0	499;37;14;4;10;23;2;21;19;6;13;18;0;18;203738;10;0;9	46;8	60;
17/05/2024;04:28;9;1;0	25;20	80;0	049;0	35;21	7;20	38;0	339;0	421;0	290;4704;1771;95;3000;1130;60;0	638;25	423;9	572;0	511;15;13;1;12;2;1;1;15;2;13;0;0;0;203740;2;0;9	46;8	60;
17/05/2024;04:33;9;1;0	25;20	80;0	049;0	35;21	7;20	40;0	329;0	399;0	280;4482;1687;90;2918;1099;59;0	651;24	295;9	148;0	488;878;423;330;93;455;373;82;395;299;96;483;404;79;204214;474;2;9	46;8	60;
17/05/2024;04:38;9;1;0	25;20	80;0	049;0	35;21	7;20	41;0	323;0	388;0	274;4329;1630;87;2840;1069;57;0	656;23	498;8	848;0	472;48;24;6;18;24;5;19;30;9;21;18;2;16;204228;14;0;9	46;8	60;
17/05/2024;04:43;9;1;0	25;20	80;0	049;0	35;21	7;20	44;0	306;0	367;0	258;4089;1540;82;2666;1004;54;0	652;22	173;8	349;0	446;22;7;3;4;15;0;15;7;3;4;15;0;15;204236;8;0;9	46;8	60;
17/05/2024;04:48;9;1;0	25;20	80;0	049;0	35;21	7;20	44;0	302;0	367;0	254;4144;1560;83;2651;998;53;0	640;22	404;8	436;0	450;234;131;74;57;103;43;60;186;97;89;48;20;28;204387;151;1;9	46;8	60;
17/05/2024;04:53;9;1;0	25;20	80;0	049;0	35;21	7;20	34;0	372;0	464;0	323;5219;1965;105;3371;1269;68;0	646;28	261;10	641;0	568;979;337;242;95;642;522;120;302;209;93;677;555;122;204916;528;2;9	50;8	60;
17/05/2024;04:58;9;1;0	25;20	80;0	049;0	35;21	7;20	36;0	350;0	442;0	301;4997;1881;100;3137;1181;63;0	628;26	937;10	143;0	541;388;208;142;66;180;112;68;199;121;78;189;133;56;205141;226;1;9	50;8	60;
17/05/2024;05:03;9;1;0	25;20	80;0	049;0	35;21	7;20	36;0	356;0	442;0	308;4982;1876;100;3209;1208;65;0	644;26	964;10	153;0	542;1990;943;766;177;1047;874;173;678;557;121;1312;1083;229;206300;1159;4;9	53;8	60;
17/05/2024;05:08;9;1;0	25;20	80;0	049;0	35;21	7;20	34;0	364;0	464;0	315;5239;1973;105;3283;1236;66;0	627;28	239;10	633;0	568;912;333;241;92;579;445;134;58;44;14;854;642;212;206634;334;1;9	58;8	63;
17/05/2024;05:13;9;1;0	25;20	80;0	049;0	35;21	7;20	36;0	345;0	442;0	297;5004;1884;101;3091;1164;62;0	618;26	913;10	133;0	541;36;14;7;7;22;3;19;14;7;7;22;3;19;206648;14;0;9	59;8	63;
17/05/2024;05:18;9;1;0	25;20	80;0	049;0	35;21	7;20	38;0	332;0	421;0	284;4757;1791;96;2953;1112;59;0	621;25	601;9	640;0	515;4;3;0;3;1;0;1;3;0;3;1;0;1;206649;1;0;9	59;8	63;
17/05/2024;05:23;9;1;0	25;20	80;0	049;0	35;21	7;20	36;0	349;0	442;0	300;4991;1879;100;3124;1176;63;0	626;26	894;10	127;0	541;958;498;390;108;460;358;102;357;262;95;601;486;115;207226;577;2;9	59;8	63;
17/05/2024;05:28;9;1;0	25;20	80;0	049;0	35;21	7;20	34;0	373;0	464;0	324;5217;1964;105;3380;1273;68;0	648;28	261;10	641;0	568;788;339;249;90;449;340;109;233;181;52;555;408;147;207662;436;1;9	59;8	63;
17/05/2024;05:33;9;1;0	25;20	80;0	049;0	35;21	7;20	41;0	317;0	388;0	269;4375;1647;88;2799;1054;56;0	640;23	652;8	906;0	475;0;0;0;0;0;0;0;0;0;0;0;0;0;207662;0;0;9	59;8	63;
17/05/2024;05:38;9;1;0	25;20	80;0	050;0	35;21	7;20	44;0	301;0	367;0	252;4137;1558;83;2626;989;53;0	635;22	338;8	411;0	449;28;19;12;7;9;3;6;27;14;13;1;1;0;207674;12;0;9	59;8	63;
17/05/2024;05:43;9;1;0	25;20	80;0	050;0	35;21	7;20	40;0	316;0	399;0	266;4524;1703;91;2773;1044;56;0	613;24	303;9	151;0	488;210;127;79;48;83;49;34;133;74;59;77;54;23;207770;97;0;9	59;8	63;
17/05/2024;05:48;9;1;0	25;20	80;0	049;0	35;21	7;20	36;0	353;0	442;0	304;4985;1877;100;3170;1194;64;0	636;26	926;10	139;0	541;1351;632;515;117;719;582;137;490;412;78;861;685;176;208523;753;3;9	59;8	63;
17/05/2024;05:53;9;1;0	25;20	80;0	049;0	35;21	7;20	34;0	375;0	464;0	327;5201;1958;105;3400;1280;68;0	654;28	212;10	622;0	567;1294;652;523;129;642;534;108;563;466;97;731;591;140;209330;807;3;9	59;8	63;
17/05/2024;05:58;9;1;0	25;20	80;0	049;0	35;21	7;20	36;0	347;0	442;0	298;4997;1881;100;3107;1170;62;0	622;26	900;10	129;0	541;1001;492;391;101;509;408;101;357;301;56;644;498;146;209939;609;2;9	63;8	63;
17/05/2024;06:03;9;1;0	25;20	80;0	049;0	35;21	7;20	34;0	373;0	464;0	324;5232;1970;105;3390;1276;68;0	648;28	340;10	671;0	570;1156;565;418;147;591;444;147;203;168;35;953;694;259;210585;646;2;9	67;8	63;
17/05/2024;06:08;9;1;0	25;20	80;0	049;0	35;21	7;20	40;0	314;0	399;0	265;4535;1708;91;2770;1043;56;0	611;24	351;9	169;0	489;1548;816;665;151;732;564;168;620;496;124;928;733;195;211457;873;3;9	67;8	63;
17/05/2024;06:13;9;1;0	25;20	80;0	049;0	35;21	7;20	36;0	350;0	442;0	301;4995;1881;100;3136;1181;63;0	628;26	930;10	140;0	541;1874;963;782;181;911;723;188;595;485;110;1279;1020;259;212471;1014;3;9	70;8	63;
17/05/2024;06:18;9;1;0	25;20	80;0	049;0	35;21	7;20	34;0	364;0	464;0	315;5242;1974;105;3285;1237;66;0	627;28	254;10	638;0	568;1808;883;699;184;925;746;179;493;412;81;1315;1033;282;213382;911;3;9	70;8	63;
17/05/2024;06:23;9;1;0	25;20	80;0	049;0	35;21	6;20	38;0	322;0	421;0	274;4794;1805;96;2855;1075;57;0	596;25	646;9	657;0	515;1006;420;311;109;586;493;93;250;206;44;756;598;158;213907;525;2;9	74;8	63;
17/05/2024;06:28;9;1;0	25;20	80;0	049;0	35;21	7;20	38;0	328;0	421;0	279;4758;1791;96;2903;1093;58;0	610;25	541;9	617;0	513;850;353;270;83;497;412;85;252;166;86;598;516;82;214331;424;1;9	74;8	63;
17/05/2024;06:33;9;1;0	25;20	80;0	049;0	35;21	7;20	29;0	396;0	518;0	348;5853;2204;118;3616;1362;73;0	618;31	480;11	853;0	633;1712;753;609;144;959;754;205;428;362;66;1284;1001;283;215243;912;3;9	75;8	68;
17/05/2024;06:38;9;1;0	25;20	80;0	049;0	35;21	7;20	34;0	367;0	464;0	318;5230;1969;105;3317;1249;67;0	634;28	239;10	633;0	568;1350;657;519;138;693;527;166;398;327;71;952;719;233;215922;679;2;9	75;8	68;
17/05/2024;06:43;9;1;0	25;20	80;0	049;0	35;21	7;20	36;0	350;0	442;0	302;4985;1877;100;3140;1182;63;0	630;26	891;10	125;0	541;704;123;68;55;581;306;275;221;142;79;483;232;251;216276;354;1;9	82;8	68;
17/05/2024;06:48;9;1;0	25;20	80;0	049;0	35;21	7;20	36;0	345;0	442;0	296;4991;1879;100;3074;1157;62;0	616;26	832;10	103;0	539;1377;597;463;134;780;566;214;326;263;63;1051;766;285;217065;789;3;9	82;8	68;
17/05/2024;06:53;9;1;0	25;20	80;0	049;0	35;21	7;20	34;0	364;0	464;0	315;5242;1974;105;3284;1237;66;0	627;28	251;10	637;0	568;1100;566;447;119;534;439;95;210;179;31;890;707;183;217568;503;2;9	86;8	68;
17/05/2024;06:58;9;1;0	25;20	80;0	049;0	35;21	7;20	34;0	361;0	464;0	313;5237;1972;105;3251;1224;65;0	621;28	187;10	613;0	567;960;416;304;112;544;413;131;134;113;21;826;604;222;218032;463;2;9	86;8	68;
17/05/2024;07:03;9;1;0	25;20	80;0	049;0	35;21	7;20	31;0	381;0	496;0	333;5633;2121;113;3475;1308;70;0	617;30	290;11	405;0	609;1177;636;498;138;541;403;138;359;285;74;818;616;202;218610;578;2;9	90;8	68;
17/05/2024;07:08;9;1;0	25;20	80;0	049;0	35;21	7;20	34;0	368;0	464;0	319;5237;1972;105;3332;1255;67;0	636;28	292;10	653;0	569;380;164;107;57;216;146;70;55;48;7;325;205;120;218801;191;1;9	90;8	69;
17/05/2024;07:13;9;1;0	25;20	80;0	049;0	35;21	7;20	44;0	297;0	367;0	249;4132;1556;83;2583;972;52;0	625;22	263;8	383;0	447;565;261;200;61;304;211;93;139;115;24;426;296;130;219124;322;1;9	90;8	69;
17/05/2024;07:18;9;1;0	25;20	80;0	049;0	35;21	7;20	44;0	297;0	367;0	249;4117;1550;83;2573;969;52;0	625;22	179;8	351;0	446;864;396;304;92;468;361;107;133;116;17;731;549;182;219612;488;2;9	90;8	69;
17/05/2024;07:23;9;1;0	25;20	80;0	049;0	35;21	7;20	38;0	326;0	421;0	278;4777;1799;96;2895;1090;58;0	606;25	618;9	646;0	515;1180;663;528;135;517;405;112;357;296;61;823;637;186;220445;833;3;9	90;8	69;
17/05/2024;07:28;9;1;0	25;20	80;0	048;0	35;21	7;20	41;0	305;0	388;0	257;4424;1666;89;2688;1012;54;0	608;23	735;8	937;0	477;88;54;27;27;34;3;31;0;0;0;88;30;58;220513;68;0;9	90;8	69;
17/05/2024;07:33;9;1;0	25;20	80;0	048;0	35;21	7;20	38;0	326;0	421;0	278;4735;1783;95;2869;1080;58;0	606;25	392;9	561;0	510;46;33;9;24;13;2;11;0;0;0;46;11;35;220544;30;0;9	90;8	69;
17/05/2024;07:38;9;1;0	25;20	80;0	049;0	35;21	7;20	41;0	301;0	388;0	252;4431;1668;89;2632;991;53;0	594;23	694;8	921;0	476;38;36;7;29;2;0;2;0;0;0;38;7;31;220555;11;0;9	90;8	69;
17/05/2024;07:43;9;1;0	25;20	80;0	049;0	35;21	7;20	44;0	295;0	367;0	246;4141;1559;83;2558;963;51;0	618;22	269;8	385;0	448;130;123;87;36;7;1;6;0;0;0;130;88;42;220705;150;0;9	90;8	69;
17/05/2024;07:48;9;1;0	25;20	80;0	049;0	35;21	7;20	44;0	285;0	367;0	236;4179;1573;84;2460;926;49;0	589;22	319;8	404;0	449;32;31;0;31;1;1;0;0;0;0;32;1;31;220706;1;0;9	90;8	69;
17/05/2024;07:53;9;1;0	25;20	80;0	049;0	35;21	7;20	44;0	282;0	367;0	234;4177;1573;84;2429;915;49;0	582;22	270;8	385;0	448;23;23;3;20;0;0;0;0;0;0;23;3;20;220707;1;0;9	90;8	69;
17/05/2024;07:58;9;1;0	25;20	80;0	049;0	35;21	7;20	44;0	284;0	367;0	235;4161;1567;84;2440;919;49;0	586;22	211;8	363;0	446;14;9;1;8;5;2;3;0;0;0;14;3;11;220711;4;0;9	90;8	69;
17/05/2024;08:03;9;1;0	25;20	80;0	049;0	35;21	7;20	44;0	274;0	367;0	225;4222;1590;85;2355;887;47;0	558;22	384;8	428;0	450;19;0;0;0;19;0;19;0;0;0;19;0;19;220712;1;0;9	90;8	69;
17/05/2024;08:08;9;1;0	25;20	80;0	049;0	35;21	7;20	47;0	265;0	334;0	216;3809;1434;77;2253;848;45;0	592;20	359;7	666;0	409;12;2;1;1;10;0;10;0;0;0;12;1;11;220715;3;0;9	90;8	69;
17/05/2024;08:13;9;1;0	25;20	80;0	049;0	35;21	7;20	47;0	257;0	334;0	209;3821;1439;77;2170;817;44;0	568;20	303;7	645;0	408;7;6;1;5;1;0;1;0;0;0;7;1;6;220719;3;0;9	90;8	69;
17/05/2024;08:18;9;1;0	25;20	77;0	049;0	35;21	7;20	45;0	258;0	324;0	210;3686;1388;74;2185;823;44;0	593;19	705;7	420;0	396;58;58;6;52;0;0;0;0;0;0;58;6;52;220726;8;0;9	90;8	69;
17/05/2024;08:23;9;1;0	25;20	77;0	049;0	35;21	7;20	46;0	254;0	313;0	205;3543;1334;71;2134;804;43;0	602;18	986;7	149;0	382;2;1;0;1;1;0;1;0;0;0;2;0;2;220727;1;0;9	90;8	69;
17/05/2024;08:28;9;1;0	25;20	77;0	049;0	35;21	7;20	47;0	253;0	302;0	205;3400;1280;68;2123;799;43;0	624;18	316;6	896;0	368;35;27;11;16;8;0;8;0;0;0;35;11;24;220752;25;0;9	90;8	69;
17/05/2024;08:33;9;1;0	25;20	77;0	049;0	35;21	7;20	47;0	251;0	302;0	202;3417;1286;69;2103;792;42;0	616;18	365;6	915;0	369;9;9;0;9;0;0;0;0;0;0;9;0;9;220752;0;0;9	90;8	69;
17/05/2024;08:38;9;1;0	25;20	77;0	049;0	35;21	7;20	41;0	288;0	356;0	239;4041;1522;81;2504;943;50;0	620;21	744;8	187;0	437;604;335;250;85;269;190;79;118;95;23;486;345;141;221163;411;1;9	90;8	69;
17/05/2024;08:43;9;1;0	25;20	77;0	049;0	35;21	7;20	39;0	296;0	378;0	248;4264;1605;86;2567;967;52;0	602;22	846;8	602;0	459;562;229;149;80;333;220;113;90;73;17;472;296;176;221430;267;1;9	95;8	69;
17/05/2024;08:48;9;1;0	25;20	77;0	049;0	35;21	7;20	39;0	297;0	378;0	249;4299;1619;86;2598;978;52;0	604;23	049;8	679;0	463;66;41;20;21;25;9;16;0;0;0;66;29;37;221490;60;0;9	95;8	69;
17/05/2024;08:53;9;1;0	25;20	77;0	049;0	35;21	7;20	44;0	272;0	334;0	224;3774;1421;76;2322;874;47;0	615;20	285;7	638;0	408;22;18;2;16;4;0;4;0;0;0;22;2;20;221503;13;0;9	95;8	69;
17/05/2024;08:58;9;1;0	25;20	77;0	050;0	35;21	7;20	44;0	271;0	334;0	221;3767;1418;76;2288;862;46;0	607;20	210;7	610;0	406;18;6;1;5;12;2;10;0;0;0;18;3;15;221518;15;0;9	95;8	69;
17/05/2024;09:03;9;1;0	25;20	77;0	050;0	35;21	7;20	44;0	268;0	334;0	219;3778;1423;76;2265;853;46;0	600;20	232;7	618;0	407;7;4;1;3;3;0;3;0;0;0;7;1;6;221523;5;0;9	95;8	69;
17/05/2024;09:08;9;1;0	25;20	77;0	049;0	35;21	6;20	77;0	051;0	000;0	002;-7;-3;0;26;10;1;-;0	002;0	001;0	000;1527;704;574;130;823;599;224;234;203;31;1293;970;323;222507;983;3;9	95;8	70;
17/05/2024;09:13;9;1;0	25;20	77;0	049;0	35;21	8;20	57;0	183;0	205;0	135;2308;869;46;1392;524;28;0	603;12	368;4	657;0	249;962;427;318;109;535;354;181;224;185;39;738;487;251;223126;620;2;9	95;8	70;
17/05/2024;09:18;9;1;0	25;20	77;0	049;0	35;21	8;20	49;0	227;0	280;0	179;3182;1198;64;1852;697;37;0	582;16	968;6	389;0	341;1040;290;215;75;750;551;199;96;84;12;944;682;262;223854;728;2;9	95;8	70;
17/05/2024;09:23;9;1;0	25;20	77;0	049;0	35;21	8;20	47;0	242;0	302;0	194;3444;1297;69;2019;760;41;0	586;18	384;6	922;0	370;805;112;66;46;693;511;182;0;0;0;805;577;228;224651;797;3;9	95;8	70;
17/05/2024;09:28;9;1;0	25;20	77;0	049;0	35;21	8;20	46;0	254;0	313;0	205;3557;1339;71;2142;807;43;0	602;19	059;7	176;0	383;547;79;19;60;468;354;114;0;0;0;547;373;174;225357;706;2;9	95;8	70;
17/05/2024;09:33;9;1;0	25;20	77;0	049;0	35;21	8;20	44;0	276;0	334;0	227;3782;1424;76;2367;891;48;0	626;20	378;7	673;0	410;924;142;81;61;782;657;125;32;27;5;892;711;181;226506;1149;4;9	95;8	70;
17/05/2024;09:38;9;1;0	25;20	77;0	049;0	35;21	8;20	37;0	315;0	399;0	266;4501;1695;90;2759;1039;55;0	613;24	178;9	104;0	486;1319;285;209;76;1034;891;143;82;71;11;1237;1029;208;227651;1145;4;10	03;8	70;
17/05/2024;09:43;9;1;0	25;20	77;0	049;0	35;21	8;20	38;0	308;0	388;0	259;4401;1657;88;2705;1018;54;0	615;23	653;8	906;0	475;1381;283;195;88;1098;940;158;108;91;17;1273;1044;229;228869;1218;4;10	03;8	70;
17/05/2024;09:48;9;1;0	25;20	77;0	049;0	35;21	8;20	38;0	301;0	388;0	252;4407;1659;89;2618;986;53;0	594;23	568;8	874;0	474;635;77;40;37;558;403;155;115;84;31;520;359;161;229370;500;2;10	03;8	70;
17/05/2024;09:53;9;1;0	25;20	77;0	049;0	35;21	8;20	41;0	287;0	356;0	239;4021;1514;81;2481;934;50;0	617;21	622;8	141;0	435;359;0;0;0;359;242;117;65;51;14;294;191;103;229652;282;1;10	04;8	70;
17/05/2024;09:58;9;1;0	25;20	77;0	049;0	35;21	8;20	44;0	262;0	334;0	214;3813;1436;77;2226;838;45;0	584;20	342;7	659;0	409;264;0;0;0;264;163;101;42;34;8;222;129;93;229820;168;1;10	04;8	70;
17/05/2024;10:03;9;1;0	25;20	77;0	049;0	35;21	8;20	44;0	265;0	334;0	216;3822;1439;77;2261;851;45;0	592;20	428;7	692;0	411;192;44;20;24;148;77;71;32;24;8;160;73;87;230021;200;1;10	04;8	70;
17/05/2024;10:08;9;1;0	25;20	77;0	048;0	35;21	8;20	44;0	265;0	334;0	217;3791;1427;76;2253;848;45;0	594;20	275;7	634;0	408;68;3;0;3;65;0;65;0;0;0;68;0;68;230031;10;0;10	04;8	70;
17/05/2024;10:13;9;1;0	25;20	77;0	048;0	35;21	8;20	44;0	261;0	334;0	213;3804;1432;76;2211;832;44;0	581;20	279;7	636;0	408;218;18;6;12;200;121;79;8;4;4;210;123;87;230229;198;1;10	04;8	70;
17/05/2024;10:18;9;1;0	25;20	77;0	048;0	35;21	8;20	44;0	257;0	334;0	210;3807;1433;77;2172;818;44;0	571;20	242;7	622;0	407;270;7;2;5;263;161;102;7;2;5;263;161;102;230438;209;1;10	04;8	70;
17/05/2024;10:23;9;1;0	25;20	77;0	048;0	35;21	8;20	44;0	260;0	334;0	212;3811;1435;77;2205;830;44;0	579;20	305;7	645;0	408;80;0;0;0;80;2;78;0;0;0;80;2;78;230443;5;0;10	04;8	70;
17/05/2024;10:28;9;1;0	25;20	77;0	048;0	35;21	8;20	46;0	256;0	313;0	208;3529;1329;71;2155;811;43;0	611;18	947;7	134;0	381;114;3;1;2;111;9;102;0;0;0;114;10;104;230464;21;0;10	04;8	70;
17/05/2024;10:33;9;1;0	25;20	77;0	048;0	35;21	8;20	45;0	257;0	324;0	210;3652;1375;73;2165;815;44;0	593;19	526;7	352;0	392;102;6;0;6;96;10;86;0;0;0;102;10;92;230490;26;0;10	04;8	70;
17/05/2024;10:38;9;1;0	25;20	77;0	048;0	35;21	8;20	45;0	259;0	324;0	211;3685;1388;74;2204;830;44;0	598;19	727;7	428;0	397;330;26;12;14;304;202;102;1;1;0;329;213;116;230748;257;1;10	04;8	70;
17/05/2024;10:43;9;1;0	25;20	77;0	048;0	35;21	8;20	47;0	251;0	302;0	203;3423;1289;69;2117;797;43;0	618;18	414;6	933;0	370;117;4;0;4;113;28;85;0;0;0;117;28;89;230788;40;0;10	04;8	70;
17/05/2024;10:48;9;1;0	25;20	77;0	048;0	35;21	8;20	47;0	247;0	302;0	199;3405;1282;68;2056;774;41;0	604;18	251;6	872;0	367;105;1;0;1;104;2;102;0;0;0;105;2;103;230793;5;0;10	04;8	70;
17/05/2024;10:53;9;1;0	25;20	77;0	048;0	35;21	8;20	47;0	253;0	302;0	205;3406;1282;68;2136;804;43;0	627;18	358;6	912;0	369;92;1;0;1;91;0;91;0;0;0;92;0;92;230799;6;0;10	04;8	70;
17/05/2024;10:58;9;1;0	25;20	78;0	047;0	35;21	8;20	46;0	258;0	324;0	211;3681;1386;74;2202;829;44;0	598;19	704;7	419;0	396;115;5;0;5;110;2;108;0;0;0;115;2;113;230812;14;0;10	04;8	70;
17/05/2024;11:03;9;1;0	25;20	78;0	047;0	35;21	8;20	44;0	269;0	345;0	222;3934;1481;79;2313;871;47;0	588;21	008;7	910;0	422;445;58;26;32;387;271;116;1;1;0;444;296;148;231219;407;1;10	04;8	70;
17/05/2024;11:08;9;1;0	25;20	78;0	047;0	35;21	8;20	44;0	276;0	345;0	229;3905;1470;78;2376;895;48;0	609;20	955;7	890;0	421;1151;386;267;119;765;600;165;92;75;17;1059;792;267;232398;1179;4;10	04;8	70;
17/05/2024;11:13;9;1;0	25;20	78;0	047;0	35;21	8;20	41;0	296;0	367;0	249;4132;1556;83;2593;976;52;0	627;22	274;8	387;0	448;1083;381;274;107;702;534;168;174;141;33;909;667;242;233199;801;3;10	08;8	71;
17/05/2024;11:18;9;1;0	25;20	78;0	047;0	35;21	8;20	41;0	295;0	367;0	248;4133;1556;83;2573;969;52;0	623;22	255;8	380;0	447;447;23;13;10;424;279;145;4;2;2;443;290;153;233495;297;1;10	08;8	71;
17/05/2024;11:23;9;1;0	25;20	78;0	047;0	35;21	8;20	43;0	289;0	356;0	242;4020;1513;81;2520;949;51;0	627;21	666;8	158;0	435;405;39;6;33;366;285;81;5;2;3;400;289;111;234047;551;2;10	08;8	71;
17/05/2024;11:28;9;1;0	25;20	78;0	047;0	35;21	8;20	45;0	266;0	334;0	219;3801;1431;76;2279;858;46;0	599;20	356;7	665;0	409;166;12;0;12;154;73;81;0;0;0;166;73;93;234502;456;2;10	08;8	71;
17/05/2024;11:33;9;1;0	25;20	78;0	047;0	35;21	8;20	47;0	252;0	313;0	205;3550;1337;71;2138;805;43;0	602;19	022;7	162;0	382;676;13;0;13;663;538;125;0;0;0;676;538;138;235518;1015;3;10	08;8	71;
17/05/2024;11:38;9;1;0	25;20	78;0	046;0	35;21	8;20	47;0	253;0	313;0	207;3555;1339;71;2161;814;43;0	608;19	075;7	182;0	383;260;9;1;8;251;127;124;0;0;0;260;128;132;235782;264;1;10	08;8	71;
17/05/2024;11:43;9;1;0	25;20	78;0	046;0	35;21	8;20	47;0	253;0	313;0	207;3526;1328;71;2144;807;43;0	608;18	922;7	125;0	380;394;11;2;9;383;271;112;0;0;0;394;273;121;236463;682;2;10	08;8	71;
17/05/2024;11:48;9;1;0	25;20	78;0	046;0	35;21	8;20	47;0	254;0	313;0	208;3550;1337;71;2168;816;44;0	611;19	061;7	177;0	383;483;0;0;0;483;379;104;0;0;0;483;379;104;236778;315;1;10	08;8	71;
17/05/2024;11:53;9;1;0	25;20	78;0	046;0	35;21	8;20	45;0	264;0	334;0	218;3766;1418;76;2248;846;45;0	597;20	154;7	589;0	405;310;50;25;25;260;134;126;10;7;3;300;152;148;237081;302;1;10	08;8	71;
17/05/2024;11:58;9;1;0	25;20	79;0	046;0	35;21	8;20	47;0	255;0	324;0	209;3702;1394;74;2184;822;44;0	590;19	775;7	446;0	397;151;21;0;21;130;0;130;0;0;0;151;0;151;237164;84;0;10	08;8	71;
17/05/2024;12:03;9;1;0	25;20	79;0	046;0	35;21	8;20	47;0	251;0	324;0	205;3705;1395;74;2135;804;43;0	576;19	727;7	428;0	397;189;7;0;7;182;44;138;0;0;0;189;44;145;237224;60;0;10	08;8	71;
17/05/2024;12:08;9;1;0	25;20	78;0	046;0	35;21	8;20	48;0	242;0	302;0	196;3450;1299;69;2053;773;41;0	595;18	456;6	949;0	371;555;6;1;5;549;432;117;0;0;0;555;433;122;237756;532;2;10	08;8	71;
17/05/2024;12:13;9;1;0	25;20	78;0	046;0	35;21	8;20	47;0	246;0	313;0	200;3551;1337;71;2069;779;42;0	583;18	937;7	130;0	381;229;2;0;2;227;157;70;0;0;0;229;157;72;237996;240;1;10	08;8	71;
17/05/2024;12:18;9;1;0	25;20	79;0	046;0	35;21	8;20	47;0	251;0	324;0	205;3697;1392;74;2131;802;43;0	576;19	686;7	412;0	396;198;3;1;2;195;97;98;0;0;0;198;98;100;238107;110;0;10	08;8	71;
17/05/2024;12:23;9;1;0	25;20	79;0	046;0	35;21	8;20	47;0	259;0	324;0	213;3677;1384;74;2219;836;45;0	604;19	708;7	421;0	396;207;14;11;3;193;116;77;1;1;0;206;126;80;238237;131;0;10	08;8	71;
17/05/2024;12:28;9;1;0	25;20	79;0	046;0	35;21	8;20	47;0	254;0	324;0	208;3674;1384;74;2158;812;43;0	587;19	618;7	387;0	394;24;0;0;0;24;4;20;0;0;0;24;4;20;238239;2;0;10	08;8	71;
17/05/2024;12:33;9;1;0	25;20	79;0	046;0	35;21	8;20	49;0	247;0	302;0	200;3418;1287;69;2084;785;42;0	610;18	348;6	908;0	369;40;2;0;2;38;9;29;0;0;0;40;9;31;238244;5;0;10	08;8	71;
17/05/2024;12:38;9;1;0	25;20	80;0	046;0	35;21	8;20	49;0	245;0	313;0	199;3548;1336;71;2057;774;41;0	580;18	908;7	119;0	380;22;2;2;0;20;6;14;0;0;0;22;8;14;238252;8;0;10	08;8	71;
17/05/2024;12:43;9;1;0	25;20	80;0	046;0	35;21	8;20	49;0	250;0	313;0	204;3565;1342;72;2126;801;43;0	597;19	074;7	182;0	383;93;44;16;28;49;18;31;7;4;3;86;30;56;238341;89;0;10	08;8	71;
17/05/2024;12:48;9;1;0	25;20	80;0	046;0	35;21	8;20	49;0	245;0	313;0	199;3566;1343;72;2067;778;42;0	580;19	006;7	156;0	382;51;11;3;8;40;21;19;0;0;0;51;24;27;238370;29;0;10	08;8	71;
17/05/2024;12:53;9;1;0	25;20	80;0	046;0	35;21	8;20	49;0	243;0	313;0	197;3562;1341;72;2045;770;41;0	574;18	955;7	137;0	381;31;4;0;4;27;12;15;0;0;0;31;12;19;238384;14;0;10	08;8	71;
17/05/2024;12:58;9;1;0	25;20	80;0	046;0	35;21	8;20	49;0	248;0	313;0	202;3573;1345;72;2111;795;42;0	591;19	092;7	189;0	384;30;0;0;0;30;11;19;0;0;0;30;11;19;238390;6;0;10	08;8	71;
17/05/2024;13:03;9;1;0	25;20	80;0	046;0	35;21	9;20	49;0	249;0	313;0	203;3554;1338;71;2110;795;42;0	594;19	006;7	156;0	382;95;33;13;20;62;29;33;12;6;6;83;36;47;238471;81;0;10	08;8	71;
17/05/2024;13:08;9;1;0	25;20	80;0	046;0	35;21	8;20	49;0	244;0	313;0	198;3589;1351;72;2070;780;42;0	577;19	112;7	196;0	384;28;5;1;4;23;4;19;0;0;0;28;5;23;238482;11;0;10	08;8	71;
17/05/2024;13:13;9;1;0	25;20	80;0	046;0	35;21	9;20	49;0	246;0	313;0	200;3576;1346;72;2083;784;42;0	582;19	070;7	180;0	383;11;0;0;0;11;2;9;0;0;0;11;2;9;238482;0;0;10	08;8	71;
17/05/2024;13:18;9;1;0	25;20	80;0	046;0	35;21	9;20	49;0	244;0	313;0	198;3567;1343;72;2058;775;41;0	577;18	997;7	153;0	382;20;6;0;6;14;0;14;0;0;0;20;0;20;238486;4;0;10	08;8	71;
17/05/2024;13:23;9;1;0	25;20	80;0	046;0	35;21	9;20	49;0	251;0	313;0	205;3556;1339;71;2131;802;43;0	599;19	039;7	169;0	383;98;41;15;26;57;30;27;5;3;2;93;42;51;238558;72;0;10	08;8	71;
17/05/2024;13:28;9;1;0	25;20	80;0	047;0	35;21	9;20	49;0	249;0	313;0	202;3547;1335;71;2096;789;42;0	591;18	952;7	136;0	381;14;9;4;5;5;2;3;0;0;0;14;6;8;238563;6;0;10	08;8	71;
17/05/2024;13:33;9;1;0	25;20	80;0	047;0	35;21	9;20	49;0	242;0	313;0	195;3573;1345;72;2021;761;41;0	566;18	976;7	145;0	381;158;54;25;29;104;55;49;1;1;0;157;79;78;238693;130;0;10	08;8	71;
17/05/2024;13:38;9;1;0	25;20	80;0	047;0	35;21	9;20	44;0	280;0	367;0	233;4181;1574;84;2422;912;49;0	579;22	281;8	390;0	448;315;74;31;43;241;140;101;0;0;0;315;171;144;238945;251;1;10	08;8	71;
17/05/2024;13:43;9;1;0	25;20	80;0	047;0	35;21	9;20	39;0	313;0	410;0	266;4680;1762;94;2781;1047;56;0	594;25	027;9	424;0	503;920;330;223;107;590;432;158;61;44;17;859;611;248;239437;493;2;10	08;8	71;
17/05/2024;13:48;9;1;0	25;20	80;0	047;0	35;21	9;20	39;0	318;0	410;0	271;4640;1747;93;2817;1061;57;0	607;24	892;9	373;0	500;1457;609;473;136;848;664;184;342;277;65;1115;860;255;240382;945;3;10	15;8	72;
17/05/2024;13:53;9;1;0	25;20	80;0	047;0	35;21	9;20	40;0	313;0	399;0	266;4510;1698;91;2764;1041;56;0	613;24	228;9	123;0	487;599;289;209;80;310;225;85;127;97;30;472;337;135;240826;444;1;10	15;8	72;
17/05/2024;13:58;9;1;0	25;20	80;0	046;0	35;21	9;20	41;0	313;0	388;0	267;4383;1650;88;2784;1048;56;0	635;23	673;8	914;0	476;697;218;147;71;479;299;180;64;53;11;633;393;240;241319;493;2;10	15;8	72;
17/05/2024;14:03;9;1;0	25;20	80;0	046;0	35;21	9;20	41;0	310;0	388;0	264;4380;1649;88;2742;1032;55;0	626;23	604;8	888;0	474;494;57;14;43;437;297;140;0;0;0;494;311;183;241812;493;2;10	15;8	72;
17/05/2024;14:08;9;1;0	25;20	80;0	046;0	35;22	0;20	43;0	305;0	378;0	259;4241;1597;85;2683;1010;54;0	633;22	892;8	620;0	460;771;212;140;72;559;380;179;59;49;10;712;471;241;242498;685;2;10	15;8	72;
17/05/2024;14:13;9;1;0	25;20	80;0	046;0	35;22	0;20	38;0	331;0	421;0	284;4764;1794;96;2968;1117;60;0	623;25	655;9	660;0	516;1517;624;482;142;893;672;221;297;248;49;1220;906;314;243629;1132;4;10	15;8	73;
17/05/2024;14:18;9;1;0	25;20	80;0	046;0	35;22	0;20	41;0	307;0	388;0	261;4401;1657;88;2724;1026;55;0	619;23	679;8	916;0	476;541;33;8;25;508;346;162;0;0;0;541;354;187;243948;319;1;10	15;8	73;
17/05/2024;14:23;9;1;0	25;20	80;0	046;0	35;22	0;20	46;0	276;0	345;0	229;3915;1474;79;2392;901;48;0	611;21	023;7	916;0	423;610;0;0;0;610;469;141;0;0;0;610;469;141;244209;260;1;10	15;8	73;
17/05/2024;14:28;9;1;0	25;20	80;0	046;0	35;22	0;20	47;0	266;0	334;0	219;3806;1433;76;2291;863;46;0	602;20	391;7	678;0	410;284;3;1;2;281;171;110;0;0;0;284;172;112;244284;75;0;10	15;8	73;
17/05/2024;14:33;9;1;0	25;20	80;0	046;0	35;22	0;20	47;0	262;0	334;0	215;3829;1442;77;2255;849;45;0	589;20	449;7	700;0	411;299;25;11;14;274;175;99;0;0;0;299;186;113;244390;106;0;10	15;8	73;
17/05/2024;14:38;9;1;0	25;20	80;0	046;0	35;22	1;20	47;0	258;0	334;0	212;3823;1440;77;2211;833;44;0	578;20	368;7	669;0	409;303;12;6;6;291;175;116;0;0;0;303;181;122;244471;81;0;10	15;8	73;
17/05/2024;14:43;9;1;0	25;20	80;0	046;0	35;22	1;20	49;0	254;0	313;0	208;3548;1336;71;2166;816;44;0	611;19	047;7	172;0	383;193;10;2;8;183;79;104;0;0;0;193;81;112;244538;67;0;10	15;8	73;
17/05/2024;14:48;9;1;0	25;20	80;0	045;0	35;22	1;20	49;0	254;0	313;0	209;3532;1330;71;2167;816;44;0	613;18	976;7	145;0	381;212;34;14;20;178;80;98;4;3;1;208;91;117;244676;138;0;10	15;8	73;
17/05/2024;14:53;9;1;0	25;20	80;0	045;0	35;22	1;20	49;0	247;0	313;0	201;3544;1334;71;2084;785;42;0	588;18	925;7	126;0	380;103;1;1;0;102;16;86;0;0;0;103;17;86;244685;8;0;10	15;8	73;
17/05/2024;14:58;9;1;0	25;20	80;0	045;0	35;22	1;20	49;0	248;0	313;0	203;3559;1340;72;2113;796;42;0	594;19	030;7	165;0	382;62;0;0;0;62;2;60;0;0;0;62;2;60;244685;0;0;10	15;8	73;
17/05/2024;15:03;9;1;0	25;20	80;0	045;0	35;22	1;20	49;0	248;0	313;0	203;3561;1341;72;2114;796;42;0	594;19	043;7	170;0	383;20;2;1;1;18;2;16;0;0;0;20;3;17;244690;5;0;10	16;8	73;
17/05/2024;15:08;9;1;0	25;20	80;0	045;0	35;22	1;20	49;0	243;0	313;0	198;3574;1346;72;2062;776;41;0	577;19	032;7	166;0	383;25;4;0;4;21;7;14;0;0;0;25;7;18;244704;14;0;10	16;8	73;
17/05/2024;15:13;9;1;0	25;20	80;0	045;0	35;22	1;20	49;0	245;0	313;0	200;3583;1349;72;2087;786;42;0	582;19	108;7	195;0	384;40;5;0;5;35;2;33;0;0;0;40;2;38;244716;12;0;10	16;8	73;
17/05/2024;15:18;9;1;0	25;20	80;0	046;0	35;22	2;20	49;0	242;0	313;0	195;3592;1353;72;2042;769;41;0	569;19	092;7	189;0	384;18;7;1;6;11;5;6;0;0;0;18;6;12;244724;8;0;10	16;8	73;
17/05/2024;15:23;9;1;0	25;20	80;0	046;0	35;22	2;20	49;0	247;0	313;0	201;3560;1341;72;2094;788;42;0	588;19	013;7	159;0	382;50;10;7;3;40;20;20;0;0;0;50;27;23;244761;37;0;10	16;8	73;
17/05/2024;15:28;9;1;0	25;20	80;0	046;0	35;22	2;20	49;0	246;0	313;0	200;3571;1345;72;2080;783;42;0	582;19	045;7	171;0	383;15;4;0;4;11;2;9;0;0;0;15;2;13;244768;7;0;10	16;8	73;
17/05/2024;15:33;9;1;0	25;20	80;0	046;0	35;22	2;20	49;0	247;0	313;0	200;3574;1346;72;2092;788;42;0	585;19	071;7	181;0	383;6;2;0;2;4;3;1;0;0;0;6;3;3;244771;3;0;10	16;8	73;
17/05/2024;15:38;9;1;0	25;20	80;0	045;0	35;22	2;20	49;0	245;0	313;0	200;3561;1341;72;2074;781;42;0	582;18	989;7	150;0	382;82;23;7;16;59;30;29;0;0;0;82;37;45;244842;71;0;10	16;8	73;
17/05/2024;15:43;9;1;0	25;20	80;0	045;0	35;22	2;20	49;0	247;0	313;0	201;3565;1343;72;2097;790;42;0	588;19	040;7	169;0	383;41;4;1;3;37;14;23;0;0;0;41;15;26;244864;21;0;10	16;8	73;
17/05/2024;15:48;9;1;0	25;20	80;0	045;0	35;22	2;20	51;0	240;0	291;0	195;3305;1244;66;2031;765;41;0	614;17	761;6	688;0	357;71;12;0;12;59;3;56;0;0;0;71;3;68;244893;30;0;10	16;8	73;
17/05/2024;15:53;9;1;0	25;20	80;0	045;0	35;22	2;20	49;0	246;0	313;0	200;3584;1350;72;2098;790;42;0	585;19	127;7	202;0	384;63;28;11;17;35;10;25;0;0;0;63;21;42;244930;37;0;10	16;8	73;
17/05/2024;15:58;9;1;0	25;20	80;0	046;0	35;22	2;20	50;0	242;0	302;0	195;3456;1301;69;2046;770;41;0	592;18	474;6	956;0	371;17;1;0;1;16;1;15;0;0;0;17;1;16;244935;5;0;10	16;8	73;
17/05/2024;16:03;9;1;0	25;20	80;0	046;0	35;22	2;20	50;0	245;0	302;0	199;3435;1294;69;2074;781;42;0	604;18	415;6	934;0	370;19;9;2;7;10;5;5;0;0;0;19;7;12;244949;15;0;10	16;8	73;
17/05/2024;16:08;9;1;0	25;20	80;0	045;0	35;22	2;20	49;0	246;0	313;0	200;3562;1341;72;2085;785;42;0	585;19	009;7	158;0	382;27;9;7;2;18;9;9;0;0;0;27;16;11;244968;18;0;10	16;8	73;
17/05/2024;16:13;9;1;0	25;20	80;0	045;0	35;22	2;20	50;0	243;0	302;0	198;3428;1291;69;2059;775;41;0	601;18	359;6	913;0	369;27;5;2;3;22;2;20;0;0;0;27;4;23;244971;3;0;10	16;8	73;
17/05/2024;16:18;9;1;0	25;20	80;0	046;0	35;22	2;20	50;0	244;0	302;0	198;3445;1297;69;2070;779;42;0	601;18	454;6	948;0	371;48;15;8;7;33;11;22;0;0;0;48;19;29;245005;34;0;10	16;8	73;
17/05/2024;16:23;9;1;0	25;20	80;0	046;0	35;22	3;20	49;0	248;0	313;0	202;3576;1346;72;2113;796;42;0	591;19	109;7	195;0	384;39;3;1;2;36;0;36;0;0;0;39;1;38;245006;1;0;10	16;8	73;
17/05/2024;16:28;9;1;0	25;20	80;0	046;0	35;22	2;20	52;0	237;0	280;0	190;3177;1196;64;1989;749;40;0	626;17	121;6	446;0	344;403;183;119;64;220;124;96;36;29;7;367;214;153;245189;182;1;10	16;8	73;
17/05/2024;16:33;9;1;0	25;20	80;0	046;0	35;22	2;20	41;0	306;0	388;0	260;4377;1648;88;2699;1016;54;0	617;23	535;8	862;0	473;956;376;255;121;580;415;165;8;6;2;948;664;284;245581;392;1;10	16;8	73;
17/05/2024;16:38;9;1;0	25;20	80;0	046;0	35;22	3;20	47;0	278;0	334;0	232;3751;1412;75;2408;907;48;0	642;20	291;7	640;0	408;328;159;99;60;169;82;87;42;31;11;286;150;136;245887;306;1;10	22;8	75;
17/05/2024;16:43;9;1;0	25;20	80;0	046;0	35;22	3;20	44;0	309;0	367;0	263;4120;1551;83;2747;1034;55;0	667;22	416;8	440;0	451;222;53;17;36;169;92;77;0;0;0;222;109;113;246086;199;1;10	22;8	75;
17/05/2024;16:48;9;1;0	25;20	80;0	046;0	35;22	3;20	41;0	319;0	388;0	273;4360;1642;88;2840;1069;57;0	651;23	637;8	900;0	475;670;122;60;62;548;389;159;0;0;0;670;449;221;246681;595;2;10	22;8	75;
17/05/2024;16:53;9;1;0	25;20	80;0	046;0	35;22	3;20	41;0	326;0	388;0	280;4330;1630;87;2912;1096;59;0	672;23	594;8	884;0	474;302;93;51;42;209;123;86;0;0;0;302;174;128;246920;239;1;10	22;8	75;
17/05/2024;16:58;9;1;0	25;20	80;0	046;0	35;22	3;20	44;0	304;0	367;0	258;4126;1553;83;2690;1013;54;0	652;22	371;8	423;0	450;94;16;6;10;78;42;36;0;0;0;94;48;46;246966;46;0;10	22;8	75;
17/05/2024;17:03;9;1;0	25;20	80;0	046;0	35;22	3;20	44;0	291;0	367;0	244;4143;1560;83;2539;956;51;0	613;22	254;8	379;0	447;87;22;1;21;65;23;42;0;0;0;87;24;63;247012;47;0;10	22;8	75;
17/05/2024;17:08;9;1;0	25;20	80;0	046;0	35;22	3;20	47;0	277;0	334;0	231;3778;1423;76;2415;910;49;0	639;20	424;7	690;0	411;36;8;0;8;28;12;16;0;0;0;36;12;24;247033;21;0;10	22;8	75;
17/05/2024;17:13;9;1;0	25;20	80;0	046;0	35;22	3;20	47;0	270;0	334;0	224;3788;1426;76;2331;878;47;0	615;20	362;7	667;0	409;54;10;2;8;44;23;21;0;0;0;54;25;29;247058;25;0;10	22;8	75;
17/05/2024;17:18;9;1;0	25;20	80;0	046;0	35;22	3;20	47;0	268;0	334;0	222;3799;1430;76;2317;873;47;0	610;20	393;7	678;0	410;36;2;0;2;34;0;34;0;0;0;36;0;36;247060;2;0;10	22;8	75;
17/05/2024;17:23;9;1;0	25;20	80;0	046;0	35;22	3;20	47;0	265;0	334;0	219;3776;1422;76;2263;852;45;0	599;20	219;7	613;0	406;18;0;0;0;18;0;18;0;0;0;18;0;18;247060;0;0;10	22;8	75;
17/05/2024;17:28;9;1;0	25;20	80;0	046;0	35;22	3;20	49;0	257;0	313;0	211;3544;1335;71;2205;830;44;0	622;19	082;7	185;0	384;34;0;0;0;34;2;32;0;0;0;34;2;32;247061;0;0;10	22;8	75;
17/05/2024;17:33;9;1;0	25;20	80;0	046;0	35;22	3;20	49;0	256;0	313;0	210;3542;1334;71;2183;822;44;0	616;19	044;7	171;0	383;27;0;0;0;27;8;19;0;0;0;27;8;19;247063;2;0;10	22;8	75;
17/05/2024;17:38;9;1;0	25;20	80;0	046;0	35;22	3;20	49;0	254;0	313;0	208;3534;1331;71;2158;813;43;0	611;18	974;7	144;0	381;26;2;1;1;24;7;17;0;0;0;26;8;18;247068;5;0;10	22;8	75;
17/05/2024;17:43;9;1;0	25;20	80;0	046;0	35;22	3;20	49;0	251;0	313;0	205;3549;1336;71;2127;801;43;0	599;19	005;7	156;0	382;10;0;0;0;10;3;7;0;0;0;10;3;7;247069;1;0;10	22;8	75;
17/05/2024;17:48;9;1;0	25;20	80;0	046;0	35;22	3;20	49;0	250;0	313;0	204;3559;1340;72;2123;799;43;0	597;19	045;7	171;0	383;113;47;25;22;66;22;44;2;1;1;111;46;65;247158;89;0;10	22;8	75;
17/05/2024;17:53;9;1;0	25;20	80;0	046;0	35;22	3;20	49;0	252;0	313;0	205;3565;1342;72;2147;808;43;0	602;19	103;7	193;0	384;190;103;74;29;87;53;34;48;39;9;142;88;54;247291;132;0;10	22;8	75;
17/05/2024;17:58;9;1;0	25;20	80;0	046;0	35;22	3;20	41;0	312;0	388;0	266;4388;1652;88;2777;1046;56;0	633;23	685;8	918;0	476;707;292;190;102;415;276;139;2;1;1;705;465;240;247595;304;1;10	23;8	84;
17/05/2024;18:03;9;1;0	25;20	80;0	046;0	35;22	3;20	39;0	331;0	410;0	285;4584;1726;92;2954;1112;59;0	644;24	812;9	343;0	499;803;239;157;82;564;399;165;3;3;0;800;553;247;247954;359;1;10	23;9	01;
17/05/2024;18:08;9;1;0	25;20	80;0	047;0	35;22	3;20	40;0	335;0	399;0	288;4458;1678;90;2993;1127;60;0	672;24	283;9	143;0	488;565;241;166;75;324;203;121;54;42;12;511;327;184;248375;422;1;10	43;9	02;
17/05/2024;18:13;9;1;0	25;20	80;0	047;0	35;22	3;20	41;0	331;0	388;0	284;4341;1634;87;2959;1114;59;0	682;23	702;8	924;0	476;506;227;162;65;279;211;68;81;63;18;425;310;115;248843;468;2;10	43;9	03;
17/05/2024;18:18;9;1;0	25;20	80;0	047;0	35;22	3;20	41;0	339;0	388;0	292;4288;1614;86;3025;1139;61;0	705;23	543;8	865;0	473;355;31;10;21;324;281;43;0;0;0;355;291;64;249277;434;1;10	43;9	03;
17/05/2024;18:23;9;1;0	25;20	80;0	047;0	35;22	3;20	44;0	331;0	367;0	284;4080;1536;82;2987;1125;60;0	732;22	544;8	488;0	453;832;8;2;6;824;740;84;0;0;0;832;742;90;250103;825;3;10	43;9	03;
17/05/2024;18:28;9;1;0	25;20	80;0	047;0	35;22	3;20	44;0	323;0	367;0	276;4078;1536;82;2882;1085;58;0	707;22	402;8	435;0	450;70;7;1;6;63;21;42;0;0;0;70;22;48;250169;66;0;10	43;9	03;
17/05/2024;18:33;9;1;0	25;20	80;0	047;0	35;22	3;20	44;0	326;0	367;0	279;4082;1537;82;2916;1098;59;0	714;22	459;8	456;0	451;59;21;8;13;38;18;20;0;0;0;59;26;33;250215;46;0;10	43;9	03;
17/05/2024;18:38;9;1;0	25;20	80;0	046;0	35;22	3;20	46;0	317;0	345;0	271;3783;1424;76;2812;1059;57;0	743;20	956;7	890;0	421;432;11;7;4;421;340;81;0;0;0;432;347;85;250364;149;0;10	43;9	03;
17/05/2024;18:43;9;1;0	25;20	80;0	046;0	35;22	4;20	45;0	321;0	356;0	275;3937;1482;79;2872;1082;58;0	730;21	740;8	186;0	437;95;16;2;14;79;41;38;0;0;0;95;43;52;250539;175;1;10	43;9	03;
17/05/2024;18:48;9;1;0	25;20	80;0	047;0	35;22	3;20	47;0	310;0	334;0	263;3668;1381;74;2728;1027;55;0	744;20	321;7	651;0	408;57;5;0;5;52;15;37;0;0;0;57;15;42;250596;57;0;10	43;9	03;
17/05/2024;18:53;9;1;0	25;20	80;0	047;0	35;22	4;20	47;0	303;0	334;0	256;3671;1382;74;2648;997;53;0	721;20	233;7	618;0	407;375;6;1;5;369;305;64;0;0;0;375;306;69;250859;263;1;10	43;9	03;
17/05/2024;18:58;9;1;0	25;20	80;0	046;0	35;22	4;20	47;0	306;0	334;0	260;3691;1390;74;2714;1022;55;0	735;20	409;7	685;0	410;139;20;3;17;119;60;59;0;0;0;139;63;76;251140;282;1;10	43;9	03;
17/05/2024;19:03;9;1;0	25;20	80;0	046;0	35;22	4;20	47;0	311;0	334;0	264;3683;1387;74;2760;1039;55;0	749;20	433;7	693;0	411;389;61;34;27;328;242;86;0;0;0;389;276;113;251545;404;1;10	43;9	03;
17/05/2024;19:08;9;1;0	25;20	80;0	047;0	35;22	4;20	47;0	311;0	334;0	264;3693;1391;74;2758;1038;55;0	747;20	476;7	710;0	412;232;48;29;19;184;89;95;0;0;0;232;118;114;251790;245;1;10	43;9	03;
17/05/2024;19:13;9;1;0	25;20	80;0	047;0	35;22	3;20	47;0	313;0	334;0	266;3691;1390;74;2787;1049;56;0	755;20	502;7	720;0	412;911;297;219;78;614;460;154;74;61;13;837;618;219;252292;502;2;10	44;9	09;
17/05/2024;19:18;9;1;0	25;20	80;0	047;0	35;22	3;20	45;0	328;0	356;0	281;3891;1465;78;2911;1096;59;0	748;21	581;8	126;0	434;596;263;189;74;333;236;97;39;32;7;557;393;164;252675;382;1;10	52;9	10;
17/05/2024;19:23;9;1;0	25;20	80;0	047;0	35;22	3;20	44;0	346;0	367;0	299;4015;1512;81;3126;1177;63;0	779;22	424;8	443;0	451;348;168;112;56;180;129;51;39;37;2;309;204;105;252921;246;1;10	56;9	10;
17/05/2024;19:28;9;1;0	25;20	80;0	047;0	35;22	3;20	44;0	339;0	367;0	292;4006;1508;81;3026;1139;61;0	755;22	255;8	380;0	447;18;6;0;6;12;0;12;0;0;0;18;0;18;252931;11;0;10	56;9	10;
17/05/2024;19:33;9;1;0	25;20	80;0	047;0	35;22	3;20	44;0	333;0	367;0	286;4039;1521;81;2978;1121;60;0	737;22	344;8	413;0	449;79;65;46;19;14;2;12;0;0;0;79;48;31;253014;83;0;10	56;9	10;
17/05/2024;19:38;9;1;0	25;20	80;0	047;0	35;22	3;20	44;0	337;0	367;0	290;4022;1514;81;3017;1136;61;0	750;22	316;8	403;0	449;44;23;13;10;21;8;13;0;0;0;44;21;23;253045;31;0;10	56;9	11;
17/05/2024;19:43;9;1;0	25;20	80;0	047;0	35;22	3;20	44;0	336;0	367;0	289;4029;1517;81;3011;1134;61;0	747;22	339;8	411;0	449;464;109;51;58;355;214;141;0;0;0;464;265;199;253507;462;2;10	56;9	11;
17/05/2024;19:48;9;1;0	25;20	80;0	047;0	35;22	3;20	44;0	350;0	367;0	303;3992;1503;80;3160;1190;64;0	792;22	361;8	419;0	449;622;238;149;89;384;251;133;0;0;0;622;400;222;254001;493;2;10	56;9	11;
17/05/2024;19:53;9;1;0	25;20	80;0	047;0	35;22	3;20	38;0	386;0	421;0	339;4603;1733;93;3532;1330;71;0	767;25	642;9	655;0	515;883;323;206;117;560;408;152;26;21;5;857;593;264;254473;472;2;10	57;9	11;
17/05/2024;19:58;9;1;0	25;20	80;0	047;0	35;22	3;20	44;0	333;0	367;0	286;4031;1518;81;2971;1119;60;0	737;22	297;8	395;0	448;647;249;157;92;398;288;110;45;32;13;602;413;189;254836;363;1;10	65;9	18;
17/05/2024;20:03;9;1;0	25;20	80;0	047;0	35;22	3;20	43;0	354;0	378;0	307;4111;1548;83;3184;1199;64;0	775;22	937;8	637;0	461;115;46;5;41;69;35;34;0;0;0;115;40;75;254903;67;0;10	65;9	18;
17/05/2024;20:08;9;1;0	25;20	80;0	048;0	35;22	3;20	44;0	344;0	367;0	296;4001;1506;80;3073;1157;62;0	768;22	290;8	393;0	448;36;23;12;11;13;5;8;0;0;0;36;17;19;254927;25;0;10	65;9	18;
17/05/2024;20:13;9;1;0	25;20	80;0	048;0	35;22	3;20	36;0	400;0	442;0	352;4872;1835;98;3677;1384;74;0	755;27	063;10	190;0	544;862;357;256;101;505;343;162;36;30;6;826;569;257;255304;377;1;10	65;9	20;
17/05/2024;20:18;9;1;0	25;20	80;0	048;0	35;22	3;20	31;0	458;0	496;0	410;5399;2033;109;4266;1606;86;0	790;30	236;11	385;0	608;1221;586;443;143;635;455;180;120;105;15;1101;793;308;255919;615;2;10	70;9	24;
17/05/2024;20:23;9;1;0	25;20	80;0	048;0	35;22	3;20	44;0	350;0	367;0	302;4006;1509;81;3150;1186;63;0	786;22	416;8	440;0	451;482;257;160;97;225;119;106;120;91;29;362;188;174;256345;426;1;10	70;9	25;
17/05/2024;20:28;9;1;0	25;20	80;0	048;0	35;22	3;20	41;0	360;0	388;0	312;4257;1603;86;3250;1224;65;0	763;23	691;8	920;0	476;507;221;120;101;286;186;100;93;74;19;414;232;182;256813;468;2;10	70;9	25;
17/05/2024;20:33;9;1;0	25;20	80;0	048;0	35;22	3;20	35;0	424;0	453;0	377;4946;1862;99;3938;1483;79;0	796;27	737;10	444;0	558;1514;713;559;154;801;630;171;356;290;66;1158;899;259;257844;1031;3;10	73;9	25;
17/05/2024;20:38;9;1;0	25;20	80;0	048;0	35;22	3;20	35;0	422;0	453;0	374;4945;1862;99;3905;1470;78;0	790;27	689;10	426;0	557;999;514;383;131;485;343;142;192;145;47;807;581;226;258374;530;2;10	73;9	25;
17/05/2024;20:43;9;1;0	25;20	80;0	048;0	35;22	3;20	34;0	431;0	464;0	383;5059;1905;102;3999;1506;80;0	790;28	334;10	669;0	570;1400;659;508;151;741;573;168;348;280;68;1052;801;251;259297;924;3;10	73;9	26;
17/05/2024;20:48;9;1;0	25;20	80;0	049;0	35;22	3;20	29;0	462;0	518;0	413;5670;2135;114;4298;1618;86;0	758;31	519;11	868;0	634;1444;649;506;143;795;624;171;290;240;50;1154;890;264;260144;846;3;10	74;9	28;
17/05/2024;20:53;9;1;0	25;20	80;0	049;0	35;22	3;20	36;0	399;0	442;0	350;4836;1821;97;3629;1366;73;0	750;26	833;10	103;0	539;1097;428;322;106;669;531;138;256;204;52;841;649;192;260891;747;2;10	74;9	29;
17/05/2024;20:58;9;1;0	25;20	80;0	049;0	35;22	3;20	29;0	459;0	518;0	411;5689;2142;114;4280;1612;86;0	752;31	581;11	891;0	635;1566;685;519;166;881;699;182;291;249;42;1275;969;306;261851;961;3;10	74;9	29;
17/05/2024;21:03;9;1;0	25;20	80;0	049;0	35;22	3;20	37;0	385;0	431;0	336;4758;1791;96;3500;1318;70;0	736;26	310;9	906;0	529;725;304;224;80;421;311;110;23;20;3;702;515;187;262295;444;1;10	84;9	32;
17/05/2024;21:08;9;1;0	25;20	80;0	049;0	35;22	3;20	41;0	350;0	388;0	301;4276;1610;86;3129;1178;63;0	732;23	626;8	896;0	475;1089;425;301;124;664;495;169;78;66;12;1011;730;281;262991;696;2;10	84;9	32;
17/05/2024;21:13;9;1;0	25;20	80;0	049;0	35;22	3;20	27;0	474;0	529;0	425;5785;2178;116;4422;1665;89;0	764;32	204;12	126;0	647;1033;478;352;126;555;418;137;66;55;11;967;715;252;263556;565;2;10	92;9	38;
17/05/2024;21:18;9;1;0	25;20	80;0	049;0	35;22	3;20	38;0	373;0	421;0	324;4631;1744;93;3367;1268;68;0	727;25	557;9	623;0	514;60;31;11;20;29;13;16;0;0;0;60;24;36;263610;55;0;10	92;9	38;
17/05/2024;21:23;9;1;0	25;20	80;0	049;0	35;22	3;20	41;0	358;0	388;0	309;4252;1601;85;3214;1210;65;0	756;23	622;8	895;0	475;192;121;89;32;71;55;16;69;56;13;123;88;35;263719;108;0;10	92;9	38;
17/05/2024;21:28;9;1;0	25;20	80;0	048;0	35;22	3;20	33;0	434;0	475;0	387;5204;1959;105;4042;1522;81;0	777;29	051;10	939;0	584;1342;590;451;139;752;565;187;82;72;10;1260;944;316;264345;626;2;10	92;9	38;
17/05/2024;21:33;9;1;0	25;20	80;0	048;0	35;22	3;20	36;0	395;0	442;0	347;4882;1838;98;3622;1364;73;0	742;27	038;10	180;0	543;375;167;111;56;208;140;68;25;21;4;350;230;120;264569;224;1;10	92;9	43;
17/05/2024;21:38;9;1;0	25;20	80;0	049;0	35;22	3;20	44;0	343;0	367;0	294;4004;1508;80;3055;1150;61;0	763;22	285;8	391;0	448;239;106;54;52;133;71;62;0;0;0;239;125;114;264772;203;1;10	92;9	43;
17/05/2024;21:43;9;1;0	25;20	80;0	049;0	35;22	3;20	30;0	457;0	507;0	408;5572;2098;112;4268;1607;86;0	766;31	031;11	684;0	624;1322;542;401;141;780;601;179;147;118;29;1175;884;291;265432;660;2;11	00;9	45;
17/05/2024;21:48;9;1;0	25;20	80;0	049;0	35;22	3;20	36;0	395;0	442;0	346;4870;1834;98;3603;1356;72;0	740;26	957;10	150;0	542;1375;636;506;130;739;569;170;284;241;43;1091;834;257;266271;839;3;11	00;9	45;
17/05/2024;21:53;9;1;0	25;20	80;0	049;0	35;22	3;20	32;0	444;0	485;0	396;5271;1985;106;4099;1543;82;0	778;29	432;11	082;0	592;1148;501;356;145;647;475;172;7;7;0;1141;824;317;266758;486;2;11	01;9	45;
17/05/2024;21:58;9;1;0	25;20	80;0	049;0	35;22	3;20	36;0	392;0	442;0	343;4877;1836;98;3577;1347;72;0	733;26	955;10	149;0	542;1466;210;145;65;1256;1146;110;44;33;11;1422;1258;164;268612;1855;6;11	10;9	50;
17/05/2024;22:03;9;1;0	25;20	80;0	049;0	35;22	3;20	34;0	436;0	464;0	387;5070;1909;102;4059;1528;82;0	801;28	459;10	715;0	572;2109;740;592;148;1369;1180;189;465;396;69;1644;1376;268;270637;2024;7;11	11;9	50;
17/05/2024;22:08;9;1;0	25;20	80;0	050;0	35;22	3;20	31;0	445;0	496;0	396;5443;2050;109;4123;1552;83;0	757;30	253;11	391;0	608;1149;373;267;106;776;585;191;19;17;2;1130;835;295;271126;489;2;11	11;9	50;
17/05/2024;22:13;9;1;0	25;20	80;0	050;0	35;22	3;20	29;0	469;0	518;0	419;5628;2119;113;4338;1633;87;0	771;31	378;11	815;0	631;956;328;230;98;628;431;197;28;21;7;928;640;288;271708;582;2;11	17;9	55;
17/05/2024;22:18;9;1;0	25;20	80;0	050;0	35;22	3;20	27;0	483;0	529;0	434;5780;2176;116;4533;1707;91;0	784;32	324;12	171;0	650;1708;646;500;146;1062;855;207;387;327;60;1321;1028;293;272716;1008;3;11	17;9	55;
17/05/2024;22:23;9;1;0	25;20	80;0	050;0	35;22	3;20	29;0	477;0	518;0	427;5619;2116;113;4435;1670;89;0	789;31	460;11	845;0	632;1600;570;435;135;1030;811;219;175;144;31;1425;1102;323;273637;921;3;11	25;9	59;
17/05/2024;22:28;9;1;0	25;20	80;0	050;0	35;22	3;20	34;0	439;0	464;0	389;5024;1892;101;4044;1523;81;0	805;28	232;10	630;0	567;683;240;162;78;443;316;127;57;46;11;626;432;194;274041;404;1;11	25;9	61;
17/05/2024;22:33;9;1;0	25;20	80;0	050;0	35;22	3;20	37;0	394;0	431;0	344;4732;1782;95;3585;1350;72;0	758;26	300;9	903;0	529;30;9;1;8;21;5;16;0;0;0;30;6;24;274054;13;0;11	25;9	61;
17/05/2024;22:38;9;1;0	25;20	80;0	050;0	35;22	3;20	41;0	358;0	388;0	308;4275;1610;86;3222;1213;65;0	754;23	740;8	939;0	477;29;3;0;3;26;13;13;0;0;0;29;13;16;274067;13;0;11	25;9	61;
17/05/2024;22:43;9;1;0	25;20	80;0	050;0	35;22	3;20	44;0	324;0	367;0	274;4077;1535;82;2861;1077;58;0	702;22	369;8	423;0	450;44;3;2;1;41;7;34;0;0;0;44;9;35;274078;10;0;11	25;9	61;
17/05/2024;22:48;9;1;0	25;20	80;0	049;0	35;22	3;20	44;0	333;0	367;0	284;4042;1522;81;2959;1114;59;0	732;22	335;8	410;0	449;23;3;1;2;20;4;16;0;0;0;23;5;18;274087;9;0;11	25;9	61;
17/05/2024;22:53;9;1;0	25;20	80;0	049;0	35;22	3;20	44;0	343;0	367;0	294;3985;1500;80;3040;1145;61;0	763;22	177;8	350;0	446;754;303;204;99;451;328;123;14;12;2;740;520;220;274492;405;1;11	25;9	61;
17/05/2024;22:58;9;1;0	25;20	80;0	050;0	35;22	3;20	34;0	419;0	464;0	370;5109;1924;103;3870;1457;78;0	757;28	397;10	692;0	571;1618;573;440;133;1045;875;170;175;148;27;1443;1167;276;275452;960;3;11	28;9	63;
17/05/2024;23:03;9;1;0	25;20	80;0	050;0	35;22	3;20	29;0	458;0	518;0	408;5676;2137;114;4239;1596;85;0	747;31	468;11	849;0	633;1396;661;488;173;735;556;179;81;67;14;1315;977;338;276108;656;2;11	28;9	66;
17/05/2024;23:08;9;1;0	25;20	80;0	049;0	35;22	3;20	31;0	447;0	496;0	398;5415;2039;109;4132;1556;83;0	763;30	134;11	346;0	606;1311;497;366;131;814;649;165;154;121;33;1157;894;263;276822;714;2;11	34;9	70;
17/05/2024;23:13;9;1;0	25;20	80;0	049;0	35;22	2;20	31;0	441;0	496;0	392;5423;2042;109;4066;1531;82;0	750;30	089;11	329;0	605;1390;562;415;147;828;619;209;13;10;3;1377;1024;353;277522;699;2;11	35;9	70;
17/05/2024;23:18;9;1;0	25;20	80;0	050;0	35;22	3;20	29;0	473;0	518;0	423;5652;2128;114;4408;1660;89;0	780;31	575;11	889;0	635;1178;425;296;129;753;557;196;40;33;7;1138;820;318;278054;533;2;11	35;9	79;
17/05/2024;23:23;9;1;0	25;20	80;0	050;0	35;22	2;20	29;0	476;0	518;0	427;5654;2129;114;4452;1676;89;0	787;31	641;11	914;0	636;1476;617;481;136;859;683;176;223;185;38;1253;979;274;278938;884;3;11	46;9	79;
17/05/2024;23:28;9;1;0	25;20	80;0	050;0	35;22	2;20	25;0	493;0	550;0	443;6035;2272;121;4625;1742;93;0	766;33	613;12	656;0	676;1273;474;337;137;799;626;173;50;39;11;1223;924;299;279641;703;2;11	52;9	84;
17/05/2024;23:33;9;1;0	25;20	80;0	050;0	35;22	2;20	32;0	446;0	485;0	397;5289;1992;106;4124;1553;83;0	780;29	549;11	126;0	594;1627;712;556;156;915;725;190;319;264;55;1308;1017;291;280536;895;3;11	52;9	85;
17/05/2024;23:38;9;1;0	25;20	80;0	050;0	35;22	2;20	32;0	453;0	485;0	403;5275;1986;106;4196;1580;84;0	795;29	576;11	136;0	594;1564;751;581;170;813;617;196;393;320;73;1171;878;293;281452;916;3;11	59;9	90;
17/05/2024;23:43;9;1;0	25;20	80;0	050;0	35;22	2;20	26;0	496;0	539;0	446;5868;2209;118;4648;1750;93;0	792;32	875;12	378;0	661;1937;667;508;159;1270;1063;207;322;268;54;1615;1303;312;282580;1128;4;11	60;9	96;
17/05/2024;23:48;9;1;0	25;20	80;0	049;0	35;22	2;20	25;0	508;0	550;0	460;5970;2248;120;4784;1801;96;0	801;33	519;12	621;0	674;1347;484;330;154;863;667;196;28;24;4;1319;973;346;283262;682;2;11	60;9	99;
17/05/2024;23:53;9;1;0	25;20	80;0	049;0	35;22	2;20	27;0	489;0	529;0	441;5746;2163;115;4590;1728;92;0	799;32	240;12	139;0	648;1518;497;357;140;1021;821;200;51;44;7;1467;1134;333;284132;871;3;11	68;10	07;
17/05/2024;23:58;9;1;0	25;20	80;0	049;0	35;22	1;20	25;0	499;0	550;0	451;5987;2254;120;4682;1763;94;0	782;33	467;12	601;0	673;1177;422;307;115;755;573;182;49;43;6;1128;837;291;284702;570;2;11	80;10	11;
18/05/2024;00:03;9;1;0	25;20	80;0	049;0	35;22	1;20	36;0	415;0	442;0	367;4831;1819;97;3833;1443;77;0	793;27	074;10	194;0	544;983;248;163;85;735;569;166;39;32;7;944;700;244;285700;998;3;11	80;10	11;
18/05/2024;00:08;9;1;0	25;20	80;0	049;0	35;22	1;20	23;0	529;0	572;0	481;6202;2335;125;5004;1884;101;0	807;34	863;13	127;0	701;1547;534;386;148;1013;808;205;66;57;9;1481;1137;344;286586;886;3;11	83;10	11;
18/05/2024;00:13;9;1;0	25;20	80;0	049;0	35;22	1;20	30;0	474;0	507;0	425;5495;2069;110;4417;1663;89;0	804;30	869;11	623;0	620;1672;643;489;154;1029;815;214;361;289;72;1311;1015;296;287587;1001;3;11	89;10	15;
18/05/2024;00:18;9;1;0	25;20	80;0	049;0	35;22	1;20	23;0	537;0	572;0	488;6205;2336;125;5101;1921;103;0	822;35	004;13	180;0	704;1233;449;312;137;784;585;199;12;9;3;1221;888;333;288170;583;2;11	97;10	22;
18/05/2024;00:23;9;1;0	25;20	80;0	049;0	35;22	1;20	32;0	459;0	485;0	410;5269;1984;106;4275;1610;86;0	811;29	651;11	165;0	596;251;121;90;31;130;73;57;38;32;6;213;131;82;288347;176;1;11	97;10	23;
18/05/2024;00:28;9;1;0	25;20	80;0	049;0	35;22	0;20	36;0	424;0	442;0	375;4770;1796;96;3889;1464;78;0	815;26	866;10	116;0	540;181;32;7;25;149;104;45;0;0;0;181;111;70;288551;204;1;11	97;10	23;
18/05/2024;00:33;9;1;0	25;20	80;0	049;0	35;22	0;20	38;0	393;0	421;0	344;4590;1728;92;3585;1350;72;0	781;25	653;9	659;0	516;1582;506;364;142;1076;872;204;127;108;19;1455;1128;327;289767;1216;4;11	97;10	24;
18/05/2024;00:38;9;1;0	25;20	80;0	049;0	35;22	0;20	25;0	518;0	550;0	470;5918;2228;119;4867;1832;98;0	822;33	386;12	571;0	671;1311;420;290;130;891;692;199;2;1;1;1309;981;328;290509;743;2;12	03;10	30;
18/05/2024;00:43;9;1;0	25;20	80;0	049;0	35;22	0;20	30;0	482;0	507;0	433;5502;2071;111;4528;1705;91;0	823;31	041;11	688;0	624;1585;570;419;151;1015;810;205;159;137;22;1426;1092;334;291635;1125;4;12	10;10	33;
18/05/2024;00:48;9;1;0	25;20	80;0	049;0	35;22	0;20	25;0	509;0	550;0	461;5942;2237;119;4771;1797;96;0	803;33	373;12	566;0	671;1590;520;366;154;1070;846;224;104;88;16;1486;1124;362;292504;870;3;12	14;10	35;
18/05/2024;00:53;9;1;0	25;20	80;0	049;0	35;22	0;20	34;0	438;0	464;0	389;4994;1880;100;4020;1513;81;0	805;28	062;10	566;0	564;818;139;58;81;679;496;183;0;0;0;818;554;264;293193;689;2;12	14;10	36;
18/05/2024;00:58;9;1;0	25;20	80;0	049;0	35;22	0;20	31;0	468;0	496;0	419;5368;2021;108;4355;1640;88;0	811;30	207;11	374;0	607;2328;987;800;187;1341;1137;204;728;610;118;1600;1327;273;295084;1890;6;12	18;10	36;
18/05/2024;01:03;9;1;0	25;20	80;0	049;0	35;22	0;20	25;0	512;0	550;0	463;5962;2245;120;4819;1814;97;0	808;33	524;12	623;0	674;1426;455;320;135;971;768;203;35;25;10;1391;1063;328;295834;750;3;12	18;10	46;
18/05/2024;01:08;9;1;0	25;20	80;0	049;0	35;22	0;20	23;0	538;0	572;0	489;6187;2329;124;5097;1919;102;0	824;34	913;13	146;0	702;1438;443;309;134;995;801;194;36;32;4;1402;1078;324;296641;807;3;12	30;10	48;
18/05/2024;01:13;9;1;0	25;20	80;0	049;0	35;21	9;20	29;0	486;0	518;0	437;5588;2104;112;4535;1708;91;0	812;31	449;11	841;0	632;1480;538;401;137;942;794;148;193;160;33;1287;1035;252;297859;1218;4;12	31;10	53;
18/05/2024;01:18;9;1;0	25;20	80;0	049;0	35;21	9;20	25;0	519;0	550;0	471;5935;2235;119;4892;1842;98;0	824;33	498;12	613;0	673;1314;449;316;133;865;698;167;63;45;18;1251;969;282;298688;829;3;12	37;10	53;
18/05/2024;01:23;9;1;0	25;20	80;0	049;0	35;21	9;20	35;0	434;0	453;0	386;4910;1849;99;4025;1515;81;0	820;27	685;10	424;0	556;568;120;54;66;448;353;95;0;0;0;568;407;161;299611;923;3;12	37;10	53;
18/05/2024;01:28;9;1;0	25;20	80;0	049;0	35;21	9;20	25;0	512;0	550;0	463;5958;2243;120;4816;1813;97;0	808;33	504;12	615;0	673;2055;699;545;154;1356;1168;188;182;157;25;1873;1556;317;301351;1740;6;12	39;10	53;
18/05/2024;01:33;9;1;0	25;20	80;0	049;0	35;21	9;20	27;0	498;0	529;0	450;5717;2153;115;4682;1763;94;0	819;32	228;12	135;0	648;1228;399;280;119;829;693;136;68;58;10;1160;915;245;302161;810;3;12	46;10	57;
18/05/2024;01:38;9;1;0	25;20	80;0	049;0	35;21	9;20	35;0	434;0	453;0	385;4924;1854;99;4025;1516;81;0	817;27	749;10	448;0	558;543;34;8;26;509;403;106;0;0;0;543;411;132;302886;725;2;12	46;10	57;
18/05/2024;01:43;9;1;0	25;20	80;0	049;0	35;21	9;20	38;0	397;0	421;0	348;4589;1728;92;3636;1369;73;0	792;25	712;9	681;0	517;248;13;2;11;235;145;90;0;0;0;248;147;101;303072;186;1;12	46;10	57;
18/05/2024;01:48;9;1;0	25;20	80;0	049;0	35;21	9;20	41;0	371;0	388;0	323;4218;1588;85;3355;1263;67;0	795;23	648;8	904;0	475;130;5;2;3;125;39;86;0;0;0;130;41;89;303128;56;0;12	46;10	57;
18/05/2024;01:53;9;1;0	25;20	80;0	049;0	35;21	8;20	44;0	351;0	367;0	303;4012;1511;81;3165;1192;64;0	789;22	460;8	457;0	451;114;2;0;2;112;30;82;0;0;0;114;30;84;303156;28;0;12	46;10	57;
18/05/2024;01:58;9;1;0	25;20	80;0	049;0	35;21	8;20	44;0	343;0	367;0	294;4021;1514;81;3068;1155;62;0	763;22	378;8	426;0	450;580;110;82;28;470;369;101;44;38;6;536;413;123;303614;458;2;12	46;10	58;
18/05/2024;02:03;9;1;0	25;20	80;0	049;0	35;21	8;20	34;0	442;0	464;0	393;5028;1893;101;4099;1543;82;0	815;28	318;10	662;0	569;1563;447;318;129;1116;930;186;151;128;23;1412;1120;292;304930;1317;4;12	47;10	58;
18/05/2024;02:08;9;1;0	25;20	80;0	049;0	35;21	8;20	25;0	521;0	550;0	472;5961;2244;120;4934;1858;99;0	828;33	667;12	677;0	677;1199;425;299;126;774;585;189;5;4;1;1194;880;314;305504;573;2;12	47;10	58;
18/05/2024;02:13;9;1;0	25;20	80;0	049;0	35;21	8;20	31;0	475;0	496;0	427;5381;2026;108;4461;1680;90;0	829;30	404;11	448;0	611;1477;489;356;133;988;785;203;106;90;16;1371;1051;320;306316;812;3;12	53;10	62;
18/05/2024;02:18;9;1;0	25;20	80;0	049;0	35;21	8;20	30;0	479;0	507;0	431;5457;2055;110;4459;1679;90;0	817;30	747;11	577;0	618;1358;487;340;147;871;680;191;27;20;7;1331;1000;331;307002;686;2;12	53;10	62;
18/05/2024;02:23;9;1;0	25;20	80;0	049;0	35;21	8;20	29;0	501;0	518;0	452;5537;2085;111;4682;1763;94;0	846;31	403;11	824;0	631;1577;488;354;134;1089;884;205;69;58;11;1508;1180;328;307902;900;3;12	61;10	93;
18/05/2024;02:28;9;1;0	25;20	80;0	050;0	35;21	8;20	23;0	538;0	572;0	489;6164;2321;124;5078;1912;102;0	824;34	784;13	097;0	699;2205;753;591;162;1452;1238;214;467;393;74;1738;1436;302;309532;1630;5;12	79;10	95;
18/05/2024;02:33;9;1;0	25;20	80;0	050;0	35;21	8;20	25;0	524;0	550;0	475;5927;2232;119;4937;1859;99;0	833;33	517;12	620;0	674;1234;406;266;140;828;671;157;3;2;1;1231;935;296;310332;800;3;12	80;11	03;
18/05/2024;02:38;9;1;0	25;20	80;0	050;0	35;21	8;20	26;0	503;0	539;0	453;5858;2206;118;4723;1779;95;0	806;32	927;12	398;0	662;1145;297;206;91;848;684;164;93;78;15;1052;812;240;311269;937;3;12	93;11	09;
18/05/2024;02:43;9;1;0	25;20	80;0	050;0	35;21	8;20	33;0	458;0	475;0	408;5122;1929;103;4250;1600;85;0	830;28	946;10	899;0	582;633;94;35;59;539;442;97;0;0;0;633;477;156;312026;757;3;12	93;11	09;
18/05/2024;02:48;9;1;0	25;20	80;0	049;0	35;21	8;20	30;0	484;0	507;0	436;5459;2055;110;4524;1703;91;0	829;30	840;11	612;0	620;919;200;141;59;719;598;121;87;77;10;832;662;170;312916;890;3;12	98;11	09;
18/05/2024;02:53;9;1;0	25;20	80;0	049;0	35;21	7;20	36;0	413;0	442;0	364;4823;1816;97;3796;1429;76;0	787;26	991;10	163;0	543;1521;600;441;159;921;753;168;205;169;36;1316;1025;291;314089;1173;4;12	98;11	09;
18/05/2024;02:58;9;1;0	25;20	80;0	049;0	35;21	8;20	24;0	534;0	561;0	486;6039;2274;121;5050;1901;102;0	836;34	178;12	869;0	687;1618;478;322;156;1140;965;175;24;22;2;1594;1265;329;315078;989;3;12	99;11	21;
18/05/2024;03:03;9;1;0	25;20	80;0	049;0	35;21	7;20	36;0	421;0	442;0	372;4801;1808;97;3883;1462;78;0	809;27	003;10	167;0	543;606;74;39;35;532;380;152;31;28;3;575;391;184;315745;666;2;13	09;11	21;
18/05/2024;03:08;9;1;0	25;20	80;0	049;0	35;21	8;20	38;0	394;0	421;0	345;4577;1724;92;3585;1350;72;0	783;25	593;9	636;0	514;149;21;8;13;128;68;60;0;0;0;149;76;73;315908;164;1;13	09;11	21;
18/05/2024;03:13;9;1;0	25;20	80;0	049;0	35;21	7;20	41;0	371;0	388;0	323;4221;1589;85;3357;1264;67;0	795;23	665;8	910;0	476;129;6;4;2;123;38;85;0;0;0;129;42;87;315955;47;0;13	09;11	21;
18/05/2024;03:18;9;1;0	25;20	80;0	049;0	35;21	7;20	43;0	366;0	378;0	318;4099;1543;82;3310;1246;67;0	808;23	045;8	677;0	463;504;14;4;10;490;375;115;0;0;0;504;379;125;316355;400;1;13	09;11	21;
18/05/2024;03:23;9;1;0	25;20	80;0	049;0	35;21	7;20	41;0	376;0	388;0	328;4202;1582;84;3405;1282;68;0	810;23	638;8	900;0	475;244;1;0;1;243;151;92;0;0;0;244;151;93;316444;89;0;13	09;11	21;
18/05/2024;03:28;9;1;0	25;20	80;0	049;0	35;21	7;20	38;0	404;0	421;0	355;4548;1712;91;3687;1388;74;0	811;25	588;9	635;0	514;624;164;127;37;460;341;119;70;58;12;554;410;144;316904;459;2;13	09;11	21;
18/05/2024;03:33;9;1;0	25;20	80;0	049;0	35;21	7;20	37;0	414;0	431;0	366;4680;1762;94;3815;1437;77;0	815;26	358;9	925;0	530;119;7;2;5;112;2;110;0;0;0;119;4;115;316925;21;0;13	09;11	21;
18/05/2024;03:38;9;1;0	25;20	80;0	049;0	35;21	7;20	36;0	421;0	442;0	372;4794;1805;96;3877;1460;78;0	809;26	961;10	151;0	542;339;71;39;32;268;129;139;0;0;0;339;168;171;317173;249;1;13	09;11	21;
18/05/2024;03:43;9;1;0	25;20	80;0	049;0	35;21	7;20	36;0	421;0	442;0	372;4790;1803;96;3874;1459;78;0	809;26	937;10	143;0	541;355;1;0;1;354;229;125;0;0;0;355;229;126;317386;213;1;13	09;11	21;
18/05/2024;03:48;9;1;0	25;20	80;0	050;0	35;21	7;20	38;0	410;0	421;0	361;4546;1712;91;3759;1415;76;0	827;25	671;9	666;0	516;352;29;12;17;323;176;147;0;0;0;352;188;164;317589;203;1;13	09;11	21;
18/05/2024;03:53;9;1;0	25;20	80;0	050;0	35;21	7;20	39;0	400;0	410;0	350;4445;1674;89;3656;1377;73;0	822;25	077;9	442;0	504;852;148;107;41;704;557;147;42;39;3;810;625;185;318129;540;2;13	09;11	21;
18/05/2024;03:58;9;1;0	25;20	80;0	050;0	35;21	7;20	41;0	389;0	388;0	339;4178;1573;84;3533;1330;71;0	846;23	695;8	922;0	476;304;62;33;29;242;125;117;0;0;0;304;158;146;318341;212;1;13	09;11	22;
18/05/2024;04:03;9;1;0	25;20	80;0	050;0	35;21	7;20	38;0	415;0	421;0	366;4541;1710;91;3818;1438;77;0	841;25	727;9	687;0	517;979;269;183;86;710;583;127;58;49;9;921;717;204;319598;1257;4;13	09;11	22;
18/05/2024;04:08;9;1;0	25;20	80;0	050;0	35;21	7;20	36;0	434;0	442;0	385;4751;1789;95;3999;1506;80;0	842;26	922;10	137;0	541;2290;903;711;192;1387;1168;219;548;464;84;1742;1415;327;321248;1650;6;13	12;11	22;
18/05/2024;04:13;9;1;0	25;20	80;0	050;0	35;21	7;20	31;0	485;0	496;0	436;5329;2007;107;4534;1707;91;0	851;30	258;11	393;0	608;1173;335;206;129;838;661;177;12;7;5;1161;860;301;321780;532;2;13	12;11	41;
18/05/2024;04:18;9;1;0	25;20	80;0	050;0	35;21	7;20	44;0	360;0	367;0	311;3951;1488;79;3221;1213;65;0	815;22	252;8	378;0	447;425;109;67;42;316;182;134;21;18;3;404;231;173;322055;275;1;13	28;11	41;
18/05/2024;04:23;9;1;0	25;20	80;0	050;0	35;21	7;20	33;0	472;0	475;0	422;5097;1919;102;4409;1660;89;0	865;29	036;10	933;0	584;987;243;145;98;744;594;150;51;45;6;936;694;242;323050;994;3;13	30;11	41;
18/05/2024;04:28;9;1;0	25;20	80;0	050;0	35;21	7;20	38;0	408;0	421;0	358;4541;1710;91;3723;1402;75;0	820;25	604;9	641;0	515;699;160;89;71;539;382;157;0;0;0;699;471;228;323933;883;3;13	30;11	41;
18/05/2024;04:33;9;1;0	25;20	80;0	050;0	35;21	7;20	36;0	437;0	442;0	387;4759;1792;96;4038;1520;81;0	848;27	006;10	169;0	543;330;29;10;19;301;192;109;0;0;0;330;202;128;324206;273;1;13	30;11	41;
18/05/2024;04:38;9;1;0	25;20	80;0	050;0	35;21	7;20	37;0	414;0	431;0	364;4667;1757;94;3784;1425;76;0	811;26	260;9	888;0	528;314;11;3;8;303;145;158;0;0;0;314;148;166;324337;131;0;13	30;11	41;
18/05/2024;04:43;9;1;0	25;20	80;0	050;0	35;21	7;20	36;0	425;0	442;0	376;4777;1799;96;3905;1471;78;0	818;26	921;10	137;0	541;177;18;10;8;159;28;131;0;0;0;177;38;139;324403;66;0;13	30;11	41;
18/05/2024;04:48;9;1;0	25;20	80;0	050;0	35;21	7;20	38;0	413;0	421;0	363;4536;1708;91;3782;1424;76;0	834;25	655;9	660;0	516;123;9;4;5;114;2;112;0;0;0;123;6;117;324422;20;0;13	30;11	41;
18/05/2024;04:53;9;1;0	25;20	80;0	050;0	35;21	7;20	38;0	412;0	421;0	362;4510;1698;91;3750;1412;75;0	832;25	497;9	601;0	512;126;43;24;19;83;4;79;0;0;0;126;28;98;324497;74;0;13	30;11	41;
18/05/2024;04:58;9;1;0	25;20	80;0	050;0	35;21	7;20	38;0	404;0	421;0	354;4566;1719;92;3691;1390;74;0	808;25	679;9	669;0	516;182;54;31;23;128;68;60;0;0;0;182;99;83;324628;132;0;13	30;11	41;
18/05/2024;05:03;9;1;0	25;20	80;0	050;0	35;21	7;20	41;0	377;0	388;0	328;4226;1591;85;3424;1289;69;0	810;23	775;8	952;0	478;40;9;2;7;31;6;25;0;0;0;40;8;32;324644;16;0;13	30;11	41;
18/05/2024;05:08;9;1;0	25;20	80;0	050;0	35;21	7;20	41;0	375;0	388;0	325;4231;1593;85;3396;1279;68;0	803;23	760;8	946;0	478;40;19;1;18;21;2;19;0;0;0;40;3;37;324663;18;0;13	30;11	41;
18/05/2024;05:13;9;1;0	25;20	80;0	050;0	35;21	7;20	41;0	381;0	388;0	332;4205;1583;85;3460;1303;70;0	823;23	726;8	934;0	477;202;75;44;31;127;58;69;0;0;0;202;102;100;324787;125;0;13	30;11	41;
18/05/2024;05:18;9;1;0	25;20	80;0	050;0	35;21	7;20	41;0	376;0	388;0	327;4189;1577;84;3384;1274;68;0	808;23	554;8	869;0	473;484;139;98;41;345;303;42;34;29;5;450;372;78;325392;605;2;13	30;11	41;
18/05/2024;05:23;9;1;0	25;20	80;0	050;0	35;21	7;20	44;0	365;0	367;0	316;3964;1493;80;3295;1241;66;0	831;22	409;8	437;0	450;487;12;4;8;475;458;17;0;0;0;487;462;25;326059;667;2;13	30;11	41;
18/05/2024;05:28;9;1;0	25;20	80;0	050;0	35;21	7;20	44;0	366;0	367;0	317;3951;1488;79;3295;1241;66;0	834;22	349;8	415;0	449;480;23;7;16;457;393;64;0;0;0;480;400;80;326587;528;2;13	30;11	41;
18/05/2024;05:33;9;1;0	25;20	80;0	050;0	35;21	7;20	41;0	374;0	388;0	324;4196;1580;84;3359;1265;68;0	800;23	554;8	869;0	473;403;78;44;34;325;197;128;0;0;0;403;241;162;326959;372;1;13	30;11	41;
18/05/2024;05:38;9;1;0	25;20	80;0	050;0	35;21	7;20	36;0	426;0	442;0	377;4764;1794;96;3905;1470;78;0	820;26	858;10	113;0	540;969;238;159;79;731;542;189;64;51;13;905;650;255;327689;729;2;13	30;11	41;
18/05/2024;05:43;9;1;0	25;20	80;0	050;0	35;21	7;20	41;0	376;0	388;0	327;4206;1584;85;3398;1279;68;0	808;23	652;8	906;0	475;158;30;14;16;128;37;91;0;0;0;158;51;107;327767;79;0;13	30;11	41;
18/05/2024;05:48;9;1;0	25;20	80;0	050;0	35;21	7;20	40;0	390;0	399;0	340;4316;1625;87;3540;1333;71;0	820;24	336;9	163;0	489;924;327;218;109;597;441;156;20;17;3;904;642;262;328353;586;2;13	30;11	41;
18/05/2024;05:53;9;1;0	25;20	80;0	050;0	35;21	7;20	34;0	459;0	464;0	409;4974;1873;100;4255;1602;86;0	855;28	274;10	646;0	568;1416;434;289;145;982;803;179;7;6;1;1409;1086;323;329141;788;3;13	30;11	57;
18/05/2024;05:58;9;1;0	25;20	80;0	050;0	35;21	7;20	34;0	458;0	464;0	408;4955;1866;100;4228;1592;85;0	853;28	149;10	599;0	566;1316;444;333;111;872;697;175;119;102;17;1197;928;269;329921;780;3;13	57;11	57;
18/05/2024;06:03;9;1;0	25;20	80;0	050;0	35;21	7;20	32;0	463;0	485;0	413;5272;1985;106;4319;1626;87;0	819;29	722;11	191;0	597;1563;570;427;143;993;789;204;160;131;29;1403;1085;318;330848;926;3;13	58;11	62;
18/05/2024;06:08;9;1;0	25;20	80;0	050;0	35;21	7;20	39;0	386;0	410;0	336;4451;1676;89;3482;1311;70;0	782;24	879;9	368;0	500;728;161;97;64;567;385;182;45;35;10;683;447;236;331343;496;2;13	67;11	64;
18/05/2024;06:13;9;1;0	25;20	80;0	050;0	35;21	7;20	44;0	345;0	367;0	294;4003;1507;80;3054;1150;61;0	763;22	275;8	387;0	448;782;237;167;70;545;389;156;92;77;15;690;479;211;331962;618;2;13	67;11	65;
18/05/2024;06:18;9;1;0	25;20	80;0	050;0	35;21	7;20	35;0	436;0	453;0	386;4908;1848;99;4023;1515;81;0	820;27	673;10	420;0	556;1772;677;521;156;1095;890;205;282;234;48;1490;1177;313;333116;1155;4;13	71;11	65;
18/05/2024;06:23;9;1;0	25;20	80;0	050;0	35;21	7;20	27;0	505;0	529;0	455;5683;2140;114;4717;1776;95;0	830;32	117;12	093;0	646;1522;543;396;147;979;782;197;10;8;2;1512;1170;342;333914;798;3;13	73;11	66;
18/05/2024;06:28;9;1;0	25;20	80;0	050;0	35;21	7;20	26;0	510;0	539;0	460;5864;2208;118;4813;1812;97;0	821;33	071;12	452;0	665;1402;377;253;124;1025;805;220;15;15;0;1387;1043;344;334645;731;2;13	82;11	79;
18/05/2024;06:33;9;1;0	25;20	80;0	050;0	35;21	7;20	38;0	405;0	421;0	355;4540;1710;91;3681;1386;74;0	811;25	545;9	618;0	513;459;107;42;65;352;247;105;0;0;0;459;289;170;335319;674;2;13	82;11	79;
18/05/2024;06:38;9;1;0	25;20	80;0	050;0	35;21	7;20	36;0	413;0	442;0	362;4809;1811;97;3763;1417;76;0	783;26	881;10	122;0	540;371;32;5;27;339;280;59;0;0;0;371;285;86;335795;476;2;13	82;11	79;
18/05/2024;06:43;9;1;0	25;20	80;0	050;0	35;21	7;20	39;0	388;0	410;0	338;4480;1687;90;3526;1328;71;0	787;25	069;9	439;0	504;188;6;2;4;182;93;89;0;0;0;188;95;93;335863;68;0;13	82;11	79;
18/05/2024;06:48;9;1;0	25;20	80;0	050;0	35;21	7;20	43;0	364;0	378;0	313;4098;1543;82;3257;1227;65;0	795;22	975;8	651;0	462;194;8;2;6;186;103;83;0;0;0;194;105;89;335961;98;0;13	82;11	79;
18/05/2024;06:53;9;1;0	25;20	80;0	050;0	35;21	7;20	38;0	401;0	421;0	351;4576;1723;92;3657;1377;74;0	799;25	681;9	670;0	516;638;29;11;18;609;466;143;0;0;0;638;477;161;336384;423;1;13	82;11	79;
18/05/2024;06:58;9;1;0	25;20	80;0	050;0	35;21	7;20	38;0	410;0	421;0	359;4540;1709;91;3733;1406;75;0	822;25	611;9	643;0	515;316;12;7;5;304;189;115;0;0;0;316;196;120;336559;175;1;13	82;11	79;
18/05/2024;07:03;9;1;0	25;20	80;0	050;0	35;21	7;20	38;0	400;0	421;0	349;4563;1718;92;3626;1365;73;0	795;25	580;9	632;0	514;210;13;8;5;197;82;115;0;0;0;210;90;120;336663;104;0;13	82;11	80;
18/05/2024;07:08;9;1;0	25;20	80;0	050;0	35;21	7;20	38;0	395;0	421;0	345;4612;1737;93;3612;1360;73;0	783;25	786;9	709;0	518;886;181;140;41;705;566;139;61;51;10;825;655;170;337350;687;2;13	82;11	80;
18/05/2024;07:13;9;1;0	25;20	80;0	050;0	35;21	6;20	38;0	405;0	421;0	354;4572;1722;92;3696;1392;74;0	808;25	713;9	682;0	517;489;4;0;4;485;354;131;0;0;0;489;354;135;337710;360;1;13	82;11	80;
18/05/2024;07:18;9;1;0	25;20	80;0	050;0	35;21	7;20	39;0	391;0	410;0	341;4459;1679;90;3551;1337;71;0	796;25	006;9	416;0	503;147;2;1;1;145;25;120;0;0;0;147;26;121;337735;25;0;13	82;11	80;
18/05/2024;07:23;9;1;0	25;20	80;0	050;0	35;21	7;20	39;0	393;0	410;0	343;4442;1673;89;3559;1340;72;0	801;24	940;9	391;0	501;150;10;1;9;140;2;138;0;0;0;150;3;147;337767;32;0;13	82;11	80;
18/05/2024;07:28;9;1;0	25;20	80;0	050;0	35;21	7;20	39;0	392;0	410;0	342;4448;1675;89;3553;1338;71;0	799;24	961;9	398;0	502;980;191;105;86;789;581;208;36;30;6;944;656;288;338520;754;3;13	82;11	80;
18/05/2024;07:33;9;1;0	25;20	80;0	050;0	35;21	7;20	34;0	459;0	464;0	409;5001;1883;101;4278;1611;86;0	855;28	425;10	703;0	571;1314;440;312;128;874;671;203;7;6;1;1307;977;330;339156;635;2;13	83;11	80;
18/05/2024;07:38;9;1;0	25;20	80;0	050;0	35;21	7;20	38;0	405;0	421;0	355;4557;1716;92;3695;1391;74;0	811;25	642;9	655;0	515;1247;363;266;97;884;681;203;57;47;10;1190;900;290;339991;835;3;13	96;11	86;
18/05/2024;07:43;9;1;0	25;20	80;0	050;0	35;21	7;20	41;0	378;0	388;0	328;4221;1589;85;3431;1292;69;0	813;23	763;8	947;0	478;1689;509;373;136;1180;967;213;105;86;19;1584;1254;330;341033;1042;3;14	02;11	90;
18/05/2024;07:48;9;1;0	25;20	80;0	050;0	35;21	7;20	38;0	398;0	421;0	348;4575;1723;92;3625;1365;73;0	792;25	634;9	652;0	515;1041;379;280;99;662;486;176;199;162;37;842;604;238;341749;716;2;14	03;11	94;
18/05/2024;07:53;9;1;0	25;20	80;0	050;0	35;21	7;20	38;0	395;0	421;0	346;4575;1723;92;3594;1353;72;0	785;25	593;9	637;0	514;959;218;156;62;741;591;150;77;66;11;882;681;201;342554;806;3;14	08;11	94;
18/05/2024;07:58;9;1;0	25;20	80;0	050;0	35;21	7;20	44;0	347;0	367;0	297;4008;1509;81;3089;1163;62;0	771;22	343;8	413;0	449;235;12;5;7;223;159;64;0;0;0;235;164;71;342810;256;1;14	08;11	94;
18/05/2024;08:03;9;1;0	25;20	80;0	050;0	35;21	7;20	44;0	365;0	367;0	315;3969;1495;80;3289;1238;66;0	829;22	425;8	444;0	451;109;6;0;6;103;50;53;0;0;0;109;50;59;342971;161;1;14	08;11	94;
18/05/2024;08:08;9;1;0	25;20	80;0	050;0	35;21	7;20	44;0	355;0	367;0	306;3989;1502;80;3189;1201;64;0	799;22	386;8	429;0	450;222;21;3;18;201;173;28;0;0;0;222;176;46;343349;378;1;14	08;11	94;
18/05/2024;08:13;9;1;0	25;20	80;0	050;0	35;21	7;20	44;0	360;0	367;0	310;3983;1500;80;3237;1219;65;0	813;22	419;8	442;0	451;277;30;0;30;247;195;52;0;0;0;277;195;82;344302;952;3;14	08;11	94;
18/05/2024;08:18;9;1;0	25;20	80;0	050;0	35;21	7;20	43;0	361;0	378;0	312;4092;1541;82;3232;1217;65;0	790;22	915;8	628;0	461;187;29;2;27;158;88;70;0;0;0;187;90;97;344758;457;2;14	08;11	94;
18/05/2024;08:23;9;1;0	25;20	80;0	050;0	35;21	7;20	44;0	354;0	367;0	304;3990;1503;80;3169;1193;64;0	794;22	367;8	422;0	450;312;94;73;21;218;193;25;43;37;6;269;229;40;345062;303;1;14	08;11	94;
18/05/2024;08:28;9;1;0	25;20	80;0	050;0	35;21	7;20	44;0	337;0	367;0	288;4039;1521;81;2999;1129;60;0	742;22	373;8	424;0	450;89;4;0;4;85;82;3;0;0;0;89;82;7;345250;189;1;14	08;11	94;
18/05/2024;08:33;9;1;0	25;20	80;0	050;0	35;21	7;20	47;0	321;0	334;0	272;3656;1377;73;2834;1067;57;0	775;20	403;7	682;0	410;16;5;0;5;11;10;1;0;0;0;16;10;6;345340;90;0;14	08;11	94;
18/05/2024;08:38;9;1;0	25;20	80;0	050;0	35;21	7;20	47;0	316;0	334;0	267;3675;1384;74;2786;1049;56;0	758;20	429;7	692;0	411;207;56;29;27;151;139;12;0;0;0;207;168;39;345966;626;2;14	08;11	94;
18/05/2024;08:43;9;1;0	25;20	80;0	050;0	35;21	7;20	44;0	327;0	367;0	278;4042;1522;81;2877;1083;58;0	712;22	227;8	369;0	447;131;17;12;5;114;106;8;2;2;0;129;116;13;346171;205;1;14	08;11	94;
18/05/2024;08:48;9;1;0	25;20	80;0	050;0	35;21	7;20	47;0	311;0	334;0	261;3697;1392;74;2729;1028;55;0	738;20	456;7	702;0	411;134;17;8;9;117;109;8;0;0;0;134;117;17;346589;418;1;14	08;11	94;
18/05/2024;08:53;9;1;0	25;20	80;0	050;0	35;21	7;20	47;0	302;0	334;0	253;3690;1389;74;2621;987;53;0	710;20	284;7	637;0	408;87;58;39;19;29;26;3;0;0;0;87;65;22;347020;431;1;14	08;11	94;
18/05/2024;08:58;9;1;0	25;20	80;0	050;0	35;21	7;20	45;0	314;0	356;0	264;3955;1489;80;2752;1036;55;0	696;21	670;8	159;0	436;563;119;49;70;444;405;39;0;0;0;563;454;109;348327;1308;4;14	08;11	94;
18/05/2024;09:03;9;1;0	25;20	80;0	050;0	35;21	7;20	38;0	367;0	421;0	318;4663;1756;94;3308;1245;66;0	709;25	630;9	650;0	515;1032;277;172;105;755;632;123;29;25;4;1003;779;224;349618;1290;4;14	08;11	94;
18/05/2024;09:08;9;1;0	25;20	80;0	050;0	35;21	7;20	34;0	408;0	464;0	358;5154;1941;104;3758;1415;76;0	729;28	458;10	715;0	572;1254;352;220;132;902;718;184;0;0;0;1254;938;316;350203;586;2;14	08;11	94;
18/05/2024;09:13;9;1;0	25;20	80;0	050;0	35;21	7;20	36;0	405;0	442;0	356;4832;1819;97;3698;1392;74;0	765;26	904;10	130;0	541;1053;251;167;84;802;651;151;22;18;4;1031;800;231;350963;760;3;14	19;12	03;
18/05/2024;09:18;9;1;0	25;20	80;0	049;0	35;21	7;20	44;0	340;0	367;0	291;4018;1513;81;3024;1139;61;0	753;22	309;8	400;0	448;495;20;2;18;475;374;101;0;0;0;495;376;119;351377;414;1;14	19;12	03;
18/05/2024;09:23;9;1;0	25;20	80;0	049;0	35;21	7;20	41;0	358;0	388;0	309;4239;1596;85;3205;1207;64;0	756;23	554;8	869;0	473;441;39;20;19;402;336;66;0;0;0;441;356;85;351850;473;2;14	19;12	03;
18/05/2024;09:28;9;1;0	25;20	80;0	049;0	35;21	7;20	38;0	372;0	421;0	323;4616;1738;93;3346;1260;67;0	725;25	464;9	588;0	512;1471;523;413;110;948;818;130;327;267;60;1144;964;180;353128;1278;4;14	24;12	03;
18/05/2024;09:33;9;1;0	25;20	80;0	049;0	35;21	7;20	36;0	415;0	442;0	367;4813;1812;97;3819;1438;77;0	793;26	972;10	156;0	542;1731;699;543;156;1032;872;160;271;220;51;1460;1195;265;354651;1523;5;14	32;12	03;
18/05/2024;09:38;9;1;0	25;20	80;0	049;0	35;21	7;20	40;0	365;0	399;0	316;4385;1651;88;3291;1239;66;0	751;24	330;9	161;0	489;636;115;49;66;521;416;105;0;0;0;636;465;171;355555;904;3;14	32;12	03;
18/05/2024;09:43;9;1;0	25;20	80;0	049;0	35;21	7;20	40;0	365;0	399;0	316;4371;1646;88;3281;1235;66;0	751;24	258;9	134;0	488;732;117;57;60;615;525;90;0;0;0;732;582;150;356499;943;3;14	32;12	03;
18/05/2024;09:48;9;1;0	25;20	80;0	049;0	35;21	7;20	44;0	341;0	367;0	293;4019;1513;81;3046;1147;61;0	758;22	340;8	412;0	449;81;23;7;16;58;30;28;0;0;0;81;37;44;356619;120;0;14	32;12	03;
18/05/2024;09:53;9;1;0	25;20	80;0	049;0	35;21	7;20	44;0	326;0	367;0	277;4069;1532;82;2886;1087;58;0	709;22	365;8	421;0	450;92;6;2;4;86;48;38;0;0;0;92;50;42;356682;64;0;14	32;12	03;
18/05/2024;09:58;9;1;0	25;20	80;0	049;0	35;21	7;20	46;0	315;0	345;0	266;3817;1437;77;2775;1045;56;0	727;21	064;7	931;0	423;44;15;1;14;29;3;26;0;0;0;44;4;40;356849;167;1;14	32;12	03;
18/05/2024;10:03;9;1;0	25;20	80;0	049;0	35;21	7;20	47;0	302;0	334;0	254;3687;1388;74;2630;990;53;0	713;20	284;7	638;0	408;46;17;1;16;29;5;24;0;0;0;46;6;40;357053;204;1;14	32;12	03;
18/05/2024;10:08;9;1;0	25;20	80;0	049;0	35;21	7;20	49;0	287;0	313;0	239;3438;1294;69;2468;929;50;0	718;18	932;7	128;0	381;32;1;0;1;31;2;29;0;0;0;32;2;30;357058;5;0;14	32;12	03;
18/05/2024;10:13;9;1;0	25;20	80;0	049;0	35;21	7;20	49;0	283;0	313;0	234;3490;1314;70;2455;924;49;0	703;19	157;7	213;0	385;90;16;3;13;74;57;17;0;0;0;90;60;30;357256;198;1;14	32;12	03;
18/05/2024;10:18;9;1;0	25;20	80;0	049;0	35;21	7;20	48;0	285;0	324;0	236;3609;1359;73;2459;926;49;0	681;19	705;7	419;0	396;1;0;0;0;1;0;1;0;0;0;1;0;1;357256;0;0;14	32;12	03;
18/05/2024;10:23;9;1;0	25;20	80;0	049;0	35;21	7;20	49;0	278;0	313;0	229;3500;1318;70;2399;903;48;0	686;19	127;7	202;0	384;0;0;0;0;0;0;0;0;0;0;0;0;0;357256;0;0;14	32;12	03;
18/05/2024;10:28;9;1;0	25;20	80;0	049;0	35;21	7;20	49;0	271;0	313;0	222;3494;1316;70;2304;867;46;0	659;18	978;7	146;0	381;156;21;6;15;135;128;7;0;0;0;156;134;22;357661;406;1;14	32;12	03;
18/05/2024;10:33;9;1;0	25;20	80;0	049;0	35;21	7;20	49;0	270;0	313;0	221;3506;1320;70;2302;867;46;0	656;19	032;7	166;0	383;3;0;0;0;3;0;3;0;0;0;3;0;3;357661;0;0;14	32;12	03;
18/05/2024;10:38;9;1;0	25;20	80;0	050;0	35;21	7;20	49;0	268;0	313;0	219;3503;1319;70;2269;854;46;0	648;18	975;7	145;0	381;184;39;19;20;145;135;10;0;0;0;184;154;30;358010;349;1;14	32;12	03;
18/05/2024;10:43;9;1;0	25;20	80;0	050;0	35;21	7;20	49;0	271;0	313;0	222;3520;1325;71;2321;874;47;0	659;19	119;7	199;0	384;41;38;0;38;3;0;3;0;0;0;41;0;41;358984;974;3;14	32;12	03;
18/05/2024;10:48;9;1;0	25;20	80;0	049;0	35;21	7;20	49;0	260;0	313;0	211;3540;1333;71;2202;829;44;0	622;19	059;7	176;0	383;197;19;4;15;178;168;10;0;0;0;197;172;25;359446;461;2;14	32;12	03;
18/05/2024;10:53;9;1;0	25;20	80;0	049;0	35;21	7;20	49;0	260;0	313;0	211;3535;1331;71;2199;828;44;0	622;19	030;7	165;0	383;1191;7;2;5;1184;1154;30;0;0;0;1191;1156;35;361035;1589;5;14	32;12	03;
18/05/2024;10:58;9;1;0	25;20	80;0	050;0	35;21	8;20	49;0	269;0	313;0	219;3516;1324;71;2288;861;46;0	651;19	059;7	176;0	383;604;90;56;34;514;484;30;0;0;0;604;540;64;362118;1083;4;14	32;12	03;
18/05/2024;11:03;9;1;0	25;20	80;0	050;0	35;21	8;20	47;0	277;0	334;0	228;3777;1422;76;2374;894;48;0	629;20	366;7	668;0	409;23;6;0;6;17;14;3;0;0;0;23;14;9;362221;103;0;14	32;12	03;
18/05/2024;11:08;9;1;0	25;20	80;0	049;0	35;21	8;20	49;0	262;0	313;0	213;3534;1331;71;2218;835;45;0	628;19	052;7	173;0	383;190;71;49;22;119;113;6;0;0;0;190;162;28;362868;647;2;14	32;12	03;
18/05/2024;11:13;9;1;0	25;20	80;0	049;0	35;21	8;20	49;0	261;0	313;0	212;3536;1331;71;2210;832;44;0	625;19	051;7	173;0	383;251;28;6;22;223;209;14;0;0;0;251;215;36;364198;1330;4;14	32;12	03;
18/05/2024;11:18;9;1;0	25;20	80;0	050;0	35;21	8;20	51;0	252;0	291;0	203;3275;1233;66;2113;796;42;0	645;17	731;6	676;0	356;145;14;4;10;131;119;12;0;0;0;145;123;22;364510;313;1;14	32;12	03;
18/05/2024;11:23;9;1;0	25;20	80;0	050;0	35;21	8;20	49;0	262;0	313;0	213;3532;1330;71;2217;835;45;0	628;19	042;7	170;0	383;119;16;6;10;103;97;6;0;0;0;119;103;16;364714;204;1;14	32;12	03;
18/05/2024;11:28;9;1;0	25;20	80;0	049;0	35;21	8;20	51;0	251;0	291;0	202;3284;1236;66;2108;794;42;0	642;17	763;6	688;0	357;464;65;29;36;399;370;29;0;0;0;464;399;65;365760;1046;3;14	32;12	03;
18/05/2024;11:33;9;1;0	25;20	80;0	049;0	35;21	8;20	47;0	276;0	334;0	227;3768;1419;76;2359;888;47;0	626;20	306;7	646;0	408;903;81;31;50;822;756;66;0;0;0;903;787;116;367541;1781;6;14	32;12	03;
18/05/2024;11:38;9;1;0	25;20	80;0	050;0	35;21	8;20	44;0	306;0	367;0	256;4110;1547;83;2659;1001;53;0	647;22	258;8	381;0	447;770;182;112;70;588;529;59;30;24;6;740;617;123;368987;1446;5;14	32;12	03;
18/05/2024;11:43;9;1;0	25;20	80;0	050;0	35;21	8;20	43;0	320;0	378;0	270;4202;1582;84;2799;1054;56;0	666;22	862;8	608;0	460;1367;415;305;110;952;781;171;224;181;43;1143;905;238;369867;881;3;14	32;12	03;
18/05/2024;11:48;9;1;0	25;20	80;0	050;0	35;21	9;20	38;0	341;0	421;0	292;4748;1788;95;3048;1148;61;0	642;25	682;9	670;0	516;1312;588;440;148;724;539;185;199;156;43;1113;823;290;370848;981;3;14	38;12	03;
18/05/2024;11:53;9;1;0	25;20	80;0	050;0	35;21	9;20	36;0	356;0	442;0	307;4955;1866;100;3182;1198;64;0	642;26	806;10	093;0	539;1188;307;191;116;881;701;180;0;0;0;1188;892;296;371381;533;2;14	38;12	03;
18/05/2024;11:58;9;1;0	25;20	80;0	050;0	35;21	9;20	34;0	393;0	464;0	343;5145;1937;103;3566;1343;72;0	693;28	171;10	607;0	566;855;224;141;83;631;447;184;0;0;0;855;588;267;371738;358;1;14	38;12	41;
18/05/2024;12:03;9;1;0	25;20	80;0	050;0	35;21	9;20	38;0	363;0	421;0	313;4679;1762;94;3268;1230;66;0	698;25	651;9	658;0	516;559;170;111;59;389;255;134;52;35;17;507;331;176;372088;350;1;14	57;12	45;
18/05/2024;12:08;9;1;0	25;20	80;0	050;0	35;21	9;20	36;0	379;0	442;0	328;4939;1860;99;3435;1294;69;0	696;27	057;10	188;0	544;2098;793;628;165;1305;1053;252;404;337;67;1694;1344;350;373547;1459;5;14	62;12	45;
18/05/2024;12:13;9;1;0	25;20	80;0	050;0	35;21	9;20	44;0	331;0	367;0	280;4050;1525;81;2914;1097;59;0	719;22	312;8	401;0	448;557;109;53;56;448;356;92;31;27;4;526;382;144;374295;748;2;14	66;12	45;
18/05/2024;12:18;9;1;0	25;20	80;0	050;0	35;22	0;20	36;0	391;0	442;0	342;4872;1834;98;3552;1338;71;0	729;26	901;10	129;0	541;1606;714;552;162;892;759;133;272;230;42;1334;1081;253;375826;1532;5;14	70;12	45;
18/05/2024;12:23;9;1;0	25;20	80;0	050;0	35;22	0;20	36;0	398;0	442;0	348;4882;1838;98;3642;1371;73;0	746;27	060;10	189;0	544;2159;776;606;170;1383;1126;257;225;185;40;1934;1547;387;377449;1623;5;14	70;12	45;
18/05/2024;12:28;9;1;0	25;20	80;0	050;0	35;22	0;20	36;0	405;0	442;0	354;4849;1826;97;3690;1390;74;0	761;26	973;10	156;0	542;1061;458;318;140;603;491;112;104;91;13;957;718;239;378644;1195;4;14	72;12	45;
18/05/2024;12:33;9;1;0	25;20	80;0	050;0	35;22	0;20	36;0	399;0	442;0	348;4855;1828;98;3622;1364;73;0	746;26	912;10	133;0	541;794;66;18;48;728;652;76;0;0;0;794;670;124;379526;882;3;14	72;12	45;
18/05/2024;12:38;9;1;0	25;20	80;0	050;0	35;22	0;20	44;0	352;0	367;0	303;3986;1501;80;3145;1184;63;0	789;22	313;8	402;0	448;28;10;3;7;18;16;2;0;0;0;28;19;9;379602;77;0;14	72;12	45;
18/05/2024;12:43;9;1;0	25;20	80;0	050;0	35;22	1;20	44;0	338;0	367;0	288;4035;1519;81;3006;1132;60;0	745;22	364;8	421;0	450;96;4;0;4;92;79;13;0;0;0;96;79;17;379742;140;0;14	72;12	45;
18/05/2024;12:48;9;1;0	25;20	80;0	050;0	35;22	1;20	46;0	326;0	345;0	276;3784;1425;76;2875;1082;58;0	760;21	043;7	923;0	423;87;20;8;12;67;58;9;0;0;0;87;66;21;379964;222;1;14	72;12	45;
18/05/2024;12:53;9;1;0	25;20	80;0	050;0	35;22	1;20	47;0	325;0	334;0	275;3647;1373;73;2868;1080;58;0	786;20	406;7	683;0	410;22;3;0;3;19;15;4;0;0;0;22;15;7;380010;46;0;14	72;12	45;
18/05/2024;12:58;9;1;0	25;20	80;0	050;0	35;22	1;20	47;0	315;0	334;0	265;3662;1379;74;2755;1037;55;0	752;20	326;7	653;0	409;28;15;0;15;13;10;3;0;0;0;28;10;18;380122;112;0;14	72;12	45;
18/05/2024;13:03;9;1;0	25;20	80;0	050;0	35;22	1;20	47;0	319;0	334;0	269;3660;1378;74;2805;1056;56;0	766;20	383;7	675;0	410;299;2;0;2;297;261;36;0;0;0;299;261;38;380404;282;1;14	72;12	45;
18/05/2024;13:08;9;1;0	25;20	80;0	050;0	35;22	1;20	48;0	305;0	324;0	254;3554;1338;71;2646;996;53;0	744;19	693;7	415;0	396;227;40;24;16;187;171;16;0;0;0;227;195;32;380971;567;2;14	72;12	45;
18/05/2024;13:13;9;1;0	25;20	80;0	050;0	35;22	1;20	49;0	302;0	313;0	252;3430;1291;69;2628;989;53;0	766;19	100;7	192;0	384;127;30;14;16;97;84;13;0;0;0;127;98;29;381282;311;1;14	72;12	45;
18/05/2024;13:18;9;1;0	25;20	80;0	050;0	35;22	1;20	49;0	298;0	313;0	249;3439;1295;69;2593;976;52;0	754;19	099;7	191;0	384;17;1;0;1;16;13;3;0;0;0;17;13;4;381304;22;0;14	72;12	45;
18/05/2024;13:23;9;1;0	25;20	80;0	050;0	35;22	1;20	49;0	294;0	313;0	244;3429;1291;69;2534;954;51;0	739;18	975;7	145;0	381;706;50;26;24;656;631;25;0;0;0;706;657;49;382406;1102;4;14	72;12	45;
18/05/2024;13:28;9;1;0	25;20	80;0	048;0	35;22	1;20	49;0	294;0	313;0	246;3446;1298;69;2567;967;52;0	745;19	098;7	191;0	384;1053;23;9;14;1030;1009;21;0;0;0;1053;1018;35;383790;1385;5;14	72;12	45;
18/05/2024;13:33;9;1;0	25;20	80;0	048;0	35;22	1;20	50;0	288;0	302;0	240;3304;1244;66;2495;939;50;0	755;18	355;6	911;0	369;7;4;0;4;3;2;1;0;0;0;7;2;5;383814;24;0;14	72;12	45;
18/05/2024;13:38;9;1;0	25;20	80;0	050;0	35;22	2;20	50;0	284;0	302;0	234;3325;1252;67;2438;918;49;0	733;18	379;6	920;0	369;77;20;4;16;57;51;6;0;0;0;77;55;22;384391;577;2;14	72;12	45;
18/05/2024;13:43;9;1;0	25;20	80;0	050;0	35;22	2;20	51;0	281;0	291;0	232;3210;1209;65;2427;914;49;0	756;17	835;6	715;0	358;937;27;5;22;910;855;55;0;0;0;937;860;77;386688;2297;8;14	72;12	45;
18/05/2024;13:48;9;1;0	25;20	80;0	049;0	35;22	2;20	52;0	275;0	280;0	226;3054;1150;61;2343;882;47;0	767;17	011;6	405;0	342;532;16;2;14;516;469;47;0;0;0;532;471;61;387099;411;1;14	72;12	45;
18/05/2024;13:53;9;1;0	25;20	80;0	049;0	35;22	2;20	52;0	271;0	280;0	222;3092;1164;62;2320;874;47;0	750;17	157;6	460;0	345;427;10;2;8;417;395;22;0;0;0;427;397;30;387363;265;1;14	72;12	45;
18/05/2024;13:58;9;1;0	25;20	80;0	050;0	35;22	2;20	53;0	265;0	270;0	215;2966;1117;60;2239;843;45;0	755;16	476;6	204;0	331;59;20;15;5;39;33;6;0;0;0;59;48;11;387455;92;0;14	72;12	45;
18/05/2024;14:03;9;1;0	25;20	80;0	050;0	35;22	2;20	52;0	270;0	280;0	219;3089;1163;62;2287;861;46;0	740;17	101;6	439;0	344;337;22;1;21;315;302;13;0;0;0;337;303;34;388053;598;2;14	72;12	45;
18/05/2024;14:08;9;1;0	25;20	80;0	050;0	35;22	2;20	53;0	267;0	270;0	217;2953;1112;59;2260;851;45;0	765;16	442;6	191;0	330;585;19;7;12;566;526;40;0;0;0;585;533;52;388464;411;1;14	72;12	45;
18/05/2024;14:13;9;1;0	25;20	80;0	050;0	35;22	2;20	52;0	276;0	280;0	227;3060;1152;61;2358;888;47;0	771;17	058;6	423;0	343;322;22;1;21;300;269;31;0;0;0;322;270;52;389217;752;3;14	72;12	45;
18/05/2024;14:18;9;1;0	25;20	80;0	050;0	35;22	2;20	51;0	277;0	291;0	228;3212;1209;65;2376;895;48;0	740;17	778;6	694;0	357;118;42;24;18;76;68;8;0;0;0;118;92;26;389924;707;2;14	72;12	45;
18/05/2024;14:23;9;1;0	25;20	80;0	050;0	35;22	2;20	52;0	270;0	280;0	220;3098;1166;62;2304;868;46;0	744;17	163;6	462;0	345;16;15;4;11;1;1;0;0;0;0;16;5;11;390277;353;1;14	72;12	45;
18/05/2024;14:28;9;1;0	25;20	80;0	050;0	35;22	2;20	53;0	266;0	270;0	216;2962;1115;60;2257;850;45;0	762;16	482;6	206;0	331;473;117;52;65;356;322;34;0;0;0;473;374;99;391375;1099;4;14	72;12	45;
18/05/2024;14:33;9;1;0	25;20	80;0	050;0	35;22	2;20	50;0	280;0	302;0	230;3350;1261;67;2404;905;48;0	718;18	446;6	946;0	371;150;24;11;13;126;115;11;0;0;0;150;126;24;391578;203;1;14	72;12	45;
18/05/2024;14:38;9;1;0	25;20	80;0	050;0	35;22	2;20	52;0	269;0	280;0	219;3081;1160;62;2281;859;46;0	740;17	056;6	422;0	343;38;32;1;31;6;2;4;0;0;0;38;3;35;391842;264;1;14	72;12	45;
18/05/2024;14:43;9;1;0	25;20	80;0	050;0	35;22	2;20	54;0	257;0	259;0	207;2822;1063;57;2144;807;43;0	760;15	694;5	909;0	315;448;25;7;18;423;378;45;0;0;0;448;385;63;392308;466;2;14	73;12	45;
18/05/2024;14:48;9;1;0	25;20	80;0	050;0	35;22	2;20	54;0	258;0	259;0	209;2818;1061;57;2162;814;43;0	767;15	699;5	911;0	316;26;8;3;5;18;9;9;0;0;0;26;12;14;392354;46;0;14	73;12	45;
18/05/2024;14:53;9;1;0	25;20	80;0	050;0	35;22	2;20	53;0	261;0	270;0	211;2953;1112;59;2188;824;44;0	741;16	351;6	157;0	329;437;32;5;27;405;370;35;0;0;0;437;375;62;393452;1098;4;14	73;12	45;
18/05/2024;14:58;9;1;0	25;20	80;0	050;0	35;22	2;20	54;0	256;0	259;0	206;2825;1064;57;2136;804;43;0	756;15	699;5	911;0	316;95;42;14;28;53;33;20;0;0;0;95;47;48;393990;538;2;14	73;12	45;
18/05/2024;15:03;9;1;0	25;20	80;0	050;0	35;22	2;20	52;0	265;0	280;0	215;3111;1171;63;2251;848;45;0	724;17	154;6	459;0	345;53;33;8;25;20;9;11;0;0;0;53;17;36;394680;690;2;14	73;12	45;
18/05/2024;15:08;9;1;0	25;20	80;0	050;0	35;22	2;20	52;0	258;0	280;0	209;3101;1168;62;2162;814;43;0	697;16	994;6	399;0	342;105;32;2;30;73;44;29;0;0;0;105;46;59;395494;814;3;14	73;12	45;
18/05/2024;15:13;9;1;0	25;20	80;0	050;0	35;22	2;20	54;0	250;0	259;0	200;2847;1072;57;2080;783;42;0	731;15	725;5	921;0	316;61;27;7;20;34;11;23;0;0;0;61;18;43;395728;234;1;14	73;12	45;
18/05/2024;15:18;9;1;0	25;20	80;0	050;0	35;22	2;20	44;0	323;0	367;0	274;4066;1531;82;2843;1070;57;0	699;22	292;8	394;0	448;1029;293;205;88;736;603;133;32;29;3;997;779;218;396471;743;2;14	73;12	54;
18/05/2024;15:23;9;1;0	25;20	80;0	050;0	35;22	2;20	38;0	383;0	421;0	333;4623;1741;93;3474;1308;70;0	752;25	657;9	661;0	516;640;181;119;62;459;311;148;31;26;5;609;404;205;396793;321;1;14	83;12	72;
18/05/2024;15:28;9;1;0	25;20	80;0	050;0	35;22	2;20	47;0	310;0	334;0	259;3684;1387;74;2699;1016;54;0	733;20	361;7	666;0	409;360;200;107;93;160;64;96;0;0;0;360;171;189;397247;454;2;14	84;12	72;
18/05/2024;15:33;9;1;0	25;20	80;0	050;0	35;22	3;20	41;0	362;0	388;0	312;4257;1603;86;3250;1224;65;0	763;23	693;8	921;0	476;890;304;203;101;586;468;118;0;0;0;890;671;219;398602;1355;5;14	84;12	72;
18/05/2024;15:38;9;1;0	25;20	80;0	050;0	35;22	3;20	41;0	357;0	388;0	308;4268;1607;86;3206;1207;64;0	751;23	685;8	918;0	476;256;13;0;13;243;212;31;0;0;0;256;212;44;398885;284;1;14	84;12	73;
18/05/2024;15:43;9;1;0	25;20	80;0	050;0	35;22	3;20	44;0	341;0	367;0	292;4033;1519;81;3046;1147;61;0	755;22	406;8	436;0	450;2078;8;2;6;2070;2035;35;0;0;0;2078;2037;41;401121;2236;7;14	84;12	73;
18/05/2024;15:48;9;1;0	25;20	80;0	050;0	35;22	3;20	46;0	326;0	345;0	275;3785;1425;76;2865;1079;58;0	757;21	037;7	921;0	423;8;2;0;2;6;3;3;0;0;0;8;3;5;401136;15;0;14	84;12	73;
18/05/2024;15:53;9;1;0	25;20	80;0	050;0	35;22	3;20	47;0	319;0	334;0	269;3662;1379;74;2796;1053;56;0	764;20	383;7	675;0	410;292;1;0;1;291;286;5;0;0;0;292;286;6;401468;332;1;14	84;12	73;
18/05/2024;15:58;9;1;0	25;20	80;0	050;0	35;22	3;20	48;0	314;0	324;0	264;3536;1331;71;2757;1038;55;0	780;19	753;7	438;0	397;685;0;0;0;685;642;43;0;0;0;685;642;43;402175;706;2;14	84;12	73;
18/05/2024;16:03;9;1;0	25;20	80;0	050;0	35;22	3;20	49;0	312;0	313;0	263;3387;1275;68;2730;1028;55;0	806;19	039;7	169;0	383;628;134;87;47;494;444;50;27;26;1;601;505;96;402965;791;3;14	84;12	73;
18/05/2024;16:08;9;1;0	25;20	80;0	050;0	35;22	3;20	41;0	379;0	388;0	329;4219;1589;85;3440;1295;69;0	815;23	764;8	948;0	478;819;237;155;82;582;432;150;21;20;1;798;567;231;403408;443;1;14	95;12	84;
18/05/2024;16:13;9;1;0	25;20	80;0	050;0	35;22	3;20	44;0	356;0	367;0	307;3995;1504;80;3204;1207;64;0	802;22	434;8	447;0	451;491;134;68;66;357;222;135;0;0;0;491;290;201;404054;645;2;14	95;12	84;
18/05/2024;16:18;9;1;0	25;20	80;0	050;0	35;22	3;20	39;0	398;0	410;0	348;4453;1677;90;3641;1371;73;0	818;25	093;9	448;0	504;2227;760;597;163;1467;1227;240;338;281;57;1889;1543;346;406062;2008;7;15	05;12	84;
18/05/2024;16:23;9;1;0	25;20	80;0	050;0	35;22	3;20	39;0	393;0	410;0	343;4477;1686;90;3597;1354;72;0	803;25	148;9	469;0	505;574;143;93;50;431;276;155;32;26;6;542;343;199;406585;523;2;15	05;12	84;
18/05/2024;16:28;9;1;0	25;20	80;0	050;0	35;22	3;20	44;0	362;0	367;0	312;3982;1499;80;3257;1226;65;0	818;22	442;8	450;0	451;121;3;2;1;118;42;76;0;0;0;121;44;77;406634;49;0;15	05;12	84;
18/05/2024;16:33;9;1;0	25;20	80;0	050;0	35;22	3;20	47;0	336;0	334;0	285;3641;1371;73;2990;1126;60;0	821;20	534;7	732;0	413;356;1;0;1;355;321;34;0;0;0;356;321;35;406979;344;1;15	05;12	84;
18/05/2024;16:38;9;1;0	25;20	80;0	050;0	35;22	3;20	48;0	321;0	324;0	270;3519;1325;71;2816;1060;57;0	800;19	753;7	438;0	397;99;43;8;35;56;53;3;0;0;0;99;61;38;407524;545;2;15	05;12	84;
18/05/2024;16:43;9;1;0	25;20	80;0	050;0	35;22	3;20	49;0	318;0	313;0	268;3384;1274;68;2790;1051;56;0	825;19	100;7	192;0	384;408;19;5;14;389;368;21;0;0;0;408;373;35;407932;408;1;15	05;12	84;
18/05/2024;16:48;9;1;0	25;20	80;0	050;0	35;22	3;20	49;0	306;0	313;0	257;3408;1283;68;2673;1007;54;0	784;19	057;7	176;0	383;202;11;1;10;191;179;12;0;0;0;202;180;22;408186;254;1;15	05;12	84;
18/05/2024;16:53;9;1;0	25;20	80;0	050;0	35;22	3;20	49;0	308;0	313;0	259;3396;1279;68;2685;1011;54;0	791;19	020;7	162;0	382;829;6;4;2;823;779;44;0;0;0;829;783;46;408687;501;2;15	05;12	84;
18/05/2024;16:58;9;1;0	25;20	80;0	050;0	35;22	3;20	49;0	312;0	313;0	263;3400;1280;68;2741;1032;55;0	806;19	111;7	196;0	384;70;41;23;18;29;20;9;0;0;0;70;43;27;408957;271;1;15	05;12	84;
18/05/2024;17:03;9;1;0	25;20	80;0	050;0	35;22	3;20	50;0	307;0	302;0	258;3281;1235;66;2696;1015;54;0	822;18	505;6	968;0	372;103;36;14;22;67;59;8;0;0;0;103;73;30;409279;322;1;15	05;12	84;
18/05/2024;17:08;9;1;0	25;20	80;0	050;0	35;22	3;20	51;0	301;0	291;0	251;3150;1186;63;2621;987;53;0	832;17	808;6	705;0	358;56;14;2;12;42;28;14;0;0;0;56;30;26;409533;254;1;15	05;12	84;
18/05/2024;17:13;9;1;0	25;20	80;0	050;0	35;22	3;20	50;0	301;0	302;0	252;3285;1237;66;2626;989;53;0	799;18	434;6	941;0	371;388;29;10;19;359;319;40;0;0;0;388;329;59;409894;360;1;15	05;12	84;
18/05/2024;17:18;9;1;0	25;20	80;0	050;0	35;22	3;20	50;0	304;0	302;0	254;3274;1233;66;2648;997;53;0	809;18	412;6	933;0	370;174;36;3;33;138;108;30;0;0;0;174;111;63;410114;220;1;15	06;12	84;
18/05/2024;17:23;9;1;0	25;20	80;0	050;0	35;22	3;20	51;0	298;0	291;0	249;3161;1190;64;2598;978;52;0	822;17	832;6	714;0	358;158;25;10;15;133;126;7;0;0;0;158;136;22;410400;287;1;15	06;12	84;
18/05/2024;17:28;9;1;0	25;20	80;0	050;0	35;22	3;20	52;0	293;0	280;0	244;3032;1142;61;2546;959;51;0	840;17	172;6	466;0	345;248;75;45;30;173;151;22;0;0;0;248;196;52;410828;427;1;15	06;12	84;
18/05/2024;17:33;9;1;0	25;20	80;0	050;0	35;22	3;20	49;0	305;0	313;0	255;3410;1284;69;2654;999;53;0	778;19	043;7	170;0	383;442;68;24;44;374;336;38;0;0;0;442;360;82;411418;590;2;15	06;12	84;
18/05/2024;17:38;9;1;0	25;20	80;0	050;0	35;22	3;20	49;0	301;0	313;0	251;3429;1291;69;2617;985;53;0	763;19	084;7	186;0	384;356;115;85;30;241;194;47;19;16;3;337;263;74;411647;229;1;15	06;12	85;
18/05/2024;17:43;9;1;0	25;20	80;0	050;0	35;22	3;20	39;0	396;0	410;0	346;4450;1675;89;3607;1358;72;0	811;25	034;9	426;0	503;747;185;112;73;562;386;176;0;0;0;747;498;249;411994;347;1;15	06;13	09;
18/05/2024;17:48;9;1;0	25;20	80;0	050;0	35;22	3;20	41;0	385;0	388;0	335;4153;1564;83;3459;1302;70;0	833;23	485;8	843;0	472;367;109;78;31;258;167;91;55;43;12;312;202;110;412157;163;1;15	14;13	39;
18/05/2024;17:53;9;1;0	25;20	80;0	050;0	35;22	3;20	47;0	338;0	334;0	288;3626;1365;73;3009;1133;60;0	830;20	490;7	715;0	412;576;273;169;104;303;175;128;0;0;0;576;344;232;412745;588;2;15	14;13	39;
18/05/2024;17:58;9;1;0	25;20	80;0	050;0	35;22	3;20	40;0	393;0	399;0	343;4290;1615;86;3561;1341;72;0	830;24	245;9	129;0	487;363;89;73;16;274;135;139;36;33;3;327;175;152;412918;173;1;15	17;13	39;
18/05/2024;18:03;9;1;0	25;20	80;0	050;0	35;22	3;20	38;0	414;0	421;0	364;4542;1710;91;3798;1430;76;0	836;25	705;9	679;0	517;2125;1003;837;166;1122;875;247;543;462;81;1582;1250;332;414828;1909;6;15	32;13	39;
18/05/2024;18:08;9;1;0	25;20	80;0	051;0	35;22	3;20	36;0	437;0	442;0	386;4763;1793;96;4020;1514;81;0	844;27	003;10	167;0	543;1352;680;522;158;672;499;173;279;220;59;1073;801;272;415696;869;3;15	42;13	39;
18/05/2024;18:13;9;1;0	25;20	80;0	051;0	35;22	3;20	36;0	428;0	442;0	377;4754;1790;96;3897;1467;78;0	820;26	806;10	093;0	539;1691;869;684;185;822;615;207;391;309;82;1300;990;310;416686;990;3;15	46;13	39;
18/05/2024;18:18;9;1;0	25;20	80;0	050;0	35;22	3;20	36;0	429;0	442;0	378;4811;1811;97;3964;1493;80;0	824;27	150;10	223;0	546;672;234;160;74;438;271;167;113;82;31;559;349;210;417215;528;2;15	46;13	39;
18/05/2024;18:23;9;1;0	25;20	80;0	050;0	35;22	3;20	36;0	434;0	442;0	383;4756;1791;96;3983;1500;80;0	837;26	925;10	138;0	541;647;144;65;79;503;382;121;0;0;0;647;447;200;418146;931;3;15	47;13	39;
18/05/2024;18:28;9;1;0	25;20	80;0	052;0	35;22	3;20	36;0	429;0	442;0	377;4774;1798;96;3924;1478;79;0	822;26	932;10	141;0	541;313;82;39;43;231;167;64;0;0;0;313;206;107;418730;584;2;15	47;13	39;
18/05/2024;18:33;9;1;0	25;20	80;0	052;0	35;22	3;20	38;0	407;0	421;0	355;4555;1715;92;3693;1390;74;0	811;25	628;9	650;0	515;289;52;14;38;237;144;93;0;0;0;289;158;131;419057;327;1;15	47;13	39;
18/05/2024;18:38;9;1;0	25;20	80;0	050;0	35;22	3;20	43;0	382;0	378;0	332;4041;1522;81;3441;1296;69;0	852;22	950;8	641;0	461;195;10;1;9;185;66;119;0;0;0;195;67;128;419252;194;1;15	47;13	39;
18/05/2024;18:43;9;1;0	25;20	80;0	050;0	35;22	3;20	44;0	376;0	367;0	326;3943;1485;79;3405;1282;68;0	863;22	452;8	454;0	451;463;79;29;50;384;246;138;0;0;0;463;275;188;419892;641;2;15	47;13	39;
18/05/2024;18:48;9;1;0	25;20	80;0	051;0	35;22	3;20	44;0	365;0	367;0	313;3970;1495;80;3269;1231;66;0	823;22	403;8	435;0	450;258;12;5;7;246;132;114;0;0;0;258;137;121;420037;144;0;15	47;13	39;
18/05/2024;18:53;9;1;0	25;20	80;0	051;0	35;22	3;20	44;0	360;0	367;0	309;3971;1495;80;3217;1211;65;0	810;22	340;8	412;0	449;159;6;0;6;153;58;95;0;0;0;159;58;101;420090;53;0;15	47;13	39;
18/05/2024;18:58;9;1;0	25;20	80;0	052;0	35;22	3;20	46;0	355;0	345;0	303;3717;1399;75;3157;1189;63;0	849;21	097;7	944;0	424;330;13;4;9;317;180;137;0;0;0;330;184;146;420219;129;0;15	47;13	39;
18/05/2024;19:03;9;1;0	25;20	80;0	052;0	35;22	3;20	47;0	350;0	334;0	298;3569;1344;72;3099;1167;62;0	868;20	347;7	661;0	409;387;4;2;2;383;271;112;0;0;0;387;273;114;420434;215;1;15	47;13	39;
18/05/2024;19:08;9;1;0	25;20	80;0	051;0	35;22	3;20	47;0	344;0	334;0	293;3566;1343;72;3022;1138;61;0	847;20	235;7	619;0	407;191;8;4;4;183;108;75;0;0;0;191;112;79;420575;141;0;15	47;13	39;
18/05/2024;19:13;9;1;0	25;20	80;0	051;0	35;22	3;20	47;0	345;0	334;0	293;3588;1351;72;3051;1149;61;0	850;20	372;7	671;0	409;207;2;0;2;205;118;87;0;0;0;207;118;89;420688;113;0;15	47;13	39;
18/05/2024;19:18;9;1;0	25;20	80;0	052;0	35;22	3;20	45;0	360;0	356;0	308;3859;1453;78;3220;1212;65;0	834;21	828;8	219;0	439;401;48;20;28;353;250;103;0;0;0;401;270;131;421051;363;1;15	47;13	39;
18/05/2024;19:23;9;1;0	25;20	80;0	052;0	35;22	3;20	44;0	362;0	367;0	310;3977;1497;80;3232;1217;65;0	813;22	386;8	429;0	450;616;266;199;67;350;229;121;62;54;8;554;374;180;421378;327;1;15	47;13	41;
18/05/2024;19:28;9;1;0	25;20	80;0	052;0	35;22	2;20	44;0	360;0	367;0	308;3975;1497;80;3199;1204;64;0	805;22	335;8	410;0	449;94;8;0;8;86;18;68;0;0;0;94;18;76;421417;39;0;15	47;13	41;
18/05/2024;19:33;9;1;0	25;20	80;0	052;0	35;22	2;20	45;0	360;0	356;0	308;3808;1434;77;3177;1196;64;0	834;21	539;8	110;0	433;300;87;67;20;213;108;105;32;29;3;268;146;122;421587;170;1;15	47;13	41;
18/05/2024;19:38;9;1;0	25;20	80;0	051;0	35;22	2;20	44;0	363;0	367;0	312;3955;1489;80;3235;1218;65;0	818;22	292;8	393;0	448;76;29;10;19;47;12;35;0;0;0;76;22;54;421650;63;0;15	47;13	41;
18/05/2024;19:43;9;1;0	25;20	80;0	051;0	35;22	2;20	44;0	371;0	367;0	320;3934;1481;79;3323;1251;67;0	845;22	308;8	400;0	448;268;113;59;54;155;66;89;0;0;0;268;125;143;421861;211;1;15	47;13	41;
18/05/2024;19:48;9;1;0	25;20	80;0	052;0	35;22	2;20	41;0	389;0	388;0	337;4179;1573;84;3501;1318;70;0	838;23	658;8	908;0	476;798;124;53;71;674;514;160;0;0;0;798;567;231;422725;864;3;15	47;13	42;
18/05/2024;19:53;9;1;0	25;20	80;0	052;0	35;22	2;20	36;0	440;0	442;0	388;4723;1778;95;4018;1513;81;0	851;26	818;10	098;0	539;1275;429;299;130;846;670;176;60;49;11;1215;920;295;423403;678;2;15	50;13	47;
18/05/2024;19:58;9;1;0	25;20	80;0	053;0	35;22	2;20	38;0	410;0	421;0	357;4560;1717;92;3718;1400;75;0	815;25	683;9	671;0	516;535;50;20;30;485;363;122;0;0;0;535;383;152;423829;426;1;15	50;13	48;
18/05/2024;20:03;9;1;0	25;20	80;0	053;0	35;22	2;20	39;0	401;0	410;0	348;4431;1668;89;3623;1364;73;0	818;24	971;9	402;0	502;515;123;95;28;392;243;149;40;35;5;475;303;172;424106;277;1;15	50;13	49;
18/05/2024;20:08;9;1;0	25;20	80;0	053;0	35;22	2;20	39;0	400;0	410;0	348;4424;1666;89;3607;1358;73;0	815;24	920;9	383;0	501;256;40;25;15;216;104;112;0;0;0;256;129;127;424296;190;1;15	50;13	49;
18/05/2024;20:13;9;1;0	25;20	80;0	053;0	35;22	2;20	38;0	415;0	421;0	362;4544;1711;91;3778;1423;76;0	832;25	686;9	672;0	516;745;200;129;71;545;368;177;23;19;4;722;478;244;424892;596;2;15	50;13	49;
18/05/2024;20:18;9;1;0	25;20	80;0	054;0	35;22	2;20	29;0	504;0	518;0	451;5550;2090;112;4672;1759;94;0	842;31	449;11	841;0	632;1467;584;438;146;883;694;189;159;127;32;1308;1005;303;425800;909;3;15	54;13	52;
18/05/2024;20:23;9;1;0	25;20	80;0	054;0	35;22	2;20	34;0	464;0	464;0	410;4992;1880;100;4281;1612;86;0	858;28	386;10	688;0	571;2203;1232;1034;198;971;764;207;775;635;140;1428;1163;265;427203;1402;5;15	54;13	52;
18/05/2024;20:28;9;1;0	25;20	80;0	054;0	35;22	2;20	33;0	472;0	475;0	418;5075;1911;102;4336;1633;87;0	854;28	838;10	858;0	580;1640;751;610;141;889;700;189;451;380;71;1189;930;259;428143;940;3;15	54;13	53;
18/05/2024;20:33;9;1;0	25;20	80;0	054;0	35;22	2;20	31;0	489;0	496;0	436;5329;2007;107;4534;1707;91;0	851;30	261;11	394;0	608;1566;660;482;178;906;726;180;223;187;36;1343;1021;322;429020;877;3;15	56;13	61;
18/05/2024;20:38;9;1;0	25;20	80;0	054;0	35;22	2;20	41;0	385;0	388;0	331;4226;1591;85;3466;1305;70;0	820;23	827;8	972;0	479;460;200;115;85;260;174;86;38;31;7;422;258;164;429459;440;1;15	60;13	61;
18/05/2024;20:43;9;1;0	25;20	80;0	054;0	35;22	2;20	23;0	556;0	572;0	502;6085;2291;122;5179;1950;104;0	851;34	552;13	010;0	694;1033;357;239;118;676;485;191;32;28;4;1001;696;305;429977;517;2;15	61;13	65;
18/05/2024;20:48;9;1;0	25;20	80;0	055;0	35;22	2;20	33;0	464;0	475;0	409;5098;1920;102;4240;1597;85;0	832;28	822;10	852;0	579;706;248;179;69;458;336;122;30;24;6;676;491;185;430446;469;2;15	66;13	71;
18/05/2024;20:53;9;1;0	25;20	80;0	055;0	35;22	2;20	39;0	396;0	410;0	341;4417;1663;89;3518;1325;71;0	796;24	772;9	327;0	498;409;63;29;34;346;213;133;0;0;0;409;242;167;430848;402;1;15	66;13	72;
18/05/2024;20:58;9;1;0	25;20	80;0	054;0	35;22	2;20	38;0	405;0	421;0	351;4569;1720;92;3652;1375;73;0	799;25	640;9	654;0	515;139;38;16;22;101;42;59;0;0;0;139;58;81;430953;105;0;15	66;13	72;
18/05/2024;21:03;9;1;0	25;20	80;0	054;0	35;22	1;20	21;0	596;0	593;0	542;6314;2378;127;5642;2124;113;0	894;36	200;13	630;0	728;826;320;196;124;506;328;178;72;57;15;754;467;287;431236;283;1;15	66;13	79;
18/05/2024;21:08;9;1;0	25;20	80;0	055;0	35;22	1;20	36;0	439;0	442;0	384;4756;1791;96;3993;1504;80;0	840;26	937;10	143;0	541;473;216;151;65;257;200;57;43;36;7;430;315;115;431605;369;1;15	70;13	83;
18/05/2024;21:13;9;1;0	25;20	80;0	055;0	35;22	1;20	41;0	390;0	388;0	334;4205;1583;85;3492;1315;70;0	830;23	766;8	949;0	478;70;29;11;18;41;23;18;0;0;0;70;34;36;431676;70;0;15	70;13	83;
18/05/2024;21:18;9;1;0	25;20	80;0	054;0	35;22	1;20	41;0	380;0	388;0	327;4209;1585;85;3400;1280;68;0	808;23	666;8	911;0	476;98;34;19;15;64;31;33;0;0;0;98;50;48;431753;77;0;15	70;13	83;
18/05/2024;21:23;9;1;0	25;20	80;0	054;0	35;22	1;20	41;0	389;0	388;0	335;4194;1579;84;3493;1315;70;0	833;23	715;8	929;0	477;289;124;74;50;165;97;68;41;34;7;248;137;111;432014;261;1;15	70;13	83;
18/05/2024;21:28;9;1;0	25;20	80;0	054;0	35;22	0;20	25;0	543;0	550;0	489;5895;2220;118;5090;1917;102;0	863;33	570;12	640;0	675;672;235;128;107;437;266;171;1;1;0;671;393;278;432249;235;1;15	70;13	94;
18/05/2024;21:33;9;1;0	25;20	80;0	054;0	35;22	0;20	31;0	500;0	496;0	446;5279;1988;106;4628;1743;93;0	877;30	148;11	352;0	606;2165;915;708;207;1250;1041;209;327;268;59;1838;1481;357;433551;1302;4;15	84;13	97;
18/05/2024;21:38;9;1;0	25;20	80;0	054;0	35;22	0;20	34;0	465;0	464;0	412;4968;1870;100;4281;1612;86;0	862;28	276;10	647;0	568;1787;901;716;185;886;727;159;463;389;74;1324;1054;270;434801;1250;4;15	86;13	99;
18/05/2024;21:43;9;1;0	25;20	80;0	054;0	35;22	0;20	25;0	551;0	550;0	497;5835;2197;117;5143;1937;103;0	882;33	359;12	561;0	671;2466;866;690;176;1600;1458;142;632;538;94;1834;1610;224;437395;2594;9;15	91;14	03;
18/05/2024;21:48;9;1;0	25;20	80;0	056;0	35;22	0;20	29;0	512;0	518;0	456;5538;2085;111;4725;1779;95;0	853;31	461;11	846;0	632;2047;616;470;146;1431;1269;162;221;198;23;1826;1541;285;439282;1887;6;15	97;14	03;
18/05/2024;21:53;9;1;0	25;20	80;0	056;0	35;22	0;20	25;0	551;0	550;0	495;5878;2213;118;5150;1939;104;0	876;33	566;12	639;0	675;826;255;149;106;571;406;165;0;0;0;826;555;271;439656;374;1;15	97;14	12;
18/05/2024;21:58;9;1;0	25;20	80;0	054;0	35;22	0;20	36;0	445;0	442;0	391;4747;1787;95;4070;1532;82;0	857;26	993;10	164;0	543;869;319;215;104;550;484;66;38;30;8;831;669;162;442098;2442;8;16	01;14	22;
18/05/2024;22:03;9;1;0	25;20	80;0	054;0	35;22	0;20	36;0	447;0	442;0	392;4757;1791;96;4100;1544;82;0	862;27	079;10	196;0	544;908;57;20;37;851;800;51;0;0;0;908;820;88;443745;1647;5;16	01;14	22;
18/05/2024;22:08;9;1;0	25;20	80;0	055;0	35;22	0;20	36;0	437;0	442;0	382;4732;1782;95;3942;1484;79;0	833;26	761;10	076;0	538;283;58;22;36;225;215;10;0;0;0;283;237;46;444617;872;3;16	01;14	22;
18/05/2024;22:13;9;1;0	25;20	80;0	055;0	35;21	9;20	38;0	421;0	421;0	366;4527;1705;91;3807;1433;77;0	841;25	649;9	657;0	516;129;40;23;17;89;77;12;0;0;0;129;100;29;445121;504;2;16	01;14	22;
18/05/2024;22:18;9;1;0	25;20	80;0	057;0	35;21	9;20	39;0	403;0	410;0	346;4452;1676;89;3609;1359;73;0	811;25	050;9	432;0	503;1228;85;52;33;1143;1111;32;25;23;2;1203;1140;63;447638;2517;8;16	01;14	22;
18/05/2024;22:23;9;1;0	25;20	80;0	057;0	35;21	9;20	23;0	570;0	572;0	513;6095;2295;123;5325;2005;107;0	874;34	787;13	098;0	699;1004;330;235;95;674;505;169;36;23;13;968;717;251;448245;607;2;16	01;14	24;
18/05/2024;22:28;9;1;0	25;20	80;0	058;0	35;21	9;20	30;0	499;0	507;0	441;5479;2063;110;4615;1738;93;0	842;31	048;11	691;0	624;1073;290;196;94;783;698;85;75;66;9;998;828;170;449474;1228;4;16	11;14	44;
18/05/2024;22:33;9;1;0	25;20	80;0	058;0	35;21	9;20	39;0	410;0	410;0	352;4412;1661;89;3649;1374;73;0	827;24	917;9	382;0	501;532;70;51;19;462;444;18;31;26;5;501;469;32;450388;915;3;16	11;14	44;
18/05/2024;22:38;9;1;0	25;20	80;0	056;0	35;21	9;20	39;0	401;0	410;0	345;4443;1673;89;3591;1352;72;0	808;24	983;9	407;0	502;329;96;66;30;233;210;23;17;15;2;312;261;51;450934;545;2;16	16;14	44;
18/05/2024;22:43;9;1;0	25;20	80;0	056;0	35;21	8;20	41;0	390;0	388;0	334;4186;1576;84;3476;1309;70;0	830;23	660;8	909;0	476;184;34;11;23;150;141;9;0;0;0;184;152;32;451375;441;1;16	16;14	44;
18/05/2024;22:48;9;1;0	25;20	80;0	055;0	35;21	8;20	43;0	376;0	378;0	321;4094;1542;82;3349;1261;67;0	818;23	074;8	688;0	464;693;18;5;13;675;642;33;0;0;0;693;647;46;452327;952;3;16	16;14	44;
18/05/2024;22:53;9;1;0	25;20	80;0	055;0	35;21	8;20	44;0	375;0	367;0	319;3954;1489;79;3329;1253;67;0	842;22	406;8	436;0	450;353;96;72;24;257;231;26;23;18;5;330;285;45;452924;597;2;16	16;14	44;
18/05/2024;22:58;9;1;0	25;20	80;0	058;0	35;21	8;20	23;0	578;0	572;0	520;6110;2301;123;5435;2046;109;0	889;34	998;13	178;0	703;1099;265;185;80;834;671;163;11;10;1;1088;846;242;453689;765;3;16	16;14	64;
18/05/2024;23:03;9;1;0	25;20	80;0	058;0	35;21	8;20	39;0	413;0	410;0	355;4422;1665;89;3700;1393;74;0	837;25	029;9	424;0	503;904;141;93;48;763;695;68;24;22;2;880;766;114;455377;1688;6;16	25;14	65;
18/05/2024;23:08;9;1;0	25;20	80;0	056;0	35;21	8;20	39;0	400;0	410;0	344;4433;1669;89;3572;1345;72;0	806;24	915;9	381;0	501;387;27;7;20;360;327;33;0;0;0;387;334;53;456023;646;2;16	25;14	65;
18/05/2024;23:13;9;1;0	25;20	80;0	056;0	35;21	8;20	25;0	556;0	550;0	500;5861;2207;118;5199;1957;104;0	887;33	553;12	634;0	674;406;127;101;26;279;215;64;24;22;2;382;294;88;456384;361;1;16	25;14	99;
18/05/2024;23:18;9;1;0	25;20	80;0	058;0	35;21	8;20	29;0	513;0	518;0	455;5549;2089;112;4723;1778;95;0	851;31	508;11	864;0	633;1103;348;270;78;755;677;78;140;115;25;963;832;131;457590;1206;4;16	39;15	00;
18/05/2024;23:23;9;1;0	25;20	80;0	058;0	35;21	8;20	16;0	645;0	647;0	587;6890;2594;138;6100;2297;123;0	885;39	428;14	846;0	793;2042;720;563;157;1322;1195;127;273;240;33;1769;1518;251;460081;2490;8;16	44;15	00;
18/05/2024;23:28;9;1;0	25;20	80;0	059;0	35;21	7;20	31;0	494;0	496;0	435;5279;1988;106;4480;1687;90;0	849;29	958;11	280;0	602;1821;689;545;144;1132;1042;90;309;273;36;1512;1314;198;462720;2640;9;16	55;15	00;
18/05/2024;23:33;9;1;0	25;20	80;0	059;0	35;21	7;20	23;0	566;0	572;0	506;6154;2317;124;5292;1993;106;0	860;35	016;13	185;0	704;2445;910;707;203;1535;1390;145;576;483;93;1869;1614;255;465280;2560;9;16	56;15	00;
18/05/2024;23:38;9;1;0	25;20	80;0	060;0	35;21	7;20	34;0	472;0	464;0	412;4973;1872;100;4286;1614;86;0	862;28	306;10	658;0	569;2368;749;606;143;1619;1501;118;545;461;84;1823;1646;177;467881;2600;9;16	56;15	00;
18/05/2024;23:43;9;1;0	25;20	80;0	060;0	35;21	7;20	36;0	439;0	442;0	379;4766;1795;96;3938;1483;79;0	826;26	912;10	133;0	541;1045;219;161;58;826;768;58;295;246;49;750;683;67;469375;1495;5;16	57;15	00;
18/05/2024;23:48;9;1;0	25;20	80;0	058;0	35;21	7;20	33;0	468;0	475;0	410;5091;1917;102;4245;1598;85;0	834;28	795;10	842;0	579;1827;400;299;101;1427;1320;107;197;169;28;1630;1450;180;471739;2363;8;16	57;15	00;
18/05/2024;23:53;9;1;0	25;20	80;0	058;0	35;21	7;20	23;0	562;0	572;0	505;6122;2305;123;5243;1974;105;0	856;34	807;13	106;0	700;2488;916;745;171;1572;1409;163;536;461;75;1952;1693;259;473802;2063;7;16	65;15	01;
18/05/2024;23:58;9;1;0	25;20	80;0	060;0	35;21	7;20	38;0	411;0	421;0	351;4549;1713;91;3636;1369;73;0	799;25	528;9	612;0	513;562;170;124;46;392;360;32;70;63;7;492;421;71;474629;827;3;16	65;15	01;
19/05/2024;00:03;9;1;0	25;20	80;0	060;0	35;21	7;20	29;0	528;0	518;0	467;5522;2079;111;4859;1830;98;0	880;31	560;11	883;0	634;1109;371;285;86;738;683;55;106;95;11;1003;873;130;476108;1480;5;16	65;15	01;
19/05/2024;00:08;9;1;0	25;20	80;0	059;0	35;21	7;20	25;0	539;0	550;0	480;5913;2226;119;4989;1878;100;0	844;33	518;12	621;0	674;2252;576;467;109;1676;1576;100;327;279;48;1925;1764;161;478478;2369;8;16	69;15	01;
19/05/2024;00:13;9;1;0	25;20	80;0	059;0	35;21	7;20	23;0	576;0	572;0	516;6123;2305;123;5392;2030;108;0	881;35	000;13	179;0	704;2277;674;531;143;1603;1472;131;334;297;37;1943;1706;237;481102;2625;9;16	69;15	01;
19/05/2024;00:18;9;1;0	25;20	80;0	059;0	35;21	7;20	38;0	416;0	421;0	358;4540;1710;91;3712;1398;75;0	818;25	585;9	634;0	514;747;39;17;22;708;647;61;0;0;0;747;664;83;482319;1216;4;16	69;15	01;
19/05/2024;00:23;9;1;0	25;20	80;0	059;0	35;21	7;20	33;0	478;0	475;0	419;5103;1921;103;4371;1646;88;0	857;29	011;10	923;0	583;671;75;28;47;596;541;55;0;0;0;671;569;102;483521;1202;4;16	69;15	01;
19/05/2024;00:28;9;1;0	25;20	80;0	059;0	35;21	7;20	29;0	516;0	518;0	457;5587;2104;112;4788;1803;96;0	857;31	770;11	962;0	639;1208;267;177;90;941;778;163;44;33;11;1164;922;242;484728;1207;4;16	69;15	20;
19/05/2024;00:33;9;1;0	25;20	80;0	059;0	35;21	7;20	29;0	525;0	518;0	466;5541;2086;111;4865;1832;98;0	878;31	656;11	919;0	636;2201;706;555;151;1495;1320;175;328;262;66;1873;1613;260;486711;1983;7;16	78;15	21;
19/05/2024;00:38;9;1;0	25;20	80;0	059;0	35;21	7;20	29;0	522;0	518;0	462;5564;2095;112;4832;1819;97;0	868;31	719;11	943;0	638;1090;336;243;93;754;651;103;95;76;19;995;818;177;487816;1105;4;16	80;15	21;
19/05/2024;00:43;9;1;0	25;20	80;0	059;0	35;21	7;20	31;0	494;0	496;0	435;5325;2005;107;4520;1702;91;0	849;30	221;11	379;0	607;1296;304;225;79;992;909;83;139;122;17;1157;1012;145;489138;1322;4;16	84;15	21;
19/05/2024;00:48;9;1;0	25;20	79;0	060;0	35;21	7;20	20;0	600;0	593;0	540;6331;2384;127;5625;2118;113;0	888;36	254;13	651;0	729;2961;1034;826;208;1927;1792;135;538;452;86;2423;2166;257;491461;2324;8;16	92;15	21;
19/05/2024;00:53;9;1;0	25;20	79;0	060;0	35;21	6;20	36;0	429;0	431;0	368;4681;1763;94;3848;1449;77;0	822;26	408;9	943;0	531;1183;395;290;105;788;695;93;169;145;24;1014;840;174;493055;1594;5;16	92;15	22;
19/05/2024;00:58;9;1;0	25;20	79;0	060;0	35;21	6;20	35;0	454;0	442;0	394;4710;1774;95;4081;1537;82;0	866;26	839;10	106;0	539;839;229;145;84;610;555;55;57;48;9;782;652;130;494176;1120;4;16	95;15	37;
19/05/2024;01:03;9;1;0	25;20	79;0	060;0	35;21	6;20	29;0	519;0	507;0	459;5416;2039;109;4785;1802;96;0	883;30	982;11	665;0	623;2388;1048;855;193;1340;1236;104;654;570;84;1734;1521;213;496725;2549;8;16	95;15	37;
19/05/2024;01:08;9;1;0	25;20	79;0	060;0	35;21	6;20	32;0	481;0	475;0	421;5096;1919;102;4386;1652;88;0	861;28	999;10	919;0	583;984;244;161;83;740;684;56;70;60;10;914;785;129;497864;1139;4;16	95;15	37;
19/05/2024;01:13;9;1;0	25;20	79;0	060;0	35;21	6;20	35;0	454;0	442;0	394;4755;1790;96;4119;1551;83;0	866;27	092;10	201;0	545;976;277;195;82;699;620;79;70;61;9;906;754;152;498896;1031;3;16	95;15	37;
19/05/2024;01:18;9;1;0	25;20	79;0	062;0	35;21	6;20	33;0	480;0	464;0	418;4942;1861;99;4344;1636;87;0	879;28	239;10	633;0	568;1480;409;295;114;1071;972;99;194;163;31;1286;1104;182;500457;1561;5;17	04;15	37;
19/05/2024;01:23;9;1;0	25;20	79;0	062;0	35;21	6;20	34;0	467;0	453;0	405;4851;1826;97;4218;1588;85;0	870;27	659;10	415;0	556;1947;836;665;171;1111;996;115;544;463;81;1403;1198;205;502833;2376;8;17	04;15	37;
19/05/2024;01:28;9;1;0	25;20	79;0	060;0	35;21	6;20	32;0	481;0	475;0	421;5094;1918;102;4385;1651;88;0	861;28	989;10	915;0	583;2135;719;587;132;1416;1284;132;455;393;62;1680;1478;202;504888;2055;7;17	04;15	37;
19/05/2024;01:33;9;1;0	25;20	79;0	060;0	35;21	6;20	34;0	468;0	453;0	407;4844;1824;97;4244;1598;85;0	876;27	662;10	415;0	556;2617;1277;1024;253;1340;1232;108;1141;982;159;1476;1274;202;507555;2667;9;17	04;15	37;
19/05/2024;01:38;9;1;0	25;20	79;0	062;0	35;21	6;20	31;0	497;0	485;0	435;5178;1950;104;4515;1700;91;0	872;29	543;11	124;0	594;1560;634;488;146;926;864;62;433;366;67;1127;986;141;509545;1989;7;17	04;15	37;
19/05/2024;01:43;9;1;0	25;20	79;0	062;0	35;21	6;20	34;0	473;0	453;0	411;4837;1821;97;4281;1612;86;0	885;27	679;10	422;0	556;666;262;164;98;404;381;23;49;41;8;617;504;113;511676;2131;7;17	04;15	37;
19/05/2024;01:48;9;1;0	25;20	79;0	061;0	35;21	6;20	34;0	471;0	453;0	410;4831;1819;97;4265;1606;86;0	883;27	630;10	403;0	555;536;167;99;68;369;344;25;38;31;7;498;412;86;512776;1100;4;17	04;15	37;
19/05/2024;01:53;9;1;0	25;20	79;0	061;0	35;21	6;20	31;0	491;0	485;0	430;5240;1973;105;4505;1696;91;0	860;29	816;11	227;0	599;1838;601;465;136;1237;1101;136;448;375;73;1390;1191;199;514248;1472;5;17	04;15	37;
19/05/2024;01:58;9;1;0	25;20	79;0	063;0	35;21	6;20	36;0	448;0	431;0	385;4602;1733;92;3993;1503;80;0	868;26	229;9	876;0	527;1681;492;359;133;1189;1108;81;262;221;41;1419;1246;173;516153;1904;6;17	14;15	37;
19/05/2024;02:03;9;1;0	25;20	79;0	063;0	35;21	6;20	29;0	514;0	507;0	451;5404;2035;109;4678;1761;94;0	866;30	788;11	593;0	619;1242;521;409;112;721;648;73;251;205;46;991;852;139;517389;1236;4;17	14;15	37;
19/05/2024;02:08;9;1;0	25;20	79;0	061;0	35;21	6;20	35;0	448;0	442;0	387;4773;1797;96;4039;1521;81;0	846;27	074;10	194;0	544;377;78;42;36;299;246;53;0;0;0;377;288;89;517778;389;1;17	14;15	37;
19/05/2024;02:13;9;1;0	25;20	79;0	061;0	35;21	6;20	36;0	442;0	431;0	381;4628;1743;93;3962;1492;80;0	856;26	311;9	907;0	529;110;21;8;13;89;69;20;0;0;0;110;77;33;517909;131;0;17	14;15	37;
19/05/2024;02:18;9;1;0	25;20	79;0	062;0	35;21	6;20	38;0	414;0	410;0	352;4406;1659;89;3645;1372;73;0	827;24	886;9	370;0	500;234;82;42;40;152;123;29;0;0;0;234;165;69;518263;354;1;17	14;15	37;
19/05/2024;02:23;9;1;0	25;20	79;0	062;0	35;21	6;20	38;0	424;0	410;0	362;4428;1667;89;3801;1431;76;0	858;25	186;9	483;0	506;87;4;1;3;83;12;71;0;0;0;87;13;74;518280;18;0;17	14;15	37;
19/05/2024;02:28;9;1;0	25;20	79;0	060;0	35;21	5;20	38;0	401;0	410;0	341;4470;1683;90;3561;1341;72;0	796;25	071;9	440;0	504;12;0;0;0;12;2;10;0;0;0;12;2;10;518281;1;0;17	14;15	37;
19/05/2024;02:33;9;1;0	25;20	79;0	060;0	35;21	5;20	41;0	398;0	378;0	338;4047;1524;81;3521;1326;71;0	870;23	078;8	689;0	464;71;22;7;15;49;24;25;0;0;0;71;31;40;518339;58;0;17	14;15	37;
19/05/2024;02:38;9;1;0	25;20	78;0	060;0	35;21	5;20	41;0	387;0	367;0	327;3931;1480;79;3405;1282;68;0	866;22	400;8	434;0	450;45;21;3;18;24;8;16;0;0;0;45;11;34;518363;23;0;17	14;15	37;
19/05/2024;02:43;9;1;0	25;20	78;0	060;0	35;21	5;20	41;0	392;0	367;0	332;3898;1468;78;3440;1295;69;0	882;22	292;8	394;0	448;74;16;8;8;58;12;46;0;0;0;74;20;54;518386;23;0;17	14;15	37;
19/05/2024;02:48;9;1;0	25;20	79;0	059;0	35;21	5;20	41;0	380;0	378;0	320;4080;1536;82;3327;1253;67;0	815;22	982;8	654;0	462;78;10;4;6;68;30;38;0;0;0;78;34;44;518409;23;0;17	14;15	37;
19/05/2024;02:53;9;1;0	25;20	79;0	059;0	35;21	5;20	44;0	370;0	356;0	311;3829;1442;77;3238;1219;65;0	846;21	717;8	177;0	437;49;20;10;10;29;7;22;0;0;0;49;17;32;518441;32;0;17	14;15	37;
19/05/2024;02:58;9;1;0	25;20	79;0	060;0	35;21	5;20	44;0	367;0	356;0	307;3835;1444;77;3190;1201;64;0	832;21	681;8	163;0	436;112;17;2;15;95;19;76;0;0;0;112;21;91;518513;72;0;17	14;15	37;
19/05/2024;03:03;9;1;0	25;20	79;0	060;0	35;21	5;20	44;0	372;0	356;0	312;3831;1443;77;3250;1224;65;0	848;21	742;8	187;0	437;54;14;0;14;40;2;38;0;0;0;54;2;52;518540;27;0;17	14;15	37;
19/05/2024;03:08;9;1;0	25;20	78;0	060;0	35;21	5;20	44;0	358;0	345;0	298;3716;1399;75;3093;1164;62;0	832;21	011;7	911;0	422;74;21;10;11;53;16;37;0;0;0;74;26;48;518582;42;0;17	14;15	37;
19/05/2024;03:13;9;1;0	25;20	78;0	060;0	35;21	5;20	44;0	368;0	345;0	308;3707;1396;75;3213;1210;65;0	867;21	126;7	955;0	425;689;183;132;51;506;386;120;52;35;17;637;483;154;519047;465;2;17	14;15	38;
19/05/2024;03:18;9;1;0	25;20	78;0	060;0	35;21	5;20	41;0	373;0	367;0	313;3965;1493;80;3254;1225;65;0	821;22	358;8	418;0	449;804;271;161;110;533;417;116;27;22;5;777;556;221;519749;702;2;17	14;15	40;
19/05/2024;03:23;9;1;0	25;20	78;0	060;0	35;21	5;20	38;0	406;0	399;0	346;4293;1617;86;3595;1354;72;0	837;24	304;9	151;0	489;232;30;8;22;202;131;71;0;0;0;232;139;93;519921;172;1;17	14;15	40;
19/05/2024;03:28;9;1;0	25;20	78;0	061;0	35;21	5;20	39;0	385;0	388;0	324;4192;1578;84;3355;1263;67;0	800;23	531;8	860;0	473;47;36;17;19;11;4;7;0;0;0;47;21;26;519943;22;0;17	14;15	40;
19/05/2024;03:33;9;1;0	25;20	78;0	061;0	35;21	5;20	39;0	394;0	388;0	333;4173;1571;84;3445;1297;69;0	825;23	560;8	871;0	474;4;4;0;4;0;0;0;0;0;0;4;0;4;519943;0;0;17	14;15	40;
19/05/2024;03:38;9;1;0	25;20	78;0	062;0	35;21	5;20	39;0	392;0	388;0	330;4225;1591;85;3455;1301;69;0	818;23	811;8	966;0	479;15;15;6;9;0;0;0;0;0;0;15;6;9;519947;4;0;17	14;15	40;
19/05/2024;03:43;9;1;0	25;20	78;0	062;0	35;21	5;20	39;0	395;0	388;0	333;4182;1575;84;3462;1304;70;0	828;23	623;8	895;0	475;184;109;66;43;75;34;41;0;0;0;184;100;84;520122;175;1;17	14;15	40;
19/05/2024;03:48;9;1;0	25;20	78;0	061;0	35;21	5;20	41;0	375;0	367;0	313;3944;1485;79;3247;1223;65;0	823;22	257;8	380;0	447;266;96;77;19;170;120;50;30;25;5;236;172;64;520276;154;1;17	14;15	40;
19/05/2024;03:53;9;1;0	25;20	78;0	061;0	35;21	5;20	43;0	370;0	356;0	308;3842;1447;77;3217;1211;65;0	837;21	750;8	190;0	437;1;1;0;1;0;0;0;0;0;0;1;0;1;520278;1;0;17	14;15	40;
19/05/2024;03:58;9;1;0	25;20	78;0	064;0	35;21	5;20	44;0	365;0	345;0	302;3716;1399;75;3145;1184;63;0	846;21	077;7	936;0	424;3;3;2;1;0;0;0;0;0;0;3;2;1;520282;5;0;17	14;15	40;
19/05/2024;04:03;9;1;0	25;20	78;0	064;0	35;21	5;20	43;0	369;0	356;0	305;3840;1446;77;3173;1195;64;0	826;21	681;8	164;0	436;216;108;89;19;108;77;31;37;31;6;179;135;44;520421;139;0;17	14;15	40;
19/05/2024;04:08;9;1;0	25;20	79;0	061;0	35;21	5;20	44;0	350;0	356;0	289;3882;1462;78;3008;1132;60;0	775;21	662;8	156;0	435;1;0;0;0;1;0;1;0;0;0;1;0;1;520421;0;0;17	14;15	40;
19/05/2024;04:13;9;1;0	25;20	79;0	061;0	35;21	5;20	44;0	355;0	356;0	294;3870;1457;78;3061;1153;62;0	791;21	678;8	162;0	436;130;54;27;27;76;41;35;0;0;0;130;68;62;520526;105;0;17	14;15	40;
19/05/2024;04:18;9;1;0	25;20	78;0	063;0	35;21	5;20	44;0	354;0	345;0	291;3739;1408;75;3027;1140;61;0	810;21	031;7	919;0	423;95;14;3;11;81;27;54;0;0;0;95;30;65;520577;51;0;17	14;15	40;
19/05/2024;04:23;9;1;0	25;20	78;0	063;0	35;21	5;20	44;0	348;0	345;0	285;3744;1410;75;2958;1114;59;0	790;20	967;7	895;0	421;53;17;5;12;36;10;26;0;0;0;53;15;38;520620;43;0;17	14;15	40;
19/05/2024;04:28;9;1;0	25;20	78;0	060;0	35;21	5;20	44;0	328;0	345;0	268;3817;1437;77;2796;1053;56;0	732;21	093;7	942;0	424;401;155;110;45;246;180;66;48;40;8;353;250;103;520867;247;1;17	14;15	40;
19/05/2024;04:33;9;1;0	25;20	78;0	060;0	35;21	5;20	44;0	345;0	345;0	285;3765;1418;76;2975;1120;60;0	790;21	086;7	940;0	424;15;14;0;14;1;1;0;0;0;0;15;1;14;520869;2;0;17	14;15	40;
19/05/2024;04:38;9;1;0	25;20	78;0	062;0	35;21	5;20	44;0	333;0	345;0	271;3807;1434;77;2830;1066;57;0	743;21	093;7	942;0	424;18;16;4;12;2;1;1;0;0;0;18;5;13;520883;14;0;17	14;15	40;
19/05/2024;04:43;9;1;0	25;20	78;0	062;0	35;21	5;20	44;0	326;0	345;0	264;3817;1437;77;2755;1037;55;0	722;21	041;7	923;0	423;29;23;0;23;6;2;4;0;0;0;29;2;27;520889;7;0;17	14;15	40;
19/05/2024;04:48;9;1;0	25;20	78;0	060;0	35;21	5;20	44;0	321;0	345;0	260;3825;1440;77;2709;1020;54;0	708;21	015;7	913;0	422;6;1;0;1;5;2;3;0;0;0;6;2;4;520891;2;0;17	14;15	40;
19/05/2024;04:53;9;1;0	25;20	78;0	060;0	35;21	5;20	44;0	320;0	345;0	259;3819;1438;77;2694;1015;54;0	706;20	970;7	896;0	422;258;142;111;31;116;89;27;17;16;1;241;184;57;521102;211;1;17	14;15	40;
19/05/2024;04:58;9;1;0	25;20	78;0	063;0	35;21	5;20	44;0	325;0	345;0	262;3803;1432;76;2714;1022;55;0	714;20	921;7	877;0	421;75;41;20;21;34;14;20;0;0;0;75;34;41;521168;66;0;17	14;15	40;
19/05/2024;05:03;9;1;0	25;20	78;0	063;0	35;21	5;20	44;0	320;0	345;0	257;3807;1433;77;2655;1000;53;0	698;20	865;7	856;0	419;5;3;1;2;2;1;1;0;0;0;5;2;3;521170;2;0;17	14;15	40;
19/05/2024;05:08;9;1;0	25;20	78;0	060;0	35;21	5;20	47;0	305;0	313;0	244;3437;1294;69;2540;957;51;0	739;19	024;7	163;0	382;55;33;10;23;22;8;14;0;0;0;55;18;37;521207;37;0;17	14;15	40;
19/05/2024;05:13;9;1;0	25;20	78;0	060;0	35;21	6;20	47;0	298;0	313;0	238;3465;1305;70;2478;933;50;0	715;19	072;7	181;0	383;487;214;140;74;273;213;60;30;27;3;457;326;131;521639;432;1;17	14;15	40;
19/05/2024;05:18;9;1;0	25;20	78;0	064;0	35;21	6;20	37;0	374;0	410;0	310;4556;1715;92;3240;1220;65;0	711;25	051;9	432;0	504;997;404;302;102;593;458;135;75;64;11;922;696;226;522272;633;2;17	14;15	41;
19/05/2024;05:23;9;1;0	25;20	78;0	064;0	35;21	7;20	36;0	389;0	421;0	325;4632;1744;93;3378;1272;68;0	729;25	574;9	630;0	514;1076;387;284;103;689;637;52;115;97;18;961;824;137;523584;1312;4;17	20;15	41;
19/05/2024;05:28;9;1;0	25;20	78;0	064;0	35;21	7;20	34;0	403;0	442;0	339;4903;1846;99;3544;1334;71;0	723;27	030;10	178;0	543;1319;283;191;92;1036;924;112;5;4;1;1314;1111;203;524595;1012;3;17	20;15	61;
19/05/2024;05:33;9;1;0	25;20	78;0	064;0	35;21	8;20	36;0	400;0	421;0	336;4632;1744;93;3513;1323;71;0	758;25	752;9	696;0	518;1020;243;161;82;777;708;69;64;55;9;956;814;142;525619;1024;3;17	30;15	69;
19/05/2024;05:38;9;1;0	25;20	78;0	067;0	35;21	8;20	41;0	360;0	367;0	293;4017;1512;81;3054;1150;61;0	760;22	340;8	412;0	449;1078;229;144;85;849;797;52;37;29;8;1041;912;129;527398;1779;6;17	41;15	69;
19/05/2024;05:43;9;1;0	25;20	78;0	067;0	35;21	9;20	36;0	419;0	421;0	352;4556;1715;92;3652;1375;73;0	802;25	579;9	631;0	514;435;218;134;84;217;205;12;30;28;2;405;311;94;528625;1226;4;17	41;15	69;
19/05/2024;05:48;9;1;0	25;20	78;0	067;0	35;21	9;20	34;0	437;0	442;0	370;4807;1810;97;3856;1452;78;0	802;26	993;10	164;0	543;912;297;222;75;615;558;57;106;94;12;806;686;120;529875;1251;4;17	48;15	69;
19/05/2024;05:53;9;1;0	25;20	78;0	067;0	35;21	9;20	34;0	446;0	442;0	379;4739;1784;95;3916;1474;79;0	826;26	758;10	075;0	538;437;129;68;61;308;229;79;0;0;0;437;297;140;530604;728;2;17	48;15	69;
19/05/2024;05:58;9;1;0	25;20	78;0	069;0	35;22	0;20	36;0	429;0	421;0	360;4541;1710;91;3745;1410;75;0	825;25	631;9	651;0	515;50;7;3;4;43;0;43;0;0;0;50;3;47;530607;3;0;17	48;15	69;
19/05/2024;06:03;9;1;0	25;20	78;0	069;0	35;22	0;20	37;0	413;0	410;0	343;4446;1674;89;3573;1345;72;0	804;24	977;9	404;0	502;153;68;35;33;85;57;28;0;0;0;153;92;61;530744;137;0;17	48;15	69;
19/05/2024;06:08;9;1;0	25;20	78;0	070;0	35;22	1;20	38;0	391;0	399;0	321;4363;1643;88;3337;1257;67;0	765;24	293;9	147;0	488;25;8;4;4;17;7;10;0;0;0;25;11;14;530756;12;0;17	48;15	69;
19/05/2024;06:13;9;1;0	25;20	78;0	070;0	35;22	1;20	38;0	407;0	399;0	337;4337;1633;87;3515;1323;71;0	810;24	398;9	187;0	490;781;210;144;66;571;438;133;38;32;6;743;550;193;531189;434;1;17	49;15	73;
19/05/2024;06:18;9;1;0	25;20	78;0	073;0	35;22	2;20	34;0	454;0	442;0	381;4746;1787;95;3942;1484;79;0	831;26	823;10	100;0	539;1057;225;152;73;832;703;129;58;50;8;999;805;194;532028;838;3;17	61;15	90;
19/05/2024;06:23;9;1;0	25;20	78;0	073;0	35;22	2;20	27;0	511;0	507;0	438;5459;2056;110;4556;1716;92;0	835;30	885;11	629;0	621;1375;383;285;98;992;890;102;179;154;25;1196;1021;175;533548;1521;5;17	67;15	90;
19/05/2024;06:28;9;1;0	25;20	77;0	074;0	35;22	2;20	41;0	380;0	356;0	306;3853;1451;77;3194;1203;64;0	829;21	771;8	197;0	438;1705;530;410;120;1175;1066;109;335;278;57;1370;1198;172;535759;2210;7;17	73;15	90;
19/05/2024;06:33;9;1;0	25;20	77;0	074;0	35;22	3;20	34;0	455;0	431;0	381;4660;1755;94;3990;1502;80;0	856;26	492;9	975;0	532;907;265;191;74;642;572;70;97;83;14;810;680;130;536871;1113;4;17	73;15	90;
19/05/2024;06:38;9;1;0	25;20	77;0	077;0	35;22	3;20	35;0	447;0	421;0	370;4516;1700;91;3850;1450;77;0	853;25	651;9	658;0	516;1630;703;552;151;927;806;121;489;416;73;1141;942;199;538552;1681;6;17	73;15	90;
19/05/2024;06:43;9;1;0	25;20	77;0	077;0	35;22	4;20	33;0	474;0	442;0	397;4721;1777;95;4122;1552;83;0	873;26	940;10	144;0	541;933;276;205;71;657;543;114;118;102;16;815;646;169;539442;890;3;17	79;15	90;
19/05/2024;06:48;9;1;0	25;20	77;0	079;0	35;22	4;20	34;0	453;0	431;0	374;4640;1747;93;3888;1464;78;0	838;26	267;9	890;0	528;1309;488;382;106;821;714;107;161;136;25;1148;960;188;541095;1652;6;17	79;15	90;
19/05/2024;06:53;9;1;0	25;20	77;0	079;0	35;22	4;20	36;0	434;0	410;0	355;4432;1669;89;3709;1396;75;0	837;25	087;9	446;0	504;1480;540;409;131;940;874;66;329;285;44;1151;998;153;543627;2533;8;17	79;15	90;
19/05/2024;06:58;9;1;0	25;20	77;0	083;0	35;22	5;20	34;0	448;0	431;0	365;4663;1756;94;3792;1428;76;0	813;26	252;9	885;0	528;823;250;156;94;573;536;37;64;52;12;759;640;119;545630;2003;7;17	79;15	90;
19/05/2024;07:03;9;1;0	25;20	77;0	083;0	35;22	5;20	34;0	461;0	431;0	378;4643;1748;93;3944;1485;79;0	849;26	356;9	924;0	530;452;117;66;51;335;305;30;0;0;0;452;371;81;546723;1093;4;17	79;15	90;
19/05/2024;07:08;9;1;0	25;20	77;0	085;0	35;22	6;20	35;0	439;0	421;0	354;4564;1718;92;3689;1389;74;0	808;25	664;9	663;0	516;470;75;42;33;395;361;34;0;0;0;470;403;67;547639;916;3;17	79;15	90;
19/05/2024;07:13;9;1;0	25;20	77;0	085;0	35;22	6;20	36;0	434;0	410;0	349;4424;1666;89;3628;1366;73;0	820;24	944;9	392;0	501;491;23;9;14;468;422;46;0;0;0;491;431;60;548386;747;2;17	79;15	90;
19/05/2024;07:18;9;1;0	25;20	77;0	088;0	35;22	6;20	38;0	412;0	388;0	324;4226;1591;85;3383;1274;68;0	800;23	723;8	932;0	477;270;83;43;40;187;161;26;0;0;0;270;204;66;548732;347;1;17	79;15	90;
19/05/2024;07:23;9;1;0	25;20	77;0	088;0	35;22	7;20	38;0	404;0	388;0	316;4235;1595;85;3285;1237;66;0	776;23	639;8	901;0	475;72;47;10;37;25;5;20;0;0;0;72;15;57;548771;39;0;17	79;15	90;
19/05/2024;07:28;9;1;0	25;20	77;0	089;0	35;22	7;20	39;0	388;0	378;0	299;4152;1563;83;3122;1176;63;0	752;23	048;8	678;0	463;14;12;0;12;2;0;2;0;0;0;14;0;14;548772;1;0;17	79;15	90;
19/05/2024;07:33;9;1;0	25;20	77;0	089;0	35;22	7;20	41;0	377;0	356;0	288;3897;1467;78;3009;1133;60;0	772;21	735;8	184;0	437;15;14;4;10;1;0;1;0;0;0;15;4;11;548776;4;0;17	79;15	90;
19/05/2024;07:38;9;1;0	25;20	77;0	093;0	35;22	8;20	44;0	365;0	334;0	272;3651;1375;73;2830;1065;57;0	775;20	374;7	671;0	410;33;28;9;19;5;1;4;0;0;0;33;10;23;548793;16;0;17	79;15	90;
19/05/2024;07:43;9;1;0	25;20	77;0	093;0	35;22	8;20	44;0	362;0	334;0	269;3663;1379;74;2808;1057;56;0	767;20	400;7	681;0	410;27;27;1;26;0;0;0;0;0;0;27;1;26;548793;0;0;17	79;15	90;
19/05/2024;07:48;9;1;0	25;20	76;0	093;0	35;22	8;20	44;0	348;0	324;0	255;3552;1337;71;2654;999;53;0	747;19	693;7	415;0	396;95;64;32;32;31;19;12;0;0;0;95;51;44;548847;54;0;17	79;15	90;
19/05/2024;07:53;9;1;0	25;20	76;0	093;0	35;22	9;20	43;0	361;0	334;0	269;3678;1385;74;2809;1058;56;0	764;20	474;7	709;0	412;647;113;51;62;534;487;47;0;0;0;647;538;109;550199;1351;5;17	79;15	90;
19/05/2024;07:58;9;1;0	25;20	75;0	097;0	35;22	9;20	36;0	405;0	388;0	308;4263;1605;86;3203;1206;64;0	751;23	660;8	909;0	476;1117;240;163;77;877;764;113;30;24;6;1087;903;184;551170;971;3;17	80;16	01;
19/05/2024;08:03;9;1;0	25;20	75;0	097;0	35;23	0;20	33;0	448;0	421;0	351;4558;1716;92;3643;1372;73;0	799;25	577;9	631;0	514;954;216;144;72;738;616;122;42;35;7;912;725;187;552050;880;3;17	95;16	14;
19/05/2024;08:08;9;1;0	25;20	75;0	101;0	35;23	0;20	36;0	400;0	388;0	299;4253;1601;85;3092;1164;62;0	727;23	470;8	837;0	472;584;47;16;31;537;475;62;0;0;0;584;491;93;552983;933;3;17	95;16	14;
19/05/2024;08:13;9;1;0	25;20	75;0	101;0	35;23	0;20	36;0	416;0	388;0	315;4272;1609;86;3304;1244;66;0	773;23	832;8	973;0	479;848;219;161;58;629;596;33;91;78;13;757;679;78;554087;1104;4;17	95;16	14;
19/05/2024;08:18;9;1;0	25;20	75;0	104;0	35;23	1;20	33;0	458;0	421;0	354;4541;1710;91;3671;1382;74;0	808;25	538;9	616;0	513;842;147;88;59;695;647;48;47;42;5;795;693;102;555627;1540;5;18	08;16	14;
19/05/2024;08:23;9;1;0	25;20	75;0	104;0	35;23	1;20	34;0	439;0	410;0	336;4476;1685;90;3502;1319;70;0	782;25	019;9	420;0	503;1134;291;211;80;843;747;96;125;98;27;1009;860;149;557000;1373;5;18	09;16	14;
19/05/2024;08:28;9;1;0	25;20	75;0	107;0	35;23	1;20	36;0	428;0	388;0	321;4211;1586;85;3329;1253;67;0	791;23	585;8	880;0	474;549;23;4;19;526;469;57;0;0;0;549;473;76;557743;743;2;18	09;16	14;
19/05/2024;08:33;9;1;0	25;20	75;0	107;0	35;23	2;20	36;0	420;0	388;0	313;4236;1595;85;3255;1226;65;0	768;23	603;8	887;0	474;257;0;0;0;257;252;5;0;0;0;257;252;5;558081;338;1;18	09;16	14;
19/05/2024;08:38;9;1;0	25;20	75;0	108;0	35;23	2;20	39;0	388;0	356;0	280;3911;1472;79;2916;1098;59;0	746;21	675;8	161;0	436;75;4;0;4;71;67;4;0;0;0;75;67;8;558206;126;0;18	09;16	14;
19/05/2024;08:43;9;1;0	25;20	75;0	108;0	35;23	2;20	40;0	388;0	345;0	280;3757;1415;76;2906;1094;58;0	774;20	960;7	892;0	421;566;3;0;3;563;555;8;0;0;0;566;555;11;558860;653;2;18	09;16	14;
19/05/2024;08:48;9;1;0	25;20	75;0	110;0	35;23	3;20	40;0	383;0	345;0	273;3789;1427;76;2837;1068;57;0	749;21	016;7	913;0	422;245;33;15;18;212;194;18;0;0;0;245;209;36;559450;590;2;18	09;16	14;
19/05/2024;08:53;9;1;0	25;20	75;0	110;0	35;23	3;20	41;0	378;0	334;0	268;3645;1372;73;2773;1044;56;0	761;20	273;7	633;0	407;824;6;4;2;818;773;45;0;0;0;824;777;47;560499;1049;3;18	09;16	14;
19/05/2024;08:58;9;1;0	25;20	74;0	114;0	35;23	3;20	41;0	373;0	324;0	259;3544;1334;71;2701;1017;54;0	762;19	719;7	425;0	396;79;25;10;15;54;48;6;0;0;0;79;58;21;560743;244;1;18	09;16	14;
19/05/2024;09:03;9;1;0	25;20	74;0	114;0	35;23	4;20	41;0	374;0	324;0	260;3549;1336;71;2715;1022;55;0	765;19	757;7	439;0	397;103;15;2;13;88;80;8;0;0;0;103;82;21;561276;533;2;18	09;16	14;
19/05/2024;09:08;9;1;0	25;20	74;0	115;0	35;23	4;20	41;0	365;0	324;0	250;3577;1347;72;2611;983;52;0	730;19	755;7	439;0	397;201;23;1;22;178;164;14;0;0;0;201;165;36;561782;506;2;18	09;16	14;
19/05/2024;09:13;9;1;0	25;20	74;0	115;0	35;23	4;20	43;0	368;0	313;0	253;3404;1282;68;2619;986;53;0	769;18	970;7	143;0	381;119;2;0;2;117;112;5;0;0;0;119;112;7;561948;166;1;18	09;16	14;
19/05/2024;09:18;9;1;0	25;20	74;0	119;0	35;23	4;20	44;0	361;0	302;0	243;3294;1240;66;2519;948;51;0	765;18	340;6	906;0	369;53;3;0;3;50;44;6;0;0;0;53;44;9;562021;73;0;18	09;16	14;
19/05/2024;09:23;9;1;0	25;20	74;0	119;0	35;23	5;20	36;0	412;0	378;0	293;4182;1575;84;3072;1157;62;0	735;23	122;8	706;0	465;961;253;166;87;708;605;103;38;29;9;923;742;181;563088;1066;4;18	09;16	20;
19/05/2024;09:28;9;1;0	25;20	73;0	120;0	35;23	5;20	36;0	408;0	367;0	288;4040;1521;81;3000;1130;60;0	743;22	379;8	426;0	450;705;85;61;24;620;542;78;30;26;4;675;577;98;563977;890;3;18	15;16	22;
19/05/2024;09:33;9;1;0	25;20	73;0	120;0	35;23	5;20	38;0	392;0	345;0	272;3777;1422;76;2818;1061;57;0	746;20	938;7	884;0	421;106;8;0;8;98;87;11;0;0;0;106;87;19;564518;540;2;18	16;16	22;
19/05/2024;09:38;9;1;0	25;20	73;0	120;0	35;23	6;20	40;0	386;0	324;0	266;3524;1327;71;2769;1043;56;0	786;19	716;7	423;0	396;176;22;10;12;154;136;18;0;0;0;176;146;30;564856;339;1;18	16;16	22;
19/05/2024;09:43;9;1;0	25;20	73;0	120;0	35;23	6;20	41;0	388;0	313;0	268;3372;1270;68;2781;1047;56;0	825;19	036;7	168;0	383;107;26;0;26;81;73;8;0;0;0;107;73;34;565484;628;2;18	16;16	23;
19/05/2024;09:48;9;1;0	25;20	74;0	117;0	35;23	6;20	43;0	370;0	313;0	254;3404;1282;68;2629;990;53;0	772;18	984;7	148;0	382;312;91;37;54;221;197;24;0;0;0;312;234;78;566570;1085;4;18	16;16	23;
19/05/2024;09:53;9;1;0	25;20	74;0	117;0	35;23	5;20	40;0	388;0	334;0	271;3659;1378;74;2825;1064;57;0	772;20	404;7	683;0	410;660;189;111;78;471;369;102;78;65;13;582;415;167;567360;791;3;18	16;16	23;
19/05/2024;09:58;9;1;0	25;20	77;0	096;0	35;23	4;20	44;0	365;0	334;0	269;3664;1380;74;2798;1054;56;0	764;20	396;7	680;0	410;385;85;52;33;300;157;143;20;17;3;365;192;173;567605;244;1;18	16;16	23;
19/05/2024;10:03;9;1;0	25;20	77;0	096;0	35;23	3;20	41;0	371;0	356;0	275;3934;1481;79;2871;1081;58;0	730;21	725;8	180;0	437;682;32;17;15;650;546;104;0;0;0;682;563;119;567866;262;1;18	16;16	57;
19/05/2024;10:08;9;1;0	25;20	77;0	080;0	35;23	3;20	38;0	388;0	388;0	308;4271;1608;86;3208;1208;64;0	751;23	702;8	925;0	476;850;149;93;56;701;562;139;27;24;3;823;631;192;568526;659;2;18	21;16	57;
19/05/2024;10:13;9;1;0	25;20	77;0	080;0	35;23	2;20	47;0	335;0	302;0	254;3285;1237;66;2658;1001;53;0	809;18	477;6	957;0	371;379;72;32;40;307;185;122;0;0;0;379;217;162;568858;332;1;18	21;16	57;
19/05/2024;10:18;9;1;0	25;20	78;0	074;0	35;23	2;20	41;0	378;0	367;0	304;3974;1496;80;3156;1188;63;0	794;22	275;8	387;0	448;1468;408;298;110;1060;862;198;217;176;41;1251;984;267;570284;1426;5;18	30;16	57;
19/05/2024;10:23;9;1;0	25;20	78;0	074;0	35;23	1;20	36;0	421;0	421;0	348;4571;1721;92;3611;1360;73;0	790;25	596;9	638;0	514;1032;293;209;84;739;626;113;183;147;36;849;688;161;571136;852;3;18	38;16	57;
19/05/2024;10:28;9;1;0	25;20	78;0	070;0	35;23	1;20	39;0	389;0	388;0	318;4257;1603;86;3333;1255;67;0	783;23	799;8	961;0	478;1179;329;254;75;850;785;65;268;232;36;911;807;104;572482;1346;4;18	38;16	57;
19/05/2024;10:33;9;1;0	25;20	78;0	070;0	35;23	0;20	44;0	362;0	345;0	292;3744;1410;75;3042;1145;61;0	813;21	072;7	934;0	424;215;23;7;16;192;168;24;0;0;0;215;175;40;572868;386;1;18	38;16	57;
19/05/2024;10:38;9;1;0	25;20	78;0	067;0	35;22	9;20	44;0	343;0	345;0	276;3769;1419;76;2864;1078;58;0	760;20	959;7	892;0	421;140;23;2;21;117;89;28;0;0;0;140;91;49;573047;179;1;18	38;16	57;
19/05/2024;10:43;9;1;0	25;20	78;0	067;0	35;22	9;20	44;0	346;0	345;0	279;3787;1426;76;2919;1099;59;0	771;21	113;7	950;0	424;356;34;7;27;322;264;58;0;0;0;356;271;85;573397;350;1;18	38;16	57;
19/05/2024;10:48;9;1;0	25;20	79;0	065;0	35;22	8;20	44;0	341;0	356;0	276;3929;1479;79;2877;1083;58;0	732;21	712;8	175;0	436;75;17;8;9;58;43;15;0;0;0;75;51;24;573506;109;0;18	38;16	57;
19/05/2024;10:53;9;1;0	25;20	79;0	065;0	35;22	8;20	44;0	347;0	356;0	282;3930;1480;79;2951;1111;59;0	751;21	810;8	212;0	438;275;9;0;9;266;218;48;0;0;0;275;218;57;573784;277;1;18	38;16	57;
19/05/2024;10:58;9;1;0	25;20	78;0	066;0	35;22	7;20	45;0	340;0	334;0	274;3617;1362;73;2834;1067;57;0	784;20	224;7	615;0	407;91;17;4;13;74;50;24;0;0;0;91;54;37;573931;147;0;18	38;16	57;
19/05/2024;11:03;9;1;0	25;20	78;0	066;0	35;22	7;20	46;0	340;0	324;0	274;3483;1311;70;2829;1065;57;0	812;19	603;7	381;0	394;80;29;6;23;51;29;22;0;0;0;80;35;45;574213;282;1;18	38;16	57;
19/05/2024;11:08;9;1;0	25;20	78;0	065;0	35;22	7;20	47;0	319;0	313;0	254;3433;1293;69;2651;998;53;0	772;19	147;7	209;0	385;652;10;1;9;642;592;50;0;0;0;652;593;59;574917;704;2;18	38;16	57;
19/05/2024;11:13;9;1;0	25;20	78;0	065;0	35;22	6;20	48;0	316;0	302;0	250;3294;1240;66;2612;984;53;0	793;18	459;6	951;0	371;277;12;1;11;265;226;39;0;0;0;277;227;50;575184;267;1;18	38;16	57;
19/05/2024;11:18;9;1;0	25;20	79;0	064;0	35;22	6;20	49;0	303;0	302;0	239;3313;1247;67;2481;934;50;0	749;18	377;6	920;0	369;588;17;13;4;571;508;63;0;0;0;588;521;67;575704;520;2;18	38;16	57;
19/05/2024;11:23;9;1;0	25;20	79;0	064;0	35;22	5;20	49;0	306;0	302;0	241;3319;1250;67;2517;948;51;0	758;18	452;6	948;0	371;295;15;4;11;280;241;39;0;0;0;295;245;50;576039;335;1;18	38;16	57;
19/05/2024;11:28;9;1;0	25;20	79;0	064;0	35;22	5;20	47;0	311;0	324;0	247;3573;1345;72;2567;966;52;0	718;19	679;7	410;0	396;436;20;1;19;416;320;96;0;0;0;436;321;115;576518;479;2;18	38;16	57;
19/05/2024;11:33;9;1;0	25;20	79;0	064;0	35;22	5;20	47;0	314;0	324;0	250;3554;1338;71;2594;977;52;0	730;19	629;7	391;0	395;487;0;0;0;487;427;60;0;0;0;487;427;60;576965;447;1;18	38;16	57;
19/05/2024;11:38;9;1;0	25;20	78;0	064;0	35;22	4;20	47;0	312;0	313;0	249;3430;1292;69;2587;974;52;0	754;19	049;7	173;0	383;54;0;0;0;54;19;35;0;0;0;54;19;35;576988;24;0;18	38;16	57;
19/05/2024;11:43;9;1;0	25;20	78;0	064;0	35;22	4;20	47;0	315;0	313;0	251;3423;1289;69;2612;984;53;0	763;19	050;7	173;0	383;1133;19;4;15;1114;1001;113;0;0;0;1133;1005;128;578232;1243;4;18	38;16	57;
19/05/2024;11:48;9;1;0	25;20	79;0	063;0	35;22	4;20	48;0	298;0	313;0	235;3472;1307;70;2452;923;49;0	706;19	070;7	181;0	383;395;6;0;6;389;276;113;0;0;0;395;276;119;578507;276;1;18	38;16	57;
19/05/2024;11:53;9;1;0	25;20	79;0	063;0	35;22	3;20	47;0	305;0	324;0	242;3589;1351;72;2516;947;51;0	701;19	685;7	412;0	396;197;47;18;29;150;61;89;0;0;0;197;79;118;578737;229;1;18	38;16	57;
19/05/2024;11:58;9;1;0	25;20	78;0	063;0	35;22	3;20	44;0	341;0	345;0	279;3760;1416;76;2887;1087;58;0	768;20	946;7	887;0	421;584;216;155;61;368;227;141;34;29;5;550;353;197;579043;306;1;18	39;16	63;
19/05/2024;12:03;9;1;0	25;20	78;0	063;0	35;22	3;20	39;0	373;0	388;0	310;4264;1605;86;3234;1218;65;0	759;23	705;8	926;0	476;260;91;26;65;169;88;81;0;0;0;260;114;146;579115;72;0;18	39;16	65;
19/05/2024;12:08;9;1;0	25;20	78;0	065;0	35;22	3;20	38;0	378;0	399;0	313;4384;1651;88;3249;1223;65;0	741;24	275;9	140;0	488;391;176;108;68;215;124;91;27;22;5;364;210;154;579443;329;1;18	49;17	08;
19/05/2024;12:13;9;1;0	25;20	78;0	065;0	35;22	3;20	44;0	347;0	345;0	282;3777;1422;76;2942;1108;59;0	779;21	095;7	943;0	424;653;197;112;85;456;318;138;0;0;0;653;430;223;580212;769;3;18	49;17	08;
19/05/2024;12:18;9;1;0	25;20	78;0	064;0	35;22	2;20	34;0	444;0	442;0	380;4784;1801;96;3964;1492;80;0	829;27	025;10	176;0	543;579;217;166;51;362;269;93;52;43;9;527;392;135;580666;453;2;18	59;17	08;
19/05/2024;12:23;9;1;0	25;20	78;0	064;0	35;22	2;20	38;0	403;0	399;0	339;4334;1632;87;3544;1335;71;0	818;24	426;9	197;0	491;648;214;155;59;434;287;147;114;88;26;534;354;180;581133;467;2;18	65;17	08;
19/05/2024;12:28;9;1;0	25;20	78;0	065;0	35;22	2;20	38;0	396;0	399;0	331;4332;1631;87;3437;1294;69;0	794;24	276;9	141;0	488;249;19;5;14;230;82;148;0;0;0;249;87;162;581256;124;0;18	65;17	08;
19/05/2024;12:33;9;1;0	25;20	78;0	065;0	35;22	2;20	41;0	375;0	367;0	310;3983;1500;80;3237;1219;65;0	813;22	422;8	443;0	451;172;9;0;9;163;42;121;0;0;0;172;42;130;581342;86;0;18	65;17	08;
19/05/2024;12:38;9;1;0	25;20	79;0	064;0	35;22	2;20	41;0	379;0	378;0	315;4112;1548;83;3289;1238;66;0	800;23	077;8	689;0	464;123;1;0;1;122;19;103;0;0;0;123;19;104;581360;18;0;18	65;17	08;
19/05/2024;12:43;9;1;0	25;20	79;0	064;0	35;22	2;20	41;0	376;0	378;0	313;4104;1545;82;3252;1224;65;0	792;22	996;8	659;0	462;61;12;0;12;49;16;33;0;0;0;61;16;45;581457;97;0;18	65;17	08;
19/05/2024;12:48;9;1;0	25;20	78;0	064;0	35;22	2;20	44;0	360;0	345;0	297;3743;1409;75;3105;1169;62;0	829;21	150;7	964;0	425;95;43;15;28;52;26;26;0;0;0;95;41;54;581631;174;1;18	65;17	08;
19/05/2024;12:53;9;1;0	25;20	78;0	064;0	35;22	1;20	44;0	362;0	345;0	298;3708;1396;75;3097;1166;62;0	835;20	980;7	900;0	422;13;3;0;3;10;5;5;0;0;0;13;5;8;581638;7;0;18	65;17	08;
19/05/2024;12:58;9;1;0	25;20	78;0	064;0	35;22	1;20	44;0	366;0	345;0	303;3689;1389;74;3133;1180;63;0	849;20	940;7	884;0	421;25;10;3;7;15;4;11;0;0;0;25;7;18;581655;17;0;18	65;17	08;
19/05/2024;13:03;9;1;0	25;20	78;0	064;0	35;22	1;20	44;0	361;0	345;0	298;3720;1401;75;3096;1166;62;0	832;21	033;7	919;0	423;28;3;1;2;25;14;11;0;0;0;28;15;13;581671;17;0;18	65;17	08;
19/05/2024;13:08;9;1;0	25;20	78;0	064;0	35;22	1;20	44;0	350;0	345;0	286;3756;1414;75;2978;1121;60;0	793;21	047;7	925;0	423;20;12;0;12;8;2;6;0;0;0;20;2;18;581683;12;0;18	65;17	08;
19/05/2024;13:13;9;1;0	25;20	78;0	064;0	35;22	1;20	44;0	354;0	345;0	289;3758;1415;76;3022;1138;61;0	804;21	114;7	950;0	424;70;24;1;23;46;24;22;0;0;0;70;25;45;581814;131;0;18	65;17	08;
19/05/2024;13:18;9;1;0	25;20	79;0	064;0	35;22	0;20	44;0	350;0	356;0	286;3888;1464;78;2970;1118;60;0	764;21	640;8	148;0	435;35;11;1;10;24;11;13;0;0;0;35;12;23;581887;73;0;18	65;17	08;
19/05/2024;13:23;9;1;0	25;20	79;0	064;0	35;22	0;20	44;0	365;0	356;0	301;3880;1461;78;3153;1187;63;0	813;21	839;8	223;0	439;88;33;16;17;55;28;27;0;0;0;88;44;44;581950;63;0;18	65;17	08;
19/05/2024;13:28;9;1;0	25;20	78;0	064;0	35;22	0;20	44;0	352;0	345;0	288;3761;1416;76;3014;1135;61;0	801;21	117;7	951;0	424;58;20;0;20;38;23;15;0;0;0;58;23;35;581978;28;0;18	65;17	08;
19/05/2024;13:33;9;1;0	25;20	78;0	064;0	35;22	0;20	44;0	352;0	345;0	288;3778;1422;76;3027;1140;61;0	801;21	209;7	986;0	426;53;21;10;11;32;12;20;0;0;0;53;22;31;582024;45;0;18	65;17	08;
19/05/2024;13:38;9;1;0	25;20	78;0	063;0	35;22	0;20	45;0	342;0	334;0	279;3616;1362;73;2896;1091;58;0	801;20	302;7	644;0	408;31;7;1;6;24;10;14;0;0;0;31;11;20;582035;11;0;18	65;17	08;
19/05/2024;13:43;9;1;0	25;20	78;0	063;0	35;22	0;20	47;0	336;0	313;0	274;3370;1269;68;2853;1074;57;0	847;19	118;7	198;0	384;42;22;8;14;20;2;18;0;0;0;42;10;32;582057;22;0;18	65;17	08;
19/05/2024;13:48;9;1;0	25;20	78;0	064;0	35;22	0;20	47;0	328;0	313;0	264;3420;1288;69;2778;1046;56;0	812;19	252;7	249;0	387;13;4;2;2;9;0;9;0;0;0;13;2;11;582063;7;0;18	65;17	08;
19/05/2024;13:53;9;1;0	25;20	78;0	064;0	35;22	0;20	47;0	331;0	313;0	268;3370;1269;68;2779;1046;56;0	825;19	023;7	163;0	382;79;23;11;12;56;19;37;0;0;0;79;30;49;582108;45;0;18	65;17	08;
19/05/2024;13:58;9;1;0	25;20	78;0	063;0	35;22	0;20	47;0	333;0	313;0	270;3355;1263;67;2798;1054;56;0	834;18	978;7	146;0	381;5;0;0;0;5;0;5;0;0;0;5;0;5;582108;0;0;18	65;17	08;
19/05/2024;14:03;9;1;0	25;20	78;0	063;0	35;22	0;20	46;0	339;0	324;0	276;3515;1324;71;2887;1087;58;0	821;19	828;7	466;0	399;8;0;0;0;8;2;6;0;0;0;8;2;6;582109;1;0;18	65;17	08;
19/05/2024;14:08;9;1;0	25;20	78;0	064;0	35;22	0;20	47;0	327;0	313;0	264;3400;1280;68;2751;1036;55;0	809;19	121;7	200;0	384;197;104;80;24;93;51;42;31;28;3;166;103;63;582236;127;0;18	65;17	08;
19/05/2024;14:13;9;1;0	25;20	78;0	064;0	35;21	9;20	46;0	339;0	324;0	275;3497;1317;70;2862;1078;58;0	818;19	710;7	421;0	396;14;3;1;2;11;3;8;0;0;0;14;4;10;582247;11;0;18	65;17	08;
19/05/2024;14:18;9;1;0	25;20	78;0	063;0	35;21	9;20	44;0	341;0	345;0	279;3784;1425;76;2906;1094;58;0	768;21	083;7	938;0	424;106;46;22;24;60;30;30;0;0;0;106;52;54;582331;84;0;18	65;17	08;
19/05/2024;14:23;9;1;0	25;20	78;0	063;0	35;21	9;20	43;0	365;0	356;0	302;3866;1456;78;3152;1187;63;0	815;21	777;8	200;0	438;160;91;31;60;69;33;36;0;0;0;160;64;96;582555;224;1;18	65;17	08;
19/05/2024;14:28;9;1;0	25;20	78;0	063;0	35;21	9;20	43;0	361;0	356;0	298;3871;1457;78;3114;1172;63;0	804;21	747;8	189;0	437;49;7;5;2;42;7;35;0;0;0;49;12;37;582570;15;0;18	65;17	08;
19/05/2024;14:33;9;1;0	25;20	78;0	063;0	35;21	9;20	44;0	350;0	345;0	287;3740;1408;75;2976;1121;60;0	796;20	972;7	897;0	422;66;11;4;7;55;19;36;0;0;0;66;23;43;582591;21;0;18	65;17	08;
19/05/2024;14:38;9;1;0	25;20	78;0	064;0	35;21	9;20	45;0	340;0	334;0	275;3639;1370;73;2862;1078;58;0	786;20	362;7	667;0	409;23;19;0;19;4;0;4;0;0;0;23;0;23;582595;4;0;18	65;17	08;
19/05/2024;14:43;9;1;0	25;20	78;0	064;0	35;21	9;20	44;0	355;0	345;0	291;3747;1411;75;3034;1142;61;0	810;21	075;7	935;0	424;300;137;103;34;163;110;53;38;36;2;262;177;85;582770;176;1;18	65;17	08;
19/05/2024;14:48;9;1;0	25;20	78;0	064;0	35;21	9;20	44;0	339;0	345;0	275;3781;1424;76;2862;1078;58;0	757;21	012;7	911;0	422;28;0;0;0;28;12;16;0;0;0;28;12;16;582780;9;0;18	65;17	08;
19/05/2024;14:53;9;1;0	25;20	78;0	064;0	35;21	9;20	46;0	332;0	324;0	269;3523;1327;71;2799;1054;56;0	794;19	749;7	436;0	397;52;0;0;0;52;25;27;0;0;0;52;25;27;582794;14;0;18	65;17	08;
19/05/2024;14:58;9;1;0	25;20	78;0	064;0	35;21	9;20	47;0	320;0	313;0	256;3408;1283;68;2663;1003;54;0	781;19	046;7	171;0	383;55;0;0;0;55;16;39;0;0;0;55;16;39;582806;12;0;18	65;17	08;
19/05/2024;15:03;9;1;0	25;20	78;0	064;0	35;21	9;20	45;0	332;0	334;0	269;3639;1370;73;2779;1046;56;0	764;20	255;7	627;0	407;62;31;19;12;31;13;18;0;0;0;62;32;30;582844;38;0;18	65;17	08;
19/05/2024;15:08;9;1;0	25;20	78;0	063;0	35;21	9;20	44;0	326;0	345;0	263;3817;1437;77;2734;1029;55;0	716;21	012;7	912;0	422;38;18;1;17;20;10;10;0;0;0;38;11;27;582855;12;0;18	65;17	08;
19/05/2024;15:13;9;1;0	25;20	78;0	063;0	35;21	9;20	46;0	324;0	324;0	261;3562;1341;72;2735;1030;55;0	768;19	844;7	472;0	399;209;108;92;16;101;81;20;32;27;5;177;146;31;582991;136;0;18	65;17	08;
19/05/2024;15:18;9;1;0	25;20	78;0	064;0	35;21	9;20	46;0	316;0	324;0	253;3563;1342;72;2632;991;53;0	739;19	716;7	424;0	396;55;24;2;22;31;11;20;0;0;0;55;13;42;583022;32;0;18	65;17	08;
19/05/2024;15:23;9;1;0	25;20	78;0	064;0	35;21	9;20	41;0	357;0	367;0	293;4004;1508;80;3045;1146;61;0	760;22	269;8	385;0	448;676;223;162;61;453;329;124;50;44;6;626;447;179;583366;344;1;18	65;17	13;
19/05/2024;15:28;9;1;0	25;20	78;0	064;0	35;21	9;20	44;0	328;0	345;0	264;3792;1428;76;2736;1030;55;0	722;20	899;7	869;0	420;208;51;20;31;157;106;51;0;0;0;208;126;82;583583;217;1;18	65;17	13;
19/05/2024;15:33;9;1;0	25;20	78;0	064;0	35;21	9;20	44;0	337;0	345;0	274;3794;1428;76;2851;1074;57;0	752;21	056;7	928;0	423;64;22;8;14;42;23;19;0;0;0;64;31;33;583630;47;0;18	65;17	13;
19/05/2024;15:38;9;1;0	25;20	78;0	062;0	35;22	0;20	44;0	336;0	345;0	274;3797;1430;76;2864;1078;58;0	754;21	086;7	940;0	424;198;26;12;14;172;81;91;0;0;0;198;93;105;583747;116;0;18	65;17	13;
19/05/2024;15:43;9;1;0	25;20	78;0	062;0	35;22	0;20	44;0	332;0	345;0	270;3794;1429;76;2810;1058;56;0	741;21	005;7	909;0	422;346;29;6;23;317;185;132;0;0;0;346;191;155;583946;199;1;18	65;17	13;
19/05/2024;15:48;9;1;0	25;20	79;0	063;0	35;22	0;20	44;0	325;0	356;0	262;3974;1496;80;2734;1030;55;0	688;21	734;8	183;0	437;543;14;5;9;529;387;142;0;0;0;543;392;151;584335;389;1;18	65;17	13;
19/05/2024;15:53;9;1;0	25;20	79;0	063;0	35;22	0;20	44;0	328;0	356;0	265;3948;1486;79;2757;1038;55;0	698;21	642;8	149;0	435;382;20;11;9;362;210;152;0;0;0;382;221;161;584588;252;1;18	65;17	13;
19/05/2024;15:58;9;1;0	25;20	79;0	062;0	35;22	0;20	45;0	316;0	345;0	254;3872;1458;78;2670;1005;54;0	689;21	182;7	976;0	426;216;24;14;10;192;60;132;0;0;0;216;74;142;584692;105;0;18	65;17	13;
19/05/2024;16:03;9;1;0	25;20	79;0	062;0	35;22	0;20	45;0	321;0	345;0	259;3835;1444;77;2706;1019;54;0	706;21	059;7	929;0	423;326;6;0;6;320;181;139;0;0;0;326;181;145;584827;134;0;18	65;17	13;
19/05/2024;16:08;9;1;0	25;20	78;0	064;0	35;22	0;20	47;0	303;0	313;0	239;3464;1304;70;2498;940;50;0	721;19	090;7	188;0	384;316;16;3;13;300;172;128;0;0;0;316;175;141;585063;237;1;18	65;17	13;
19/05/2024;16:13;9;1;0	25;20	78;0	064;0	35;22	1;20	47;0	304;0	313;0	240;3451;1299;69;2499;941;50;0	724;19	031;7	166;0	383;136;0;0;0;136;10;126;0;0;0;136;10;126;585070;6;0;18	65;17	13;
19/05/2024;16:18;9;1;0	25;20	78;0	065;0	35;22	1;20	47;0	300;0	313;0	234;3489;1314;70;2454;924;49;0	703;19	149;7	210;0	385;229;10;3;7;219;154;65;0;0;0;229;157;72;585226;157;1;18	65;17	13;
19/05/2024;16:23;9;1;0	25;20	78;0	065;0	35;22	1;20	47;0	306;0	313;0	240;3464;1304;70;2508;944;50;0	724;19	104;7	193;0	384;248;88;65;23;160;93;67;49;43;6;199;115;84;585351;125;0;18	65;17	13;
19/05/2024;16:28;9;1;0	25;20	79;0	063;0	35;22	1;20	47;0	292;0	324;0	229;3638;1370;73;2397;903;48;0	659;19	761;7	440;0	397;184;10;4;6;174;86;88;0;0;0;184;90;94;585417;67;0;18	65;17	13;
19/05/2024;16:33;9;1;0	25;20	79;0	063;0	35;22	1;20	49;0	289;0	302;0	226;3369;1268;68;2366;891;48;0	702;18	484;6	960;0	372;248;24;9;15;224;121;103;0;0;0;248;130;118;585622;205;1;18	65;17	13;
19/05/2024;16:38;9;1;0	25;20	78;0	064;0	35;22	1;20	48;0	289;0	302;0	225;3368;1268;68;2356;887;47;0	699;18	468;6	954;0	371;182;32;12;20;150;25;125;0;0;0;182;37;145;585720;98;0;18	65;17	13;
19/05/2024;16:43;9;1;0	25;20	78;0	064;0	35;22	1;20	48;0	290;0	302;0	226;3368;1268;68;2366;891;48;0	702;18	482;6	959;0	371;158;29;13;16;129;33;96;0;0;0;158;46;112;585813;93;0;18	65;17	13;
19/05/2024;16:48;9;1;0	25;20	78;0	062;0	35;22	1;20	48;0	280;0	302;0	218;3374;1270;68;2267;854;46;0	672;18	380;6	921;0	369;309;121;56;65;188;72;116;0;0;0;309;128;181;586076;263;1;18	65;17	13;
19/05/2024;16:53;9;1;0	25;20	78;0	062;0	35;22	1;20	46;0	305;0	324;0	243;3564;1342;72;2510;945;50;0	704;19	566;7	367;0	393;489;179;133;46;310;207;103;32;29;3;457;311;146;586388;312;1;18	65;17	13;
19/05/2024;16:58;9;1;0	25;20	79;0	062;0	35;22	2;20	41;0	331;0	378;0	269;4211;1586;85;2795;1052;56;0	664;22	899;8	622;0	460;580;137;70;67;443;281;162;13;12;1;567;339;228;586978;590;2;18	65;17	13;
19/05/2024;17:03;9;1;0	25;20	79;0	062;0	35;22	2;20	36;0	373;0	431;0	311;4838;1822;97;3248;1223;65;0	671;26	354;9	923;0	530;698;233;156;77;465;337;128;43;30;13;655;463;192;587302;324;1;18	69;17	21;
19/05/2024;17:08;9;1;0	25;20	78;0	064;0	35;22	2;20	40;0	336;0	378;0	272;4210;1585;85;2825;1064;57;0	671;22	932;8	635;0	461;142;90;49;41;52;18;34;0;0;0;142;67;75;587416;114;0;18	69;17	22;
19/05/2024;17:13;9;1;0	25;20	78;0	064;0	35;22	2;20	38;0	358;0	399;0	294;4433;1669;89;3058;1151;61;0	690;24	251;9	131;0	487;121;24;4;20;97;23;74;0;0;0;121;27;94;587470;55;0;18	69;17	22;
19/05/2024;17:18;9;1;0	25;20	78;0	063;0	35;22	2;20	41;0	341;0	367;0	279;4057;1528;82;2899;1091;58;0	714;22	327;8	407;0	449;138;17;0;17;121;4;117;0;0;0;138;4;134;587535;65;0;18	69;17	22;
19/05/2024;17:23;9;1;0	25;20	78;0	063;0	35;22	2;20	44;0	336;0	345;0	274;3792;1428;76;2850;1073;57;0	752;21	045;7	924;0	423;146;17;0;17;129;2;127;0;0;0;146;2;144;587637;102;0;18	69;17	22;
19/05/2024;17:28;9;1;0	25;20	79;0	063;0	35;22	2;20	44;0	324;0	356;0	261;3958;1490;80;2713;1021;55;0	685;21	630;8	145;0	435;140;9;0;9;131;4;127;0;0;0;140;4;136;587723;85;0;18	69;17	22;
19/05/2024;17:33;9;1;0	25;20	79;0	063;0	35;22	2;20	44;0	321;0	356;0	259;3952;1488;79;2678;1008;54;0	678;21	558;8	117;0	433;85;0;0;0;85;15;70;0;0;0;85;15;70;587733;11;0;18	69;17	22;
19/05/2024;17:38;9;1;0	25;20	79;0	062;0	35;22	2;20	47;0	305;0	324;0	243;3576;1347;72;2518;948;51;0	704;19	632;7	392;0	395;93;0;0;0;93;33;60;0;0;0;93;33;60;587759;25;0;18	69;17	22;
19/05/2024;17:43;9;1;0	25;20	79;0	062;0	35;22	2;20	47;0	302;0	324;0	240;3611;1360;73;2512;946;50;0	696;19	782;7	449;0	398;123;0;0;0;123;73;50;0;0;0;123;73;50;587816;57;0;18	69;17	22;
19/05/2024;17:48;9;1;0	25;20	78;0	061;0	35;22	2;20	47;0	295;0	313;0	234;3448;1298;69;2415;909;49;0	700;18	913;7	121;0	380;206;88;68;20;118;75;43;29;27;2;177;116;61;587968;152;1;18	69;17	22;
19/05/2024;17:53;9;1;0	25;20	78;0	061;0	35;22	2;20	47;0	295;0	313;0	234;3500;1318;70;2452;923;49;0	700;19	198;7	229;0	386;122;52;44;8;70;47;23;34;31;3;88;60;28;588040;72;0;18	69;17	22;
19/05/2024;17:58;9;1;0	25;20	78;0	062;0	35;22	2;20	47;0	287;0	313;0	225;3504;1319;70;2351;885;47;0	671;19	084;7	186;0	384;9;3;0;3;6;4;2;0;0;0;9;4;5;588046;6;0;18	69;17	22;
19/05/2024;18:03;9;1;0	25;20	78;0	062;0	35;22	2;20	47;0	293;0	313;0	231;3486;1312;70;2410;908;48;0	692;19	078;7	183;0	383;24;11;4;7;13;7;6;0;0;0;24;11;13;588063;16;0;18	69;17	22;
19/05/2024;18:08;9;1;0	25;20	79;0	062;0	35;22	2;20	47;0	280;0	324;0	218;3671;1382;74;2276;857;46;0	620;19	752;7	437;0	397;98;43;21;22;55;25;30;0;0;0;98;46;52;588155;92;0;18	69;17	22;
19/05/2024;18:13;9;1;0	25;20	79;0	062;0	35;22	3;20	48;0	281;0	313;0	219;3489;1314;70;2270;855;46;0	651;18	910;7	120;0	380;205;95;64;31;110;62;48;22;16;6;183;110;73;588246;91;0;18	69;17	22;
19/05/2024;18:18;9;1;0	25;20	78;0	064;0	35;22	3;20	40;0	334;0	378;0	270;4244;1598;85;2827;1064;57;0	666;23	092;8	695;0	464;606;218;118;100;388;244;144;8;4;4;598;358;240;588455;209;1;18	69;17	22;
19/05/2024;18:23;9;1;0	25;20	78;0	064;0	35;22	3;20	38;0	365;0	399;0	301;4424;1666;89;3134;1180;63;0	708;24	312;9	154;0	489;694;253;159;94;441;298;143;39;30;9;655;427;228;588795;340;1;18	69;17	38;
19/05/2024;18:28;9;1;0	25;20	78;0	065;0	35;22	3;20	45;0	298;0	334;0	233;3777;1422;76;2436;917;49;0	645;20	447;7	699;0	411;215;102;44;58;113;34;79;0;0;0;215;78;137;588967;172;1;18	69;17	38;
19/05/2024;18:33;9;1;0	25;20	78;0	065;0	35;22	3;20	38;0	360;0	399;0	295;4447;1675;89;3079;1159;62;0	692;24	345;9	167;0	489;359;149;64;85;210;111;99;0;0;0;359;175;184;589399;433;1;18	69;17	38;
19/05/2024;18:38;9;1;0	25;20	78;0	064;0	35;22	3;20	34;0	408;0	442;0	344;4878;1837;98;3588;1351;72;0	736;26	973;10	156;0	542;643;315;230;85;328;219;109;94;69;25;549;380;169;589823;423;1;18	75;17	43;
19/05/2024;18:43;9;1;0	25;20	78;0	064;0	35;22	3;20	36;0	390;0	421;0	327;4660;1755;94;3419;1287;69;0	734;25	757;9	698;0	518;555;258;181;77;297;199;98;48;40;8;507;340;167;590185;363;1;18	75;17	45;
19/05/2024;18:48;9;1;0	25;20	79;0	064;0	35;22	3;20	38;0	372;0	410;0	308;4565;1719;92;3216;1211;65;0	704;25	062;9	437;0	504;309;142;77;65;167;72;95;0;0;0;309;149;160;590395;209;1;18	75;17	45;
19/05/2024;18:53;9;1;0	25;20	79;0	064;0	35;22	3;20	38;0	384;0	410;0	319;4505;1696;91;3317;1249;67;0	736;24	917;9	382;0	501;632;290;214;76;342;244;98;80;67;13;552;391;161;590834;439;1;18	75;17	45;
19/05/2024;18:58;9;1;0	25;20	79;0	064;0	35;22	3;20	38;0	376;0	410;0	313;4535;1707;91;3256;1226;65;0	718;24	973;9	403;0	502;149;43;2;41;106;59;47;0;0;0;149;61;88;590940;106;0;18	75;17	45;
19/05/2024;19:03;9;1;0	25;20	79;0	064;0	35;22	3;20	41;0	353;0	378;0	289;4198;1581;84;3032;1141;61;0	722;23	143;8	714;0	465;21;5;0;5;16;2;14;0;0;0;21;2;19;590950;10;0;18	75;17	45;
19/05/2024;19:08;9;1;0	25;20	79;0	063;0	35;22	3;20	44;0	337;0	356;0	274;3925;1478;79;2853;1074;57;0	727;21	659;8	155;0	435;92;46;4;42;46;14;32;0;0;0;92;18;74;591092;142;0;18	75;17	45;
19/05/2024;19:13;9;1;0	25;20	79;0	063;0	35;22	3;20	44;0	333;0	356;0	270;3956;1490;80;2825;1064;57;0	714;21	767;8	196;0	438;48;21;0;21;27;0;27;0;0;0;48;0;48;591119;27;0;18	75;17	45;
19/05/2024;19:18;9;1;0	25;20	78;0	064;0	35;22	3;20	45;0	320;0	334;0	256;3702;1394;74;2671;1006;54;0	721;20	405;7	683;0	410;116;54;23;31;62;20;42;0;0;0;116;43;73;591250;131;0;18	75;17	45;
19/05/2024;19:23;9;1;0	25;20	78;0	064;0	35;22	3;20	45;0	320;0	334;0	256;3705;1395;74;2673;1006;54;0	721;20	419;7	688;0	410;32;21;4;17;11;3;8;0;0;0;32;7;25;591271;20;0;18	75;17	45;
19/05/2024;19:28;9;1;0	25;20	79;0	064;0	35;22	3;20	45;0	307;0	345;0	244;3861;1454;78;2529;952;51;0	655;20	950;7	888;0	421;48;28;14;14;20;8;12;0;0;0;48;22;26;591305;35;0;18	75;17	45;
19/05/2024;19:33;9;1;0	25;20	79;0	064;0	35;22	3;20	46;0	306;0	334;0	243;3737;1407;75;2531;953;51;0	677;20	385;7	676;0	410;49;29;18;11;20;5;15;0;0;0;49;23;26;591345;39;0;18	75;17	45;
19/05/2024;19:38;9;1;0	25;20	79;0	064;0	35;22	3;20	46;0	305;0	334;0	241;3724;1402;75;2502;942;50;0	672;20	286;7	638;0	408;45;27;7;20;18;8;10;0;0;0;45;15;30;591365;20;0;18	75;17	45;
19/05/2024;19:43;9;1;0	25;20	79;0	064;0	35;22	3;20	46;0	304;0	334;0	240;3721;1401;75;2490;937;50;0	669;20	256;7	627;0	407;180;89;58;31;91;55;36;18;18;0;162;95;67;591471;106;0;18	75;17	45;
19/05/2024;19:48;9;1;0	25;20	79;0	062;0	35;22	3;20	38;0	342;0	410;0	280;4604;1733;93;2906;1094;58;0	631;24	840;9	353;0	499;642;263;178;85;379;276;103;107;69;38;535;385;150;591734;262;1;18	76;17	49;
19/05/2024;19:53;9;1;0	25;20	79;0	062;0	35;22	3;20	43;0	337;0	367;0	275;4076;1535;82;2871;1081;58;0	704;22	377;8	426;0	450;106;64;17;47;42;22;20;74;17;57;32;22;10;591765;31;0;18	76;17	90;
19/05/2024;19:58;9;1;0	25;20	79;0	064;0	35;22	3;20	39;0	363;0	399;0	299;4422;1665;89;3112;1172;63;0	704;24	273;9	139;0	488;307;113;60;53;194;98;96;16;14;2;291;144;147;591979;215;1;18	82;17	90;
19/05/2024;20:03;9;1;0	25;20	79;0	064;0	35;22	3;20	39;0	370;0	399;0	306;4414;1662;89;3189;1201;64;0	722;24	334;9	162;0	489;88;21;4;17;67;36;31;0;0;0;88;40;48;592021;42;0;18	82;17	90;
19/05/2024;20:08;9;1;0	25;20	78;0	064;0	35;22	3;20	40;0	364;0	378;0	300;4142;1560;83;3125;1177;63;0	754;23	005;8	662;0	462;32;4;1;3;28;2;26;0;0;0;32;3;29;592027;6;0;18	82;17	90;
19/05/2024;20:13;9;1;0	25;20	78;0	064;0	35;22	3;20	38;0	388;0	399;0	324;4357;1641;88;3374;1270;68;0	774;24	311;9	154;0	489;547;234;182;52;313;242;71;167;136;31;380;288;92;592328;301;1;18	96;17	90;
19/05/2024;20:18;9;1;0	25;20	79;0	067;0	35;22	3;20	35;0	445;0	442;0	378;4770;1796;96;3931;1480;79;0	824;26	923;10	137;0	541;893;422;328;94;471;364;107;169;139;30;724;553;171;592874;546;2;19	00;17	92;
19/05/2024;20:23;9;1;0	25;20	79;0	067;0	35;22	3;20	35;0	441;0	442;0	374;4798;1807;96;3902;1469;78;0	813;27	014;10	171;0	543;964;462;346;116;502;382;120;262;208;54;702;520;182;593506;632;2;19	05;17	92;
19/05/2024;20:28;9;1;0	25;20	78;0	068;0	35;22	3;20	39;0	379;0	388;0	311;4237;1595;85;3224;1214;65;0	761;23	567;8	874;0	474;1017;501;384;117;516;397;119;242;199;43;775;582;193;594301;795;3;19	10;17	92;
19/05/2024;20:33;9;1;0	25;20	78;0	068;0	35;22	3;20	29;0	496;0	496;0	428;5353;2016;108;4459;1679;90;0	833;30	272;11	398;0	608;1175;542;422;120;633;502;131;286;239;47;889;685;204;595337;1036;3;19	12;17	92;
19/05/2024;20:38;9;1;0	25;20	78;0	070;0	35;22	3;20	33;0	459;0	453;0	389;4888;1841;98;4049;1524;81;0	828;27	614;10	397;0	555;278;88;35;53;190;95;95;0;0;0;278;130;148;595589;252;1;19	12;17	92;
19/05/2024;20:43;9;1;0	25;20	78;0	070;0	35;22	3;20	36;0	423;0	421;0	353;4587;1727;92;3687;1388;74;0	804;25	769;9	703;0	518;2023;1017;835;182;1006;802;204;536;450;86;1487;1187;300;597160;1571;5;19	16;17	92;
19/05/2024;20:48;9;1;0	25;20	78;0	068;0	35;22	3;20	33;0	447;0	453;0	379;4946;1862;99;3969;1494;80;0	803;27	775;10	458;0	558;1839;639;509;130;1200;1069;131;246;214;32;1593;1364;229;598758;1598;5;19	20;17	92;
19/05/2024;20:53;9;1;0	25;20	78;0	068;0	35;22	3;20	34;0	446;0	442;0	378;4749;1788;95;3914;1474;79;0	824;26	802;10	092;0	539;963;259;182;77;704;611;93;80;73;7;883;720;163;600003;1245;4;19	26;17	92;
19/05/2024;20:58;9;1;0	25;20	78;0	071;0	35;22	3;20	34;0	439;0	442;0	367;4817;1814;97;3833;1443;77;0	796;27	012;10	171;0	543;884;39;15;24;845;775;70;0;0;0;884;790;94;601113;1110;4;19	27;17	92;
19/05/2024;21:03;9;1;0	25;20	78;0	071;0	35;22	3;20	31;0	483;0	475;0	412;5123;1929;103;4293;1616;86;0	838;29	003;10	921;0	583;1009;110;53;57;899;818;81;0;0;0;1009;871;138;603190;2077;7;19	27;17	92;
19/05/2024;21:08;9;1;0	25;20	79;0	069;0	35;22	3;20	32;0	459;0	475;0	391;5156;1941;104;4057;1528;82;0	787;28	852;10	864;0	580;688;121;83;38;567;505;62;39;34;5;649;554;95;603728;538;2;19	27;17	92;
19/05/2024;21:13;9;1;0	25;20	79;0	069;0	35;22	3;20	25;0	530;0	539;0	461;5837;2198;117;4812;1812;97;0	824;32	945;12	405;0	662;1195;334;233;101;861;768;93;51;45;6;1144;956;188;604766;1038;3;19	35;18	10;
19/05/2024;21:18;9;1;0	25;20	78;0	071;0	35;22	3;20	34;0	443;0	442;0	372;4817;1814;97;3886;1463;78;0	807;27	079;10	196;0	544;1855;692;554;138;1163;1049;114;424;359;65;1431;1244;187;606464;1698;6;19	44;18	11;
19/05/2024;21:23;9;1;0	25;20	78;0	071;0	35;22	2;20	26;0	519;0	518;0	448;5578;2100;112;4664;1756;94;0	836;31	567;11	886;0	635;1729;635;492;143;1094;999;95;446;377;69;1283;1114;169;608595;2132;7;19	44;18	11;
19/05/2024;21:28;9;1;0	25;20	78;0	070;0	35;22	2;20	38;0	396;0	399;0	326;4345;1636;87;3385;1275;68;0	779;24	270;9	138;0	488;1005;292;233;59;713;669;44;110;102;8;895;800;95;610026;1431;5;19	44;18	11;
19/05/2024;21:33;9;1;0	25;20	78;0	070;0	35;22	2;20	38;0	400;0	399;0	330;4332;1631;87;3427;1290;69;0	791;24	262;9	136;0	488;663;116;53;63;547;503;44;0;0;0;663;556;107;611946;1920;6;19	44;18	11;
19/05/2024;21:38;9;1;0	25;20	78;0	067;0	35;22	2;20	34;0	462;0	442;0	395;4741;1785;95;4119;1551;83;0	869;27	031;10	178;0	543;800;152;83;69;648;586;62;18;17;1;782;652;130;613477;1531;5;19	44;18	11;
19/05/2024;21:43;9;1;0	25;20	78;0	067;0	35;22	2;20	31;0	489;0	475;0	422;5091;1917;102;4403;1658;89;0	865;28	997;10	918;0	583;1582;502;379;123;1080;975;105;121;100;21;1461;1254;207;614773;1297;4;19	54;18	28;
19/05/2024;21:48;9;1;0	25;20	79;0	069;0	35;22	2;20	38;0	396;0	410;0	327;4505;1696;91;3410;1284;69;0	757;25	037;9	427;0	503;1008;301;190;111;707;631;76;23;20;3;985;801;184;616546;1772;6;19	55;18	28;
19/05/2024;21:53;9;1;0	25;20	79;0	069;0	35;22	2;20	36;0	435;0	431;0	366;4678;1762;94;3814;1436;77;0	815;26	351;9	922;0	530;273;92;56;36;181;157;24;0;0;0;273;213;60;617278;732;2;19	55;18	28;
19/05/2024;21:58;9;1;0	25;20	78;0	069;0	35;22	2;20	36;0	438;0	421;0	368;4551;1714;91;3859;1453;78;0	848;25	825;9	724;0	519;336;91;53;38;245;214;31;0;0;0;336;267;69;618089;812;3;19	55;18	28;
19/05/2024;22:03;9;1;0	25;20	78;0	069;0	35;22	2;20	36;0	438;0	421;0	368;4509;1698;91;3823;1439;77;0	848;25	582;9	633;0	514;498;35;8;27;463;402;61;0;0;0;498;410;88;619111;1022;3;19	55;18	28;
19/05/2024;22:08;9;1;0	25;20	78;0	069;0	35;22	2;20	38;0	417;0	399;0	348;4291;1616;86;3624;1365;73;0	845;24	329;9	161;0	489;553;0;0;0;553;481;72;0;0;0;553;481;72;619560;449;1;19	55;18	28;
19/05/2024;22:13;9;1;0	25;20	78;0	069;0	35;22	2;20	38;0	426;0	399;0	358;4251;1601;85;3707;1396;75;0	872;24	254;9	132;0	488;1255;330;233;97;925;816;109;25;22;3;1230;1027;203;620556;996;3;19	55;18	28;
19/05/2024;22:18;9;1;0	25;20	78;0	069;0	35;22	2;20	41;0	392;0	367;0	323;3929;1479;79;3361;1265;68;0	855;22	332;8	409;0	449;769;190;135;55;579;473;106;52;30;22;717;578;139;621193;637;2;19	62;18	40;
19/05/2024;22:23;9;1;0	25;20	78;0	069;0	35;22	2;20	44;0	366;0	345;0	298;3725;1403;75;3100;1167;62;0	832;21	062;7	931;0	423;57;3;1;2;54;41;13;0;0;0;57;42;15;621243;50;0;19	62;18	40;
19/05/2024;22:28;9;1;0	25;20	78;0	066;0	35;22	2;20	44;0	368;0	345;0	302;3713;1398;75;3143;1183;63;0	846;21	060;7	930;0	423;173;25;8;17;148;118;30;0;0;0;173;126;47;621476;233;1;19	62;18	40;
19/05/2024;22:33;9;1;0	25;20	78;0	066;0	35;22	2;20	39;0	409;0	388;0	343;4185;1576;84;3581;1348;72;0	856;23	789;8	957;0	478;22;4;1;3;18;1;17;0;0;0;22;2;20;621503;26;0;19	62;18	40;
19/05/2024;22:38;9;1;0	25;20	78;0	069;0	35;22	2;20	31;0	497;0	475;0	428;5072;1910;102;4461;1680;90;0	880;28	985;10	914;0	583;875;248;181;67;627;496;131;24;22;2;851;655;196;622073;571;2;19	62;18	50;
19/05/2024;22:43;9;1;0	25;20	78;0	069;0	35;22	2;20	41;0	390;0	367;0	321;3966;1493;80;3361;1265;68;0	847;22	502;8	473;0	452;555;164;114;50;391;315;76;40;33;7;515;396;119;622561;488;2;19	70;18	55;
19/05/2024;22:48;9;1;0	25;20	78;0	068;0	35;22	1;20	41;0	375;0	367;0	308;3984;1500;80;3206;1207;64;0	805;22	387;8	429;0	450;139;33;20;13;106;89;17;0;0;0;139;109;30;622794;233;1;19	70;18	55;
19/05/2024;22:53;9;1;0	25;20	78;0	068;0	35;22	1;20	38;0	405;0	399;0	337;4323;1628;87;3504;1319;70;0	810;24	321;9	158;0	489;118;12;3;9;106;58;48;0;0;0;118;61;57;622874;80;0;19	70;18	55;
19/05/2024;22:58;9;1;0	25;20	78;0	068;0	35;22	1;20	37;0	425;0	410;0	358;4413;1662;89;3724;1402;75;0	844;25	017;9	420;0	503;178;31;11;20;147;109;38;0;0;0;178;120;58;623190;316;1;19	70;18	55;
19/05/2024;23:03;9;1;0	25;20	78;0	068;0	35;22	1;20	38;0	428;0	399;0	360;4276;1610;86;3761;1416;76;0	879;24	440;9	202;0	491;494;150;97;53;344;303;41;41;37;4;453;363;90;623714;524;2;19	76;18	55;
19/05/2024;23:08;9;1;0	25;20	78;0	069;0	35;22	1;20	38;0	404;0	399;0	335;4322;1627;87;3482;1311;70;0	806;24	288;9	145;0	488;592;4;0;4;588;538;50;0;0;0;592;538;54;624162;448;1;19	76;18	55;
19/05/2024;23:13;9;1;0	25;20	78;0	069;0	35;22	1;20	39;0	415;0	388;0	347;4145;1561;83;3600;1355;72;0	868;23	629;8	897;0	475;217;12;0;12;205;166;39;0;0;0;217;166;51;624421;259;1;19	76;18	55;
19/05/2024;23:18;9;1;0	25;20	78;0	070;0	35;22	1;20	34;0	469;0	442;0	398;4716;1776;95;4139;1558;83;0	878;26	939;10	143;0	541;1242;299;220;79;943;801;142;90;73;17;1152;948;204;625189;768;3;19	76;18	68;
19/05/2024;23:23;9;1;0	25;20	78;0	070;0	35;22	1;20	38;0	425;0	399;0	355;4249;1600;85;3674;1383;74;0	865;24	203;9	113;0	486;1108;187;122;65;921;801;120;59;47;12;1049;876;173;626237;1048;3;19	82;18	68;
19/05/2024;23:28;9;1;0	25;20	78;0	070;0	35;22	1;20	36;0	438;0	421;0	367;4527;1704;91;3827;1441;77;0	846;25	672;9	666;0	516;747;163;132;31;584;506;78;41;35;6;706;603;103;626907;670;2;19	82;18	68;
19/05/2024;23:33;9;1;0	25;20	78;0	070;0	35;22	1;20	36;0	457;0	421;0	387;4499;1694;90;4049;1525;81;0	900;25	832;9	726;0	519;867;65;26;39;802;725;77;0;0;0;867;751;116;628130;1223;4;19	82;18	68;
19/05/2024;23:38;9;1;0	25;20	78;0	074;0	35;22	1;20	29;0	499;0	496;0	426;5345;2012;107;4421;1665;89;0	827;30	185;11	366;0	607;1906;627;482;145;1279;1128;151;322;272;50;1584;1338;246;629845;1714;6;19	89;18	71;
19/05/2024;23:43;9;1;0	25;20	78;0	074;0	35;22	1;20	35;0	453;0	431;0	379;4632;1744;93;3945;1485;79;0	852;26	306;9	905;0	529;2114;752;596;156;1362;1178;184;587;492;95;1527;1282;245;631771;1927;6;19	89;18	71;
19/05/2024;23:48;9;1;0	25;20	78;0	072;0	35;22	1;20	29;0	498;0	496;0	427;5386;2028;108;4465;1681;90;0	829;30	430;11	458;0	612;2573;905;732;173;1668;1506;162;567;475;92;2006;1763;243;633777;2005;7;19	89;18	71;
19/05/2024;23:53;9;1;0	25;20	78;0	072;0	35;22	1;20	34;0	466;0	442;0	394;4765;1794;96;4129;1555;83;0	866;27	153;10	224;0	546;1422;520;375;145;902;807;95;139;113;26;1283;1069;214;635174;1398;5;19	91;18	73;
19/05/2024;23:58;9;1;0	25;20	77;0	074;0	35;22	1;20	32;0	481;0	453;0	407;4820;1815;97;4223;1590;85;0	876;27	528;10	365;0	553;2402;528;412;116;1874;1722;152;416;354;62;1986;1780;206;637879;2704;9;19	96;18	73;
20/05/2024;00:03;9;1;0	25;20	77;0	074;0	35;22	1;20	34;0	469;0	431;0	396;4610;1736;93;4139;1558;83;0	898;26	454;9	961;0	532;1171;216;153;63;955;866;89;26;22;4;1145;997;148;639451;1572;5;19	96;18	73;
20/05/2024;00:08;9;1;0	25;20	78;0	073;0	35;22	1;20	25;0	513;0	529;0	441;5772;2173;116;4611;1736;93;0	799;32	388;12	195;0	651;1322;357;240;117;965;881;84;24;19;5;1298;1102;196;640463;1012;3;19	96;18	94;
20/05/2024;00:13;9;1;0	25;20	78;0	073;0	35;22	1;20	38;0	410;0	399;0	337;4327;1629;87;3507;1321;70;0	810;24	347;9	167;0	489;214;64;49;15;150;119;31;14;13;1;200;155;45;640603;140;0;19	96;19	29;
20/05/2024;00:18;9;1;0	25;20	78;0	074;0	35;22	1;20	20;0	587;0	582;0	514;6240;2350;125;5340;2011;107;0	856;35	472;13	356;0	713;1786;452;323;129;1334;1223;111;145;123;22;1641;1423;218;642375;1772;6;20	11;19	32;
20/05/2024;00:23;9;1;0	25;20	78;0	074;0	35;22	1;20	29;0	513;0	496;0	439;5315;2001;107;4564;1719;92;0	859;30	231;11	383;0	608;1374;412;317;95;962;882;80;173;150;23;1201;1049;152;643981;1606;5;20	15;19	33;
20/05/2024;00:28;9;1;0	25;20	78;0	074;0	35;22	0;20	34;0	446;0	442;0	372;4780;1800;96;3855;1452;77;0	807;26	869;10	117;0	540;2326;868;698;170;1458;1286;172;524;440;84;1802;1544;258;646712;2731;9;20	21;19	33;
20/05/2024;00:33;9;1;0	25;20	78;0	074;0	35;22	0;20	19;0	591;0	593;0	516;6379;2402;128;5369;2022;108;0	842;36	145;13	610;0	727;1940;556;435;121;1384;1266;118;215;188;27;1725;1513;212;649014;2302;8;20	24;19	33;
20/05/2024;00:38;9;1;0	25;20	78;0	074;0	35;22	0;20	26;0	509;0	518;0	435;5599;2108;113;4513;1699;91;0	806;31	470;11	850;0	633;2196;800;640;160;1396;1290;106;458;394;64;1738;1536;202;651324;2310;8;20	24;19	33;
20/05/2024;00:43;9;1;0	25;20	78;0	074;0	35;22	0;20	23;0	555;0	550;0	481;5916;2227;119;5002;1883;101;0	846;33	550;12	633;0	674;3018;1107;877;230;1911;1722;189;584;488;96;2434;2111;323;654155;2831;9;20	26;19	33;
20/05/2024;00:48;9;1;0	25;20	77;0	074;0	35;22	0;20	18;0	590;0	593;0	515;6387;2405;128;5365;2020;108;0	840;36	175;13	621;0	727;2173;603;454;149;1570;1440;130;208;177;31;1965;1717;248;656077;1922;6;20	31;19	33;
20/05/2024;00:53;9;1;0	25;20	77;0	074;0	35;22	0;20	18;0	601;0	593;0	526;6339;2387;127;5462;2056;110;0	862;36	080;13	585;0	725;1838;418;304;114;1420;1314;106;104;90;14;1734;1528;206;657834;1758;6;20	31;19	33;
20/05/2024;00:58;9;1;0	25;20	77;0	074;0	35;22	0;20	29;0	497;0	485;0	422;5249;1976;106;4417;1663;89;0	841;29	741;11	198;0	598;1296;105;62;43;1191;1142;49;80;64;16;1216;1140;76;659360;1526;5;20	31;19	34;
20/05/2024;01:03;9;1;0	25;20	77;0	074;0	35;22	0;20	35;0	454;0	421;0	379;4515;1700;91;3966;1493;80;0	879;25	796;9	713;0	518;874;73;34;39;801;761;40;3;3;0;871;792;79;660694;1334;4;20	31;19	34;
20/05/2024;01:08;9;1;0	25;20	77;0	073;0	35;22	0;20	36;0	419;0	410;0	347;4453;1677;90;3620;1363;73;0	813;25	067;9	438;0	504;1160;232;161;71;928;867;61;41;36;5;1119;992;127;662336;1642;5;20	31;19	34;
20/05/2024;01:13;9;1;0	25;20	77;0	073;0	35;21	9;20	43;0	375;0	345;0	302;3689;1389;74;3122;1176;63;0	846;20	924;7	878;0	421;1155;301;212;89;854;736;118;81;63;18;1074;885;189;663611;1275;4;20	31;19	39;
20/05/2024;01:18;9;1;0	25;20	77;0	074;0	35;21	9;20	31;0	490;0	464;0	417;4978;1875;100;4355;1640;88;0	875;28	421;10	701;0	571;707;221;158;63;486;439;47;163;123;40;544;474;70;664662;1051;4;20	35;19	81;
20/05/2024;01:23;9;1;0	25;20	77;0	074;0	35;21	9;20	34;0	456;0	431;0	382;4645;1749;93;3999;1506;80;0	861;26	436;9	954;0	531;1515;560;445;115;955;869;86;235;204;31;1280;1110;170;666727;2064;7;20	37;19	81;
20/05/2024;01:28;9;1;0	25;20	77;0	074;0	35;21	9;20	38;0	401;0	388;0	328;4204;1583;85;3407;1283;68;0	810;23	653;8	906;0	475;910;230;167;63;680;630;50;47;44;3;863;753;110;667960;1233;4;20	41;19	81;
20/05/2024;01:33;9;1;0	25;20	77;0	074;0	35;21	9;20	23;0	566;0	539;0	492;5743;2162;115;5124;1929;103;0	892;32	913;12	393;0	662;2584;706;536;170;1878;1710;168;479;412;67;2105;1834;271;670662;2702;9;20	50;19	81;
20/05/2024;01:38;9;1;0	25;20	77;0	074;0	35;21	9;20	34;0	456;0	431;0	382;4622;1740;93;3968;1494;80;0	858;26	292;9	900;0	528;769;153;86;67;616;579;37;17;15;2;752;650;102;672164;1502;5;20	54;19	81;
20/05/2024;01:43;9;1;0	25;20	77;0	074;0	35;21	9;20	36;0	429;0	410;0	354;4418;1664;89;3687;1388;74;0	834;24	994;9	411;0	502;1182;194;142;52;988;922;66;69;61;8;1113;1003;110;673797;1633;5;20	54;19	81;
20/05/2024;01:48;9;1;0	25;20	77;0	073;0	35;21	9;20	34;0	443;0	431;0	370;4660;1755;94;3852;1450;77;0	827;26	314;9	908;0	529;846;144;72;72;702;617;85;0;0;0;846;689;157;675393;1596;5;20	54;19	81;
20/05/2024;01:53;9;1;0	25;20	77;0	073;0	35;21	9;20	31;0	488;0	464;0	415;4976;1873;100;4331;1631;87;0	870;28	377;10	685;0	570;340;65;34;31;275;262;13;0;0;0;340;296;44;676200;807;3;20	54;19	81;
20/05/2024;01:58;9;1;0	25;20	77;0	078;0	35;21	8;20	33;0	470;0	442;0	392;4743;1786;95;4088;1539;82;0	862;26	998;10	165;0	543;610;41;18;23;569;533;36;0;0;0;610;551;59;677307;1107;4;20	54;19	81;
20/05/2024;02:03;9;1;0	25;20	77;0	078;0	35;21	8;20	34;0	460;0	431;0	382;4655;1753;94;4007;1509;81;0	861;26	491;9	975;0	532;418;6;1;5;412;381;31;0;0;0;418;382;36;678002;695;2;20	54;19	81;
20/05/2024;02:08;9;1;0	25;20	77;0	075;0	35;21	8;20	36;0	436;0	410;0	361;4424;1666;89;3776;1422;76;0	854;25	134;9	464;0	505;145;43;22;21;102;100;2;0;0;0;145;122;23;678505;504;2;20	54;19	81;
20/05/2024;02:13;9;1;0	25;20	77;0	075;0	35;21	8;20	36;0	440;0	410;0	365;4382;1650;88;3793;1428;76;0	866;24	964;9	400;0	502;332;59;4;55;273;256;17;0;0;0;332;260;72;679622;1117;4;20	54;19	81;
20/05/2024;02:18;9;1;0	25;20	77;0	074;0	35;21	8;20	38;0	423;0	388;0	349;4131;1556;83;3620;1363;73;0	876;23	593;8	884;0	474;224;9;1;8;215;201;14;0;0;0;224;202;22;679979;357;1;20	54;19	81;
20/05/2024;02:23;9;1;0	25;20	77;0	074;0	35;21	7;20	38;0	421;0	388;0	348;4143;1560;83;3608;1359;73;0	871;23	629;8	897;0	475;630;13;5;8;617;598;19;0;0;0;630;603;27;680836;856;3;20	54;19	81;
20/05/2024;02:28;9;1;0	25;20	77;0	074;0	35;21	7;20	38;0	401;0	388;0	328;4201;1582;84;3404;1282;68;0	810;23	632;8	898;0	475;334;81;40;41;253;233;20;16;4;12;318;269;49;681516;680;2;20	54;19	81;
20/05/2024;02:33;9;1;0	25;20	77;0	074;0	35;21	7;20	36;0	435;0	410;0	362;4390;1653;88;3758;1415;76;0	856;24	955;9	396;0	502;1066;353;252;101;713;619;94;230;174;56;836;697;139;682743;1227;4;20	60;19	81;
20/05/2024;02:38;9;1;0	25;20	77;0	074;0	35;21	7;20	34;0	457;0	431;0	382;4600;1732;92;3959;1491;80;0	861;26	175;9	856;0	526;3548;1767;1438;329;1781;1618;163;1895;1620;275;1653;1436;217;686166;3423;11;20	61;19	81;
20/05/2024;02:43;9;1;0	25;20	77;0	074;0	35;21	7;20	29;0	493;0	485;0	418;5261;1981;106;4374;1647;88;0	831;29	743;11	199;0	598;2062;696;547;149;1366;1250;116;467;403;64;1595;1394;201;688582;2416;8;20	67;19	82;
20/05/2024;02:48;9;1;0	25;20	77;0	075;0	35;21	7;20	33;0	458;0	442;0	382;4784;1801;96;3995;1504;80;0	835;27	067;10	192;0	544;792;250;176;74;542;470;72;90;79;11;702;567;135;689514;932;3;20	67;19	84;
20/05/2024;02:53;9;1;0	25;20	77;0	075;0	35;21	7;20	37;0	421;0	399;0	346;4307;1622;87;3606;1358;72;0	837;24	380;9	180;0	490;1206;203;110;93;1003;926;77;0;0;0;1206;1036;170;692054;2540;8;20	67;19	84;
20/05/2024;02:58;9;1;0	25;20	77;0	074;0	35;21	7;20	33;0	461;0	442;0	387;4766;1795;96;4044;1523;81;0	849;27	048;10	184;0	544;1316;392;302;90;924;858;66;160;139;21;1156;1021;135;693684;1630;5;20	72;19	84;
20/05/2024;03:03;9;1;0	25;20	77;0	074;0	35;21	7;20	30;0	485;0	475;0	412;5119;1928;103;4290;1615;86;0	838;28	983;10	913;0	583;1122;286;202;84;836;743;93;93;81;12;1029;864;165;695189;1505;5;20	77;19	84;
20/05/2024;03:08;9;1;0	25;20	77;0	074;0	35;21	7;20	34;0	444;0	431;0	369;4670;1759;94;3850;1450;77;0	824;26	360;9	925;0	530;913;409;308;101;504;454;50;206;153;53;707;609;98;696088;899;3;20	77;19	85;
20/05/2024;03:13;9;1;0	25;20	77;0	074;0	35;21	7;20	29;0	503;0	485;0	429;5225;1967;105;4481;1687;90;0	858;29	713;11	188;0	597;504;116;69;47;388;366;22;1;1;0;503;434;69;696629;540;2;20	77;19	85;
20/05/2024;03:18;9;1;0	25;20	77;0	074;0	35;21	7;20	31;0	470;0	464;0	396;5025;1892;101;4129;1555;83;0	822;28	343;10	672;0	570;379;67;2;65;312;289;23;0;0;0;379;291;88;697442;814;3;20	77;19	85;
20/05/2024;03:23;9;1;0	25;20	77;0	074;0	35;21	7;20	33;0	457;0	442;0	382;4783;1801;96;3995;1504;80;0	835;27	065;10	191;0	544;405;51;4;47;354;314;40;0;0;0;405;318;87;697984;541;2;20	77;19	85;
20/05/2024;03:28;9;1;0	25;20	77;0	074;0	35;21	7;20	34;0	438;0	431;0	364;4686;1764;94;3799;1431;76;0	811;26	364;9	927;0	530;153;13;1;12;140;132;8;0;0;0;153;133;20;698155;171;1;20	77;19	85;
20/05/2024;03:33;9;1;0	25;20	77;0	074;0	35;21	7;20	36;0	434;0	410;0	360;4402;1658;88;3747;1411;75;0	851;24	999;9	413;0	502;17;16;0;16;1;0;1;0;0;0;17;0;17;698240;85;0;20	77;19	85;
20/05/2024;03:38;9;1;0	25;20	77;0	073;0	35;21	7;20	36;0	410;0	410;0	337;4473;1684;90;3510;1322;71;0	785;25	016;9	419;0	503;84;1;0;1;83;81;2;0;0;0;84;81;3;698348;108;0;20	77;19	85;
20/05/2024;03:43;9;1;0	25;20	77;0	073;0	35;21	7;20	36;0	423;0	410;0	350;4416;1663;89;3632;1368;73;0	822;24	914;9	381;0	501;216;6;0;6;210;199;11;0;0;0;216;199;17;698577;229;1;20	77;19	85;
20/05/2024;03:48;9;1;0	25;20	77;0	074;0	35;21	7;20	36;0	405;0	410;0	332;4484;1688;90;3456;1301;69;0	771;24	999;9	413;0	502;58;1;0;1;57;53;4;0;0;0;58;53;5;698630;53;0;20	77;19	85;
20/05/2024;03:53;9;1;0	25;20	77;0	074;0	35;21	7;20	38;0	403;0	388;0	329;4177;1573;84;3406;1282;68;0	815;23	528;8	859;0	473;295;51;13;38;244;231;13;0;0;0;295;244;51;699085;455;2;20	77;19	85;
20/05/2024;03:58;9;1;0	25;20	77;0	075;0	35;21	7;20	40;0	385;0	367;0	309;3956;1489;80;3204;1207;64;0	810;22	253;8	379;0	447;283;11;1;10;272;264;8;0;0;0;283;265;18;699304;219;1;20	77;19	85;
20/05/2024;04:03;9;1;0	25;20	77;0	075;0	35;21	8;20	44;0	360;0	334;0	284;3597;1355;72;2944;1108;59;0	818;20	275;7	634;0	408;434;121;88;33;313;287;26;28;26;2;406;349;57;699979;675;2;20	77;19	85;
20/05/2024;04:08;9;1;0	25;20	77;0	073;0	35;21	8;20	45;0	336;0	324;0	264;3530;1329;71;2741;1032;55;0	777;19	705;7	419;0	396;92;0;0;0;92;86;6;0;0;0;92;86;6;700074;96;0;20	77;19	85;
20/05/2024;04:13;9;1;0	25;20	77;0	073;0	35;21	8;20	46;0	333;0	313;0	260;3412;1285;69;2719;1024;55;0	797;19	136;7	205;0	385;578;5;2;3;573;529;44;0;0;0;578;531;47;700701;627;2;20	77;19	85;
20/05/2024;04:18;9;1;0	25;20	77;0	076;0	35;21	7;20	47;0	313;0	302;0	237;3316;1249;67;2462;927;49;0	743;18	367;6	916;0	369;353;9;0;9;344;302;42;0;0;0;353;302;51;701110;408;1;20	77;19	85;
20/05/2024;04:23;9;1;0	25;20	77;0	076;0	35;21	7;20	47;0	311;0	302;0	235;3322;1251;67;2447;921;49;0	736;18	375;6	919;0	369;90;20;5;15;70;44;26;0;0;0;90;49;41;701371;262;1;20	77;19	85;
20/05/2024;04:28;9;1;0	25;20	77;0	073;0	35;21	7;20	44;0	323;0	334;0	250;3712;1398;75;2606;981;52;0	702;20	369;7	669;0	409;322;10;0;10;312;285;27;0;0;0;322;285;37;702045;674;2;20	77;19	85;
20/05/2024;04:33;9;1;0	25;20	77;0	073;0	35;21	7;20	41;0	370;0	356;0	298;3869;1457;78;3102;1168;62;0	802;21	723;8	180;0	437;134;19;2;17;115;87;28;0;0;0;134;89;45;702573;527;2;20	77;19	85;
20/05/2024;04:38;9;1;0	25;20	77;0	075;0	35;21	7;20	41;0	367;0	356;0	292;3880;1461;78;3038;1144;61;0	783;21	692;8	168;0	436;676;159;110;49;517;434;83;64;53;11;612;491;121;703196;623;2;20	77;19	85;
20/05/2024;04:43;9;1;0	25;20	77;0	075;0	35;21	7;20	40;0	372;0	367;0	297;4013;1511;81;3094;1165;62;0	771;22	375;8	425;0	450;103;6;4;2;97;61;36;0;0;0;103;65;38;703285;89;0;20	77;19	85;
20/05/2024;04:48;9;1;0	25;20	77;0	074;0	35;21	7;20	43;0	349;0	345;0	275;3782;1424;76;2863;1078;58;0	757;21	020;7	915;0	423;739;25;11;14;714;605;109;0;0;0;739;616;123;703982;697;2;20	77;19	85;
20/05/2024;04:53;9;1;0	25;20	77;0	074;0	35;21	7;20	41;0	355;0	356;0	282;3894;1466;78;2924;1101;59;0	751;21	611;8	137;0	434;521;132;92;40;389;307;82;62;50;12;459;349;110;704507;525;2;20	77;19	85;
20/05/2024;04:58;9;1;0	25;20	77;0	074;0	35;21	7;20	43;0	348;0	345;0	274;3771;1420;76;2834;1067;57;0	752;20	932;7	882;0	421;301;9;4;5;292;207;85;0;0;0;301;211;90;704711;204;1;20	77;19	85;
20/05/2024;05:03;9;1;0	25;20	77;0	074;0	35;21	7;20	41;0	353;0	356;0	279;3930;1480;79;2909;1095;58;0	740;21	756;8	192;0	437;268;31;12;19;237;146;91;0;0;0;268;158;110;704885;174;1;20	77;19	85;
20/05/2024;05:08;9;1;0	25;20	77;0	073;0	35;21	7;20	44;0	335;0	334;0	262;3699;1393;74;2741;1032;55;0	741;20	479;7	711;0	412;617;170;138;32;447;357;90;49;42;7;568;453;115;705477;592;2;20	77;19	85;
20/05/2024;05:13;9;1;0	25;20	77;0	073;0	35;21	7;20	41;0	349;0	356;0	276;3938;1483;79;2884;1086;58;0	732;21	760;8	193;0	437;249;41;13;28;208;176;32;0;0;0;249;189;60;705912;435;1;20	77;19	85;
20/05/2024;05:18;9;1;0	25;20	77;0	074;0	35;21	7;20	43;0	336;0	345;0	262;3842;1447;77;2742;1032;55;0	714;21	139;7	960;0	425;774;193;140;53;581;449;132;51;45;6;723;544;179;706626;714;2;20	77;19	85;
20/05/2024;05:23;9;1;0	25;20	77;0	074;0	35;21	7;20	41;0	345;0	356;0	271;3916;1475;79;2806;1057;56;0	717;21	560;8	118;0	433;624;15;1;14;609;468;141;0;0;0;624;469;155;707134;507;2;20	77;19	85;
20/05/2024;05:28;9;1;0	25;20	77;0	072;0	35;21	7;20	44;0	323;0	334;0	251;3720;1401;75;2622;987;53;0	705;20	423;7	690;0	411;413;22;2;20;391;249;142;0;0;0;413;251;162;707340;206;1;20	77;19	85;
20/05/2024;05:33;9;1;0	25;20	77;0	072;0	35;21	7;20	44;0	330;0	334;0	258;3692;1390;74;2685;1011;54;0	727;20	377;7	673;0	410;449;14;0;14;435;296;139;0;0;0;449;296;153;707487;148;0;20	77;19	85;
20/05/2024;05:38;9;1;0	25;20	77;0	074;0	35;21	6;20	44;0	320;0	334;0	246;3726;1403;75;2565;966;52;0	688;20	379;7	673;0	410;151;26;6;20;125;58;67;0;0;0;151;64;87;707560;72;0;20	77;19	85;
20/05/2024;05:43;9;1;0	25;20	77;0	074;0	35;21	6;20	36;0	385;0	410;0	311;4550;1713;91;3246;1222;65;0	713;25	029;9	424;0	503;948;170;118;52;778;651;127;59;49;10;889;720;169;708137;578;2;20	77;19	85;
20/05/2024;05:48;9;1;0	25;20	77;0	074;0	35;21	6;20	34;0	387;0	431;0	313;4814;1813;97;3263;1229;66;0	678;26	265;9	890;0	528;347;32;5;27;315;228;87;0;0;0;347;233;114;708318;181;1;20	77;19	85;
20/05/2024;05:53;9;1;0	25;20	77;0	074;0	35;21	6;20	38;0	361;0	388;0	288;4308;1622;87;2989;1125;60;0	694;23	592;8	883;0	474;194;4;0;4;190;129;61;0;0;0;194;129;65;708420;101;0;20	77;19	85;
20/05/2024;05:58;9;1;0	25;20	77;0	075;0	35;21	6;20	36;0	386;0	410;0	311;4533;1707;91;3234;1218;65;0	713;24	937;9	390;0	501;701;132;73;59;569;466;103;0;0;0;701;539;162;708906;487;2;20	77;19	85;
20/05/2024;06:03;9;1;0	25;20	77;0	075;0	35;21	6;20	37;0	375;0	399;0	299;4440;1672;89;3125;1177;63;0	704;24	369;9	176;0	490;1602;588;455;133;1014;893;121;254;218;36;1348;1130;218;710524;1618;5;20	78;19	85;
20/05/2024;06:08;9;1;0	25;20	77;0	076;0	35;21	6;20	36;0	377;0	410;0	301;4571;1721;92;3138;1181;63;0	686;24	987;9	408;0	502;1974;708;574;134;1266;1121;145;513;437;76;1461;1258;203;712261;1737;6;20	79;19	87;
20/05/2024;06:13;9;1;0	25;20	77;0	076;0	35;21	7;20	36;0	371;0	410;0	295;4582;1725;92;3074;1157;62;0	671;24	956;9	397;0	502;1016;281;192;89;735;632;103;137;110;27;879;714;165;713139;878;3;20	80;19	87;
20/05/2024;06:18;9;1;0	25;20	77;0	079;0	35;21	6;20	41;0	325;0	356;0	246;3990;1502;80;2552;961;51;0	640;21	571;8	122;0	434;1902;529;410;119;1373;1267;106;190;164;26;1712;1513;199;715148;2009;7;20	80;19	87;
20/05/2024;06:23;9;1;0	25;20	77;0	079;0	35;21	7;20	34;0	405;0	431;0	327;4806;1809;97;3422;1288;69;0	712;26	428;9	951;0	531;1100;217;157;60;883;772;111;213;177;36;887;752;135;716046;898;3;20	80;20	12;
20/05/2024;06:28;9;1;0	25;20	77;0	078;0	35;21	6;20	36;0	371;0	410;0	293;4597;1731;92;3063;1153;62;0	666;25	009;9	417;0	503;666;206;151;55;460;411;49;103;90;13;563;472;91;716744;697;2;20	87;20	13;
20/05/2024;06:33;9;1;0	25;20	77;0	078;0	35;21	7;20	38;0	375;0	388;0	298;4270;1608;86;3084;1161;62;0	722;23	540;8	864;0	473;1631;381;275;106;1250;1103;147;151;126;25;1480;1252;228;718224;1481;5;20	92;20	17;
20/05/2024;06:38;9;1;0	25;20	77;0	079;0	35;21	7;20	29;0	447;0	485;0	367;5350;2014;108;3808;1434;77;0	712;29	419;11	077;0	591;598;58;20;38;540;497;43;0;0;0;598;517;81;718619;395;1;20	92;20	17;
20/05/2024;06:43;9;1;0	25;20	77;0	079;0	35;21	7;20	34;0	419;0	431;0	340;4752;1789;96;3548;1336;71;0	747;26	348;9	921;0	530;1522;391;293;98;1131;1023;108;145;130;15;1377;1186;191;719990;1372;5;20	96;20	20;
20/05/2024;06:48;9;1;0	25;20	77;0	079;0	35;21	7;20	32;0	430;0	453;0	352;5003;1884;101;3668;1381;74;0	733;27	649;10	411;0	556;1445;431;336;95;1014;894;120;92;79;13;1353;1151;202;721392;1402;5;21	00;20	20;
20/05/2024;06:53;9;1;0	25;20	77;0	079;0	35;21	7;20	31;0	453;0	464;0	374;5059;1905;102;3884;1462;78;0	768;28	183;10	612;0	566;1834;610;471;139;1224;1079;145;366;311;55;1468;1239;229;723125;1733;6;21	00;20	20;
20/05/2024;06:58;9;1;0	25;20	77;0	079;0	35;21	7;20	31;0	452;0	464;0	372;5106;1923;103;3899;1468;78;0	764;28	422;10	702;0	571;1225;432;330;102;793;702;91;156;137;19;1069;895;174;724748;1623;5;21	03;20	22;
20/05/2024;07:03;9;1;0	25;20	77;0	079;0	35;21	7;20	26;0	480;0	507;0	401;5566;2096;112;4170;1570;84;0	749;30	876;11	626;0	621;1217;280;198;82;937;838;99;62;49;13;1155;987;168;725698;951;3;21	07;20	22;
20/05/2024;07:08;9;1;0	25;20	77;0	079;0	35;21	7;20	31;0	447;0	464;0	367;5083;1914;102;3819;1438;77;0	751;28	212;10	623;0	567;443;92;33;59;351;322;29;0;0;0;443;355;88;726239;541;2;21	07;20	22;
20/05/2024;07:13;9;1;0	25;20	77;0	079;0	35;21	7;20	33;0	445;0	442;0	366;4814;1813;97;3810;1434;77;0	791;26	968;10	154;0	542;272;34;9;25;238;210;28;0;0;0;272;219;53;726547;308;1;21	07;20	22;
20/05/2024;07:18;9;1;0	25;20	77;0	080;0	35;21	7;20	34;0	429;0	431;0	349;4720;1777;95;3638;1370;73;0	771;26	312;9	907;0	529;244;46;8;38;198;178;20;0;0;0;244;186;58;726879;333;1;21	07;20	22;
20/05/2024;07:23;9;1;0	25;20	77;0	080;0	35;21	7;20	34;0	430;0	431;0	350;4724;1779;95;3651;1375;73;0	773;26	348;9	921;0	530;495;170;119;51;325;293;32;55;45;10;440;367;73;727406;527;2;21	07;20	22;
20/05/2024;07:28;9;1;0	25;20	77;0	079;0	35;21	7;20	34;0	413;0	431;0	334;4744;1786;95;3470;1307;70;0	731;26	210;9	869;0	527;173;20;7;13;153;146;7;0;0;0;173;153;20;727619;212;1;21	07;20	22;
20/05/2024;07:33;9;1;0	25;20	77;0	079;0	35;21	7;20	36;0	410;0	410;0	331;4471;1683;90;3436;1294;69;0	768;24	911;9	380;0	501;192;1;0;1;191;164;27;0;0;0;192;164;28;727719;100;0;21	07;20	22;
20/05/2024;07:38;9;1;0	25;20	77;0	079;0	35;21	7;20	38;0	371;0	388;0	293;4288;1614;86;3035;1143;61;0	708;23	557;8	870;0	473;444;115;74;41;329;278;51;43;39;4;401;313;88;728040;321;1;21	07;20	22;
20/05/2024;07:43;9;1;0	25;20	77;0	079;0	35;21	7;20	38;0	375;0	388;0	296;4289;1615;86;3077;1159;62;0	717;23	618;8	893;0	475;143;54;0;54;89;71;18;0;0;0;143;71;72;728311;271;1;21	07;20	22;
20/05/2024;07:48;9;1;0	25;20	77;0	076;0	35;21	7;20	39;0	349;0	378;0	273;4202;1582;84;2829;1065;57;0	673;22	900;8	623;0	460;92;6;0;6;86;62;24;0;0;0;92;62;30;728362;51;0;21	07;20	22;
20/05/2024;07:53;9;1;0	25;20	77;0	076;0	35;21	7;20	41;0	340;0	356;0	264;3953;1488;79;2740;1032;55;0	693;21	645;8	150;0	435;307;2;0;2;305;235;70;0;0;0;307;235;72;728505;142;0;21	07;20	22;
20/05/2024;07:58;9;1;0	25;20	77;0	076;0	35;21	7;20	44;0	327;0	334;0	251;3724;1402;75;2625;988;53;0	705;20	448;7	699;0	411;164;0;0;0;164;99;65;0;0;0;164;99;65;728561;57;0;21	07;20	22;
20/05/2024;08:03;9;1;0	25;20	77;0	076;0	35;21	7;20	43;0	331;0	345;0	255;3840;1446;77;2658;1001;53;0	692;21	020;7	914;0	422;111;0;0;0;111;50;61;0;0;0;111;50;61;728592;30;0;21	07;20	22;
20/05/2024;08:08;9;1;0	25;20	77;0	074;0	35;21	7;20	43;0	321;0	345;0	247;3867;1456;78;2574;969;52;0	666;21	036;7	921;0	423;202;42;14;28;160;85;75;0;0;0;202;99;103;728694;102;0;21	07;20	22;
20/05/2024;08:13;9;1;0	25;20	77;0	074;0	35;21	8;20	44;0	311;0	334;0	238;3718;1400;75;2457;925;49;0	661;20	201;7	606;0	406;124;0;0;0;124;26;98;0;0;0;124;26;98;728704;10;0;21	07;20	22;
20/05/2024;08:18;9;1;0	25;20	77;0	074;0	35;21	8;20	44;0	303;0	334;0	229;3783;1424;76;2388;899;48;0	631;20	411;7	685;0	410;398;120;85;35;278;153;125;35;28;7;363;210;153;729029;325;1;21	07;20	22;
20/05/2024;08:23;9;1;0	25;20	77;0	074;0	35;21	8;20	40;0	335;0	367;0	260;4092;1541;82;2698;1016;54;0	659;22	228;8	370;0	447;212;65;54;11;147;80;67;29;26;3;183;108;75;729161;132;0;21	07;20	22;
20/05/2024;08:28;9;1;0	25;20	77;0	074;0	35;21	8;20	44;0	308;0	334;0	234;3762;1417;76;2446;921;49;0	650;20	391;7	678;0	410;211;7;1;6;204;72;132;0;0;0;211;73;138;729211;50;0;21	07;20	22;
20/05/2024;08:33;9;1;0	25;20	77;0	074;0	35;21	8;20	44;0	304;0	334;0	230;3773;1421;76;2403;905;48;0	637;20	385;7	676;0	410;311;15;0;15;296;143;153;0;0;0;311;143;168;729300;89;0;21	07;20	22;
20/05/2024;08:38;9;1;0	25;20	77;0	074;0	35;21	8;20	41;0	316;0	356;0	243;4032;1518;81;2538;956;51;0	630;21	744;8	187;0	437;282;36;7;29;246;102;144;0;0;0;282;109;173;729379;79;0;21	07;20	22;
20/05/2024;08:43;9;1;0	25;20	77;0	074;0	35;21	8;20	44;0	305;0	334;0	231;3779;1423;76;2417;910;49;0	639;20	431;7	693;0	411;217;36;7;29;181;36;145;0;0;0;217;43;174;729464;86;0;21	07;20	22;
20/05/2024;08:48;9;1;0	25;20	77;0	072;0	35;21	8;20	44;0	303;0	334;0	231;3756;1414;76;2402;904;48;0	639;20	308;7	646;0	408;171;17;0;17;154;4;150;0;0;0;171;4;167;729496;32;0;21	07;20	22;
20/05/2024;08:53;9;1;0	25;20	77;0	072;0	35;21	8;20	44;0	301;0	334;0	229;3757;1414;76;2372;893;48;0	631;20	270;7	632;0	407;209;20;0;20;189;46;143;0;0;0;209;46;163;729554;58;0;21	07;20	22;
20/05/2024;08:58;9;1;0	25;20	77;0	074;0	35;21	8;20	44;0	299;0	334;0	224;3780;1423;76;2336;880;47;0	618;20	329;7	654;0	409;169;26;2;24;143;21;122;0;0;0;169;23;146;729603;49;0;21	07;20	22;
20/05/2024;09:03;9;1;0	25;20	77;0	074;0	35;21	8;20	41;0	308;0	356;0	234;4047;1524;81;2437;917;49;0	602;21	685;8	165;0	436;174;12;1;11;162;56;106;0;0;0;174;57;117;729656;52;0;21	07;20	22;
20/05/2024;09:08;9;1;0	25;20	77;0	074;0	35;21	8;20	43;0	296;0	345;0	222;3908;1471;79;2298;865;46;0	588;20	869;7	858;0	419;98;14;7;7;84;19;65;0;0;0;98;26;72;729669;14;0;21	07;20	22;
20/05/2024;09:13;9;1;0	25;20	77;0	074;0	35;21	8;20	41;0	312;0	356;0	239;4028;1517;81;2485;936;50;0	617;21	659;8	155;0	435;73;0;0;0;73;9;64;0;0;0;73;9;64;729674;5;0;21	07;20	22;
20/05/2024;09:18;9;1;0	25;20	77;0	074;0	35;21	8;20	41;0	303;0	356;0	229;4062;1529;82;2395;902;48;0	590;21	698;8	170;0	436;54;0;0;0;54;29;25;0;0;0;54;29;25;729687;13;0;21	07;20	22;
20/05/2024;09:23;9;1;0	25;20	77;0	074;0	35;21	8;20	41;0	305;0	356;0	231;4045;1523;81;2406;906;48;0	595;21	637;8	147;0	435;64;0;0;0;64;29;35;0;0;0;64;29;35;729697;10;0;21	07;20	22;
20/05/2024;09:28;9;1;0	25;20	77;0	073;0	35;21	8;20	41;0	303;0	356;0	230;4065;1531;82;2407;906;48;0	592;21	731;8	182;0	437;62;16;4;12;46;24;22;0;0;0;62;28;34;729717;20;0;21	07;20	22;
20/05/2024;09:33;9;1;0	25;20	77;0	073;0	35;21	8;20	38;0	323;0	388;0	250;4411;1661;89;2600;979;52;0	589;23	563;8	872;0	474;796;228;154;74;568;421;147;22;20;2;774;555;219;730205;488;2;21	07;20	22;
20/05/2024;09:38;9;1;0	25;20	77;0	074;0	35;21	8;20	35;0	350;0	421;0	277;4734;1783;95;2859;1077;57;0	604;25	377;9	555;0	510;1004;262;196;66;742;603;139;73;64;9;931;735;196;730786;581;2;21	17;20	22;
20/05/2024;09:43;9;1;0	25;20	77;0	074;0	35;21	8;20	36;0	350;0	410;0	277;4608;1735;93;2868;1080;58;0	622;24	811;9	342;0	499;251;41;19;22;210;130;80;0;0;0;251;149;102;730860;74;0;21	24;20	22;
20/05/2024;09:48;9;1;0	25;20	77;0	074;0	35;21	8;20	36;0	349;0	410;0	274;4616;1738;93;2843;1070;57;0	616;24	814;9	343;0	499;507;187;117;70;320;247;73;36;31;5;471;333;138;731159;299;1;21	24;20	22;
20/05/2024;09:53;9;1;0	25;20	77;0	074;0	35;21	8;20	36;0	356;0	410;0	282;4588;1728;92;2916;1098;59;0	636;24	781;9	331;0	498;850;260;170;90;590;419;171;209;152;57;641;437;204;731528;368;1;21	24;20	23;
20/05/2024;09:58;9;1;0	25;20	77;0	075;0	35;21	8;20	36;0	356;0	410;0	281;4630;1743;93;2932;1104;59;0	633;24	992;9	410;0	502;944;368;261;107;576;410;166;186;152;34;758;519;239;732164;636;2;21	31;20	23;
20/05/2024;10:03;9;1;0	25;20	77;0	075;0	35;21	8;20	36;0	357;0	410;0	282;4598;1731;92;2922;1100;59;0	636;24	835;9	351;0	499;429;54;15;39;375;236;139;0;0;0;429;251;178;732357;193;1;21	31;20	23;
20/05/2024;10:08;9;1;0	25;20	77;0	074;0	35;21	8;20	38;0	336;0	388;0	263;4402;1658;88;2746;1034;55;0	624;23	710;8	928;0	477;557;80;8;72;477;293;184;0;0;0;557;301;256;732648;291;1;21	31;20	23;
20/05/2024;10:13;9;1;0	25;20	77;0	074;0	35;21	8;20	38;0	340;0	388;0	267;4380;1649;88;2782;1048;56;0	635;23	654;8	906;0	475;357;83;25;58;274;151;123;0;0;0;357;176;181;732904;256;1;21	31;20	23;
20/05/2024;10:18;9;1;0	25;20	77;0	074;0	35;21	9;20	38;0	326;0	388;0	253;4411;1661;89;2630;990;53;0	596;23	603;8	887;0	474;460;117;84;33;343;260;83;30;26;4;430;318;112;733206;301;1;21	31;20	23;
20/05/2024;10:23;9;1;0	25;20	77;0	074;0	35;21	9;20	38;0	323;0	388;0	249;4423;1665;89;2597;978;52;0	587;23	612;8	891;0	475;32;0;0;0;32;2;30;0;0;0;32;2;30;733206;1;0;21	31;20	23;
20/05/2024;10:28;9;1;0	25;20	77;0	073;0	35;21	9;20	40;0	308;0	367;0	235;4185;1576;84;2454;924;49;0	586;22	341;8	412;0	449;102;0;0;0;102;0;102;0;0;0;102;0;102;733206;0;0;21	31;20	23;
20/05/2024;10:33;9;1;0	25;20	77;0	073;0	35;21	8;20	41;0	306;0	356;0	234;4051;1525;81;2439;918;49;0	602;21	706;8	173;0	436;147;2;1;1;145;8;137;0;0;0;147;9;138;733215;8;0;21	31;20	23;
20/05/2024;10:38;9;1;0	25;20	77;0	074;0	35;21	9;20	44;0	295;0	334;0	221;3800;1431;76;2308;869;46;0	607;20	384;7	675;0	410;133;15;0;15;118;10;108;0;0;0;133;10;123;733242;27;0;21	31;20	23;
20/05/2024;10:43;9;1;0	25;20	77;0	074;0	35;21	9;20	43;0	297;0	345;0	224;3937;1482;79;2335;879;47;0	593;21	049;7	926;0	423;69;13;3;10;56;17;39;0;0;0;69;20;49;733263;21;0;21	31;20	23;
20/05/2024;10:48;9;1;0	25;20	77;0	072;0	35;21	9;20	44;0	280;0	334;0	208;3832;1443;77;2167;816;44;0	565;20	350;7	662;0	409;33;0;0;0;33;19;14;0;0;0;33;19;14;733270;8;0;21	31;20	23;
20/05/2024;10:53;9;1;0	25;20	77;0	072;0	35;21	9;20	44;0	286;0	334;0	214;3795;1429;76;2216;834;45;0	584;20	246;7	623;0	407;15;0;0;0;15;5;10;0;0;0;15;5;10;733272;2;0;21	31;20	23;
20/05/2024;10:58;9;1;0	25;20	77;0	071;0	35;21	9;20	44;0	281;0	334;0	210;3801;1431;76;2179;820;44;0	573;20	224;7	615;0	406;9;1;0;1;8;0;8;0;0;0;9;0;9;733273;0;0;21	31;20	23;
20/05/2024;11:03;9;1;0	25;20	77;0	071;0	35;21	9;20	44;0	292;0	334;0	221;3805;1433;76;2312;870;46;0	607;20	416;7	687;0	410;38;13;0;13;25;5;20;0;0;0;38;5;33;733283;10;0;21	32;20	23;
20/05/2024;11:08;9;1;0	25;20	77;0	070;0	35;21	9;20	44;0	280;0	334;0	210;3823;1440;77;2182;822;44;0	571;20	332;7	655;0	409;46;18;8;10;28;5;23;0;0;0;46;13;33;733293;11;0;21	32;20	23;
20/05/2024;11:13;9;1;0	25;20	77;0	070;0	35;21	9;20	47;0	270;0	302;0	200;3413;1285;69;2071;780;42;0	607;18	309;6	894;0	368;37;26;7;19;11;3;8;0;0;0;37;10;27;733302;9;0;21	32;20	23;
20/05/2024;11:18;9;1;0	25;20	77;0	069;0	35;22	0;20	44;0	280;0	334;0	210;3818;1438;77;2189;824;44;0	573;20	318;7	650;0	408;5;5;0;5;0;0;0;0;0;0;5;0;5;733302;0;0;21	32;20	23;
20/05/2024;11:23;9;1;0	25;20	77;0	069;0	35;22	0;20	44;0	278;0	334;0	209;3832;1443;77;2177;820;44;0	568;20	366;7	669;0	409;24;10;2;8;14;1;13;0;0;0;24;3;21;733308;6;0;21	32;20	23;
20/05/2024;11:28;9;1;0	25;20	77;0	069;0	35;22	0;20	45;0	267;0	324;0	197;3680;1386;74;2032;765;41;0	552;19	481;7	335;0	392;81;33;10;23;48;12;36;0;0;0;81;22;59;733332;24;0;21	32;20	23;
20/05/2024;11:33;9;1;0	25;20	77;0	069;0	35;22	1;20	47;0	263;0	302;0	194;3453;1300;69;2025;762;41;0	586;18	434;6	941;0	371;17;11;6;5;6;2;4;0;0;0;17;8;9;733337;5;0;21	32;20	23;
20/05/2024;11:38;9;1;0	25;20	77;0	069;0	35;22	1;20	45;0	268;0	324;0	199;3700;1393;74;2063;777;41;0	558;19	612;7	384;0	394;323;17;8;9;306;251;55;0;0;0;323;259;64;733392;55;0;21	32;20	23;
20/05/2024;11:43;9;1;0	25;20	77;0	069;0	35;22	1;20	45;0	271;0	324;0	202;3717;1399;75;2112;795;42;0	568;19	753;7	437;0	397;30;0;0;0;30;16;14;0;0;0;30;16;14;733396;4;0;21	32;20	23;
20/05/2024;11:48;9;1;0	25;20	77;0	069;0	35;22	1;20	46;0	262;0	313;0	194;3591;1352;72;2022;761;41;0	563;19	059;7	176;0	383;44;0;0;0;44;29;15;0;0;0;44;29;15;733406;9;0;21	32;20	23;
20/05/2024;11:53;9;1;0	25;20	77;0	069;0	35;22	1;20	46;0	267;0	313;0	198;3575;1346;72;2063;777;41;0	577;19	038;7	168;0	383;3;0;0;0;3;0;3;0;0;0;3;0;3;733406;0;0;21	32;20	23;
20/05/2024;11:58;9;1;0	25;20	77;0	072;0	35;22	1;20	44;0	272;0	334;0	200;3867;1456;78;2097;789;42;0	542;20	421;7	689;0	410;8;0;0;0;8;1;7;0;0;0;8;1;7;733406;0;0;21	32;20	23;
20/05/2024;12:03;9;1;0	25;20	77;0	072;0	35;22	2;20	44;0	283;0	334;0	211;3810;1435;77;2194;826;44;0	576;20	285;7	638;0	408;34;15;0;15;19;0;19;0;0;0;34;0;34;733415;9;0;21	32;20	23;
20/05/2024;12:08;9;1;0	25;20	77;0	071;0	35;22	2;20	44;0	273;0	334;0	202;3833;1443;77;2098;790;42;0	547;20	270;7	632;0	407;90;39;17;22;51;4;47;0;0;0;90;21;69;733440;26;0;21	32;20	23;
20/05/2024;12:13;9;1;0	25;20	77;0	071;0	35;22	2;20	44;0	293;0	334;0	222;3790;1427;76;2312;871;46;0	610;20	346;7	661;0	409;224;91;61;30;133;85;48;35;31;4;189;115;74;733564;123;0;21	32;20	23;
20/05/2024;12:18;9;1;0	25;20	77;0	062;0	35;22	2;20	41;0	301;0	356;0	239;4022;1514;81;2482;934;50;0	617;21	628;8	144;0	435;549;248;171;77;301;212;89;28;23;5;521;360;161;733827;263;1;21	32;20	23;
20/05/2024;12:23;9;1;0	25;20	77;0	062;0	35;22	2;20	36;0	342;0	410;0	280;4609;1735;93;2909;1095;58;0	631;24	869;9	364;0	500;872;326;225;101;546;443;103;112;99;13;760;569;191;734594;767;3;21	44;20	26;
20/05/2024;12:28;9;1;0	25;20	77;0	063;0	35;22	2;20	36;0	338;0	410;0	275;4626;1742;93;2860;1077;57;0	618;24	884;9	370;0	500;529;141;79;62;388;317;71;47;41;6;482;355;127;735050;456;2;21	48;20	33;
20/05/2024;12:33;9;1;0	25;20	77;0	063;0	35;22	3;20	38;0	340;0	388;0	277;4341;1635;87;2879;1084;58;0	663;23	603;8	887;0	474;343;147;76;71;196;108;88;31;25;6;312;159;153;735191;141;0;21	48;20	33;
20/05/2024;12:38;9;1;0	25;20	77;0	063;0	35;22	3;20	38;0	348;0	388;0	285;4329;1630;87;2972;1119;60;0	687;23	664;8	910;0	476;865;494;375;119;371;270;101;306;237;69;559;408;151;735631;440;1;21	53;20	33;
20/05/2024;12:43;9;1;0	25;20	77;0	063;0	35;22	3;20	36;0	362;0	410;0	299;4564;1719;92;3113;1172;63;0	682;24	925;9	385;0	501;124;40;2;38;84;42;42;0;0;0;124;44;80;735697;66;0;21	53;20	33;
20/05/2024;12:48;9;1;0	25;20	77;0	064;0	35;22	3;20	36;0	355;0	410;0	292;4601;1732;92;3046;1147;61;0	662;25	008;9	416;0	503;587;234;148;86;353;243;110;85;70;15;502;321;181;735956;259;1;21	53;20	33;
20/05/2024;12:53;9;1;0	25;20	77;0	064;0	35;22	3;20	38;0	350;0	388;0	286;4331;1631;87;2984;1124;60;0	689;23	691;8	920;0	476;696;322;211;111;374;294;80;112;91;21;584;414;170;736439;483;2;21	54;20	33;
20/05/2024;12:58;9;1;0	25;20	77;0	064;0	35;22	3;20	38;0	345;0	388;0	281;4345;1636;87;2932;1104;59;0	675;23	687;8	919;0	476;233;90;12;78;143;94;49;0;0;0;233;106;127;736825;385;1;21	54;20	33;
20/05/2024;13:03;9;1;0	25;20	77;0	064;0	35;22	3;20	37;0	355;0	399;0	292;4438;1671;89;3032;1142;61;0	683;24	243;9	128;0	487;134;36;7;29;98;52;46;0;0;0;134;59;75;736865;40;0;21	54;20	33;
20/05/2024;13:08;9;1;0	25;20	77;0	064;0	35;22	3;20	38;0	344;0	388;0	280;4337;1633;87;2916;1098;59;0	672;23	630;8	898;0	475;75;43;21;22;32;13;19;0;0;0;75;34;41;736894;29;0;21	54;20	33;
20/05/2024;13:13;9;1;0	25;20	77;0	064;0	35;22	3;20	41;0	313;0	356;0	249;3992;1503;80;2593;977;52;0	650;21	632;8	145;0	435;35;20;7;13;15;7;8;0;0;0;35;14;21;736907;13;0;21	54;20	33;
20/05/2024;13:18;9;1;0	25;20	77;0	063;0	35;22	3;20	43;0	308;0	345;0	245;3885;1463;78;2566;966;52;0	660;21	110;7	949;0	424;3;2;0;2;1;1;0;0;0;0;3;1;2;736908;1;0;21	54;20	33;
20/05/2024;13:23;9;1;0	25;20	77;0	063;0	35;22	3;20	44;0	304;0	334;0	241;3748;1411;75;2519;948;51;0	672;20	421;7	689;0	410;48;38;11;27;10;4;6;0;0;0;48;15;33;736916;8;0;21	54;20	33;
20/05/2024;13:28;9;1;0	25;20	77;0	062;0	35;22	3;20	44;0	289;0	334;0	227;3765;1418;76;2357;888;47;0	626;20	290;7	640;0	408;23;17;7;10;6;2;4;0;0;0;23;9;14;736924;8;0;21	54;20	33;
20/05/2024;13:33;9;1;0	25;20	77;0	062;0	35;22	3;20	44;0	291;0	334;0	229;3777;1422;76;2395;902;48;0	634;20	395;7	679;0	410;58;41;7;34;17;11;6;0;0;0;58;18;40;736936;12;0;21	54;20	33;
20/05/2024;13:38;9;1;0	25;20	77;0	064;0	35;22	3;20	44;0	285;0	334;0	221;3817;1437;77;2319;873;47;0	607;20	479;7	711;0	412;4;1;0;1;3;1;2;0;0;0;4;1;3;736937;0;0;21	54;20	33;
20/05/2024;13:43;9;1;0	25;20	77;0	064;0	35;22	3;20	44;0	285;0	334;0	221;3783;1424;76;2298;865;46;0	607;20	295;7	642;0	408;10;7;0;7;3;1;2;0;0;0;10;1;9;736939;2;0;21	54;20	33;
20/05/2024;13:48;9;1;0	25;20	77;0	062;0	35;22	3;20	47;0	272;0	302;0	210;3406;1282;68;2197;827;44;0	645;18	437;6	942;0	371;6;5;0;5;1;1;0;0;0;0;6;1;5;736939;0;0;21	54;20	33;
20/05/2024;13:53;9;1;0	25;20	77;0	062;0	35;22	3;20	47;0	273;0	302;0	211;3373;1270;68;2186;823;44;0	648;18	274;6	881;0	367;12;11;0;11;1;0;1;0;0;0;12;0;12;736940;1;0;21	54;20	33;
20/05/2024;13:58;9;1;0	25;20	77;0	063;0	35;22	3;20	44;0	283;0	334;0	220;3806;1433;76;2302;867;46;0	605;20	405;7	683;0	410;9;1;0;1;8;5;3;0;0;0;9;5;4;736943;4;0;21	54;20	33;
20/05/2024;14:03;9;1;0	25;20	77;0	063;0	35;22	3;20	44;0	283;0	334;0	220;3788;1426;76;2291;863;46;0	605;20	312;7	648;0	408;29;13;4;9;16;8;8;0;0;0;29;12;17;736952;9;0;21	54;20	33;
20/05/2024;14:08;9;1;0	25;20	77;0	062;0	35;22	3;20	44;0	281;0	334;0	219;3761;1416;76;2255;849;45;0	600;20	140;7	583;0	405;12;7;1;6;5;1;4;0;0;0;12;2;10;736956;4;0;21	54;20	33;
20/05/2024;14:13;9;1;0	25;20	77;0	062;0	35;22	3;20	44;0	286;0	334;0	224;3787;1426;76;2331;878;47;0	615;20	356;7	665;0	409;64;17;6;11;47;9;38;0;0;0;64;15;49;736968;12;0;21	54;20	33;
20/05/2024;14:18;9;1;0	25;20	77;0	062;0	35;22	3;20	47;0	272;0	302;0	210;3416;1286;69;2204;830;44;0	645;18	493;6	963;0	372;44;32;5;27;12;5;7;0;0;0;44;10;34;736978;10;0;21	54;20	33;
20/05/2024;14:23;9;1;0	25;20	77;0	062;0	35;22	3;20	47;0	265;0	302;0	203;3410;1284;69;2109;794;42;0	618;18	345;6	908;0	369;35;18;2;16;17;1;16;0;0;0;35;3;32;736986;8;0;21	54;20	33;
20/05/2024;14:28;9;1;0	25;20	77;0	060;0	35;22	3;20	47;0	258;0	302;0	198;3446;1297;69;2070;780;42;0	601;18	457;6	949;0	371;14;7;4;3;7;0;7;0;0;0;14;4;10;736990;4;0;21	54;20	33;
20/05/2024;14:33;9;1;0	25;20	77;0	060;0	35;22	3;20	47;0	261;0	302;0	200;3425;1290;69;2088;786;42;0	610;18	386;6	923;0	370;8;3;0;3;5;1;4;0;0;0;8;1;7;736993;3;0;21	54;20	33;
20/05/2024;14:38;9;1;0	25;20	77;0	061;0	35;22	3;20	45;0	279;0	324;0	218;3658;1377;74;2268;854;46;0	620;19	685;7	412;0	396;3;0;0;0;3;3;0;0;0;0;3;3;0;736994;1;0;21	54;20	33;
20/05/2024;14:43;9;1;0	25;20	77;0	061;0	35;22	3;20	46;0	278;0	313;0	217;3514;1323;71;2256;850;45;0	642;19	008;7	157;0	382;20;17;4;13;3;1;2;0;0;0;20;5;15;736997;3;0;21	54;20	33;
20/05/2024;14:48;9;1;0	25;20	77;0	062;0	35;22	3;20	47;0	266;0	302;0	204;3409;1283;69;2118;798;43;0	621;18	349;6	909;0	369;72;36;12;24;36;23;13;0;0;0;72;35;37;737021;25;0;21	54;20	33;
20/05/2024;14:53;9;1;0	25;20	77;0	062;0	35;22	3;20	49;0	256;0	280;0	194;3153;1187;63;2014;758;40;0	639;17	042;6	417;0	343;25;18;1;17;7;0;7;0;0;0;25;1;24;737024;3;0;21	54;20	33;
20/05/2024;14:58;9;1;0	25;20	77;0	064;0	35;22	3;20	47;0	267;0	302;0	203;3427;1290;69;2119;798;43;0	618;18	434;6	941;0	371;46;30;9;21;16;5;11;0;0;0;46;14;32;737037;12;0;21	54;20	33;
20/05/2024;15:03;9;1;0	25;20	77;0	064;0	35;22	3;20	47;0	267;0	302;0	203;3423;1289;69;2117;797;43;0	618;18	411;6	932;0	370;30;15;5;10;15;5;10;0;0;0;30;10;20;737046;9;0;21	54;20	33;
20/05/2024;15:08;9;1;0	25;20	77;0	062;0	35;22	4;20	47;0	264;0	302;0	202;3411;1285;69;2100;791;42;0	616;18	338;6	905;0	369;0;0;0;0;0;0;0;0;0;0;0;0;0;737046;0;0;21	54;20	33;
20/05/2024;15:13;9;1;0	25;20	77;0	062;0	35;22	4;20	47;0	265;0	302;0	203;3419;1287;69;2114;796;42;0	618;18	390;6	924;0	370;307;109;50;59;198;109;89;0;0;0;307;159;148;737139;93;0;21	54;20	33;
20/05/2024;15:18;9;1;0	25;20	77;0	062;0	35;22	4;20	44;0	291;0	334;0	229;3743;1409;75;2364;890;48;0	631;20	199;7	605;0	406;845;408;300;108;437;298;139;52;43;9;793;555;238;737484;345;1;21	58;20	36;
20/05/2024;15:23;9;1;0	25;20	77;0	062;0	35;22	4;20	38;0	339;0	388;0	277;4375;1647;88;2901;1092;58;0	663;23	783;8	955;0	478;216;51;16;35;165;91;74;0;0;0;216;107;109;737572;89;0;21	58;20	36;
20/05/2024;15:28;9;1;0	25;20	77;0	063;0	35;22	4;20	38;0	346;0	388;0	284;4302;1620;86;2933;1105;59;0	682;23	493;8	846;0	472;407;166;111;55;241;155;86;66;55;11;341;211;130;737728;156;1;21	62;20	36;
20/05/2024;15:33;9;1;0	25;20	77;0	063;0	35;22	4;20	36;0	365;0	410;0	302;4604;1734;93;3171;1194;64;0	689;25	184;9	483;0	506;1005;469;349;120;536;402;134;258;204;54;747;547;200;738234;506;2;21	68;20	40;
20/05/2024;15:38;9;1;0	25;20	77;0	064;0	35;22	4;20	34;0	388;0	431;0	324;4750;1789;95;3352;1262;67;0	706;26	086;9	822;0	524;1036;306;211;95;730;549;181;75;60;15;961;700;261;738787;552;2;21	73;20	40;
20/05/2024;15:43;9;1;0	25;20	77;0	064;0	35;22	4;20	38;0	355;0	388;0	291;4285;1614;86;3013;1135;61;0	703;23	518;8	855;0	473;1156;677;520;157;479;350;129;334;266;68;822;604;218;739369;582;2;21	73;20	40;
20/05/2024;15:48;9;1;0	25;20	77;0	064;0	35;22	4;20	38;0	350;0	388;0	287;4340;1634;87;3000;1130;60;0	691;23	750;8	943;0	477;668;271;206;65;397;322;75;59;49;10;609;479;130;739767;398;1;21	74;20	40;
20/05/2024;15:53;9;1;0	25;20	77;0	064;0	35;22	4;20	36;0	367;0	410;0	303;4563;1718;92;3163;1191;64;0	693;24	985;9	408;0	502;499;239;167;72;260;185;75;42;32;10;457;320;137;740107;339;1;21	74;20	40;
20/05/2024;15:58;9;1;0	25;20	77;0	064;0	35;22	4;20	37;0	357;0	399;0	293;4454;1677;90;3063;1153;62;0	688;24	355;9	171;0	490;885;360;240;120;525;393;132;45;37;8;840;596;244;740485;379;1;21	74;20	46;
20/05/2024;16:03;9;1;0	25;20	77;0	064;0	35;22	4;20	38;0	359;0	388;0	295;4311;1623;87;3083;1161;62;0	715;23	726;8	934;0	477;966;653;488;165;313;221;92;325;251;74;641;458;183;741018;533;2;21	79;20	46;
20/05/2024;16:08;9;1;0	25;20	77;0	064;0	35;22	4;20	36;0	369;0	410;0	305;4561;1717;92;3182;1198;64;0	698;24	997;9	412;0	502;95;56;7;49;39;5;34;0;0;0;95;12;83;741039;21;0;21	79;20	46;
20/05/2024;16:13;9;1;0	25;20	77;0	064;0	35;22	4;20	38;0	365;0	388;0	301;4272;1608;86;3126;1177;63;0	732;23	601;8	886;0	474;250;80;15;65;170;81;89;0;0;0;250;96;154;741144;105;0;21	79;20	46;
20/05/2024;16:18;9;1;0	25;20	77;0	064;0	35;22	4;20	38;0	352;0	388;0	288;4293;1616;86;2988;1125;60;0	696;23	520;8	856;0	473;83;18;3;15;65;33;32;0;0;0;83;36;47;741168;24;0;21	79;20	46;
20/05/2024;16:23;9;1;0	25;20	77;0	064;0	35;22	4;20	41;0	337;0	356;0	274;3932;1481;79;2849;1073;57;0	724;21	687;8	166;0	436;21;9;0;9;12;5;7;0;0;0;21;5;16;741171;3;0;21	79;20	46;
20/05/2024;16:28;9;1;0	25;20	77;0	063;0	35;22	4;20	41;0	323;0	356;0	260;3971;1495;80;2712;1021;55;0	683;21	691;8	167;0	436;2;0;0;0;2;0;2;0;0;0;2;0;2;741171;0;0;21	79;20	46;
20/05/2024;16:33;9;1;0	25;20	77;0	063;0	35;22	5;20	44;0	309;0	334;0	246;3739;1408;75;2574;969;52;0	688;20	451;7	700;0	411;0;0;0;0;0;0;0;0;0;0;0;0;0;741171;0;0;21	79;20	46;
20/05/2024;16:38;9;1;0	25;20	77;0	064;0	35;22	5;20	44;0	296;0	334;0	233;3741;1408;75;2412;908;48;0	645;20	248;7	624;0	407;0;0;0;0;0;0;0;0;0;0;0;0;0;741171;0;0;21	79;20	46;
20/05/2024;16:43;9;1;0	25;20	77;0	064;0	35;22	5;20	44;0	301;0	334;0	237;3729;1404;75;2455;924;49;0	658;20	252;7	625;0	407;32;17;9;8;15;8;7;0;0;0;32;17;15;741186;15;0;21	79;20	46;
20/05/2024;16:48;9;1;0	25;20	77;0	063;0	35;22	5;20	44;0	296;0	334;0	234;3755;1414;75;2431;915;49;0	648;20	338;7	658;0	409;45;26;8;18;19;3;16;0;0;0;45;11;34;741205;19;0;21	79;20	46;
20/05/2024;16:53;9;1;0	25;20	77;0	063;0	35;22	5;20	45;0	291;0	324;0	229;3639;1370;73;2388;899;48;0	656;19	753;7	438;0	397;1;0;0;0;1;0;1;0;0;0;1;0;1;741205;0;0;21	80;20	46;
20/05/2024;16:58;9;1;0	25;20	77;0	064;0	35;22	4;20	45;0	291;0	324;0	227;3651;1375;73;2375;894;48;0	650;19	788;7	451;0	398;25;0;0;0;25;11;14;0;0;0;25;11;14;741211;5;0;21	80;20	46;
20/05/2024;17:03;9;1;0	25;20	77;0	064;0	35;22	5;20	44;0	293;0	334;0	229;3770;1420;76;2391;900;48;0	634;20	358;7	665;0	409;8;0;0;0;8;2;6;0;0;0;8;2;6;741212;1;0;21	80;20	46;
20/05/2024;17:08;9;1;0	25;20	77;0	062;0	35;22	4;20	47;0	271;0	302;0	210;3388;1276;68;2176;819;44;0	642;18	330;6	902;0	368;24;2;0;2;22;13;9;0;0;0;24;13;11;741217;6;0;21	80;20	46;
20/05/2024;17:13;9;1;0	25;20	77;0	062;0	35;22	5;20	46;0	279;0	313;0	217;3503;1319;70;2250;847;45;0	642;18	951;7	136;0	381;51;12;6;6;39;9;30;0;0;0;51;15;36;741227;10;0;21	80;20	46;
20/05/2024;17:18;9;1;0	25;20	77;0	063;0	35;22	5;20	47;0	270;0	302;0	207;3379;1272;68;2140;806;43;0	633;18	243;6	869;0	367;32;29;1;28;3;1;2;0;0;0;32;2;30;741228;1;0;21	80;20	46;
20/05/2024;17:23;9;1;0	25;20	77;0	063;0	35;22	5;20	47;0	271;0	302;0	208;3402;1281;68;2165;815;44;0	636;18	380;6	921;0	369;146;19;11;8;127;104;23;0;0;0;146;115;31;741268;39;0;21	80;20	46;
20/05/2024;17:28;9;1;0	25;20	77;0	062;0	35;22	5;20	47;0	262;0	302;0	200;3423;1289;69;2087;786;42;0	610;18	374;6	918;0	369;7;3;0;3;4;1;3;0;0;0;7;1;6;741269;2;0;21	80;20	46;
20/05/2024;17:33;9;1;0	25;20	77;0	062;0	35;22	4;20	47;0	271;0	302;0	210;3398;1280;68;2182;822;44;0	642;18	383;6	922;0	370;14;6;0;6;8;6;2;0;0;0;14;6;8;741274;4;0;21	80;20	46;
20/05/2024;17:38;9;1;0	25;20	77;0	062;0	35;22	4;20	47;0	268;0	302;0	206;3400;1280;68;2143;807;43;0	630;18	342;6	906;0	369;18;0;0;0;18;2;16;0;0;0;18;2;16;741274;0;0;21	80;20	46;
20/05/2024;17:43;9;1;0	25;20	77;0	062;0	35;22	4;20	47;0	274;0	302;0	212;3387;1275;68;2205;830;44;0	651;18	360;6	913;0	369;19;6;2;4;13;0;13;0;0;0;19;2;17;741281;6;0;21	80;20	46;
20/05/2024;17:48;9;1;0	25;20	77;0	062;0	35;22	5;20	47;0	264;0	302;0	202;3421;1288;69;2105;793;42;0	616;18	388;6	924;0	370;99;26;17;9;73;48;25;0;0;0;99;65;34;741316;35;0;21	80;20	46;
20/05/2024;17:53;9;1;0	25;20	77;0	062;0	35;22	4;20	47;0	273;0	302;0	211;3388;1276;68;2196;827;44;0	648;18	356;6	911;0	369;29;9;1;8;20;4;16;0;0;0;29;5;24;741319;3;0;21	80;20	46;
20/05/2024;17:58;9;1;0	25;20	77;0	062;0	35;22	4;20	47;0	264;0	302;0	202;3429;1291;69;2110;795;42;0	616;18	431;6	940;0	370;35;34;0;34;1;1;0;0;0;0;35;1;34;741320;1;0;21	80;20	46;
20/05/2024;18:03;9;1;0	25;20	77;0	062;0	35;22	4;20	47;0	267;0	302;0	205;3389;1276;68;2116;797;43;0	624;18	255;6	874;0	367;34;18;0;18;16;8;8;0;0;0;34;8;26;741330;10;0;21	80;20	46;
20/05/2024;18:08;9;1;0	25;20	77;0	061;0	35;22	4;20	47;0	268;0	302;0	207;3418;1287;69;2164;815;44;0	633;18	450;6	947;0	371;77;17;5;12;60;38;22;0;0;0;77;43;34;741351;21;0;21	80;20	46;
20/05/2024;18:13;9;1;0	25;20	77;0	061;0	35;22	3;20	47;0	271;0	302;0	210;3375;1271;68;2167;816;44;0	642;18	258;6	875;0	367;144;27;20;7;117;72;45;0;0;0;144;92;52;741396;45;0;21	80;20	46;
20/05/2024;18:18;9;1;0	25;20	77;0	064;0	35;22	3;20	47;0	266;0	302;0	202;3431;1292;69;2112;795;42;0	616;18	444;6	945;0	371;503;178;110;68;325;224;101;6;3;3;497;331;166;741557;160;1;21	80;20	50;
20/05/2024;18:23;9;1;0	25;20	77;0	064;0	35;22	3;20	45;0	286;0	324;0	223;3635;1369;73;2314;871;47;0	637;19	636;7	394;0	395;519;219;142;77;300;214;86;40;35;5;479;321;158;741788;231;1;21	81;20	61;
20/05/2024;18:28;9;1;0	25;20	77;0	062;0	35;22	3;20	38;0	338;0	388;0	276;4346;1636;87;2871;1081;58;0	661;23	612;8	891;0	475;193;72;8;64;121;69;52;0;0;0;193;77;116;741841;53;0;21	81;20	61;
20/05/2024;18:33;9;1;0	25;20	77;0	062;0	35;22	3;20	38;0	355;0	388;0	293;4317;1626;87;3056;1151;61;0	708;23	720;8	931;0	477;146;41;9;32;105;46;59;0;0;0;146;55;91;741883;42;0;21	81;20	63;
20/05/2024;18:38;9;1;0	25;20	77;0	065;0	35;22	3;20	36;0	382;0	410;0	317;4521;1702;91;3297;1242;66;0	729;24	964;9	400;0	502;156;61;18;43;95;43;52;0;0;0;156;61;95;741927;45;0;21	88;20	63;
20/05/2024;18:43;9;1;0	25;20	77;0	065;0	35;22	3;20	36;0	375;0	410;0	309;4578;1724;92;3245;1222;65;0	709;25	156;9	472;0	506;200;48;1;47;152;80;72;0;0;0;200;81;119;741994;66;0;21	88;20	63;
20/05/2024;18:48;9;1;0	25;20	77;0	065;0	35;22	2;20	36;0	377;0	410;0	312;4554;1715;92;3259;1227;66;0	716;25	064;9	437;0	504;194;96;71;25;98;55;43;33;29;4;161;97;64;742117;123;0;21	92;20	63;
20/05/2024;18:53;9;1;0	25;20	77;0	065;0	35;22	2;20	39;0	350;0	378;0	284;4184;1575;84;2960;1114;59;0	707;22	984;8	654;0	462;14;6;0;6;8;0;8;0;0;0;14;0;14;742119;2;0;21	92;20	63;
20/05/2024;18:58;9;1;0	25;20	77;0	064;0	35;22	2;20	41;0	336;0	356;0	272;3937;1482;79;2831;1066;57;0	719;21	686;8	165;0	436;1;0;0;0;1;0;1;0;0;0;1;0;1;742119;0;0;21	92;20	63;
20/05/2024;19:03;9;1;0	25;20	77;0	064;0	35;22	2;20	41;0	340;0	356;0	277;3921;1476;79;2882;1085;58;0	735;21	677;8	162;0	436;0;0;0;0;0;0;0;0;0;0;0;0;0;742119;0;0;21	92;20	63;
20/05/2024;19:08;9;1;0	25;20	77;0	064;0	35;22	2;20	44;0	318;0	334;0	254;3690;1390;74;2642;995;53;0	716;20	314;7	649;0	408;44;15;5;10;29;17;12;0;0;0;44;22;22;742139;20;0;21	92;20	63;
20/05/2024;19:13;9;1;0	25;20	77;0	064;0	35;22	2;20	44;0	316;0	334;0	252;3716;1399;75;2629;990;53;0	708;20	415;7	687;0	410;1;0;0;0;1;0;1;0;0;0;1;0;1;742139;0;0;21	92;20	63;
20/05/2024;19:18;9;1;0	25;20	77;0	064;0	35;22	2;20	44;0	316;0	334;0	253;3714;1399;75;2639;994;53;0	710;20	419;7	688;0	410;51;9;5;4;42;24;18;0;0;0;51;29;22;742158;19;0;21	92;20	63;
20/05/2024;19:23;9;1;0	25;20	77;0	064;0	35;22	2;20	44;0	329;0	334;0	265;3665;1380;74;2758;1038;55;0	752;20	348;7	662;0	409;2;1;0;1;1;0;1;0;0;0;2;0;2;742158;0;0;21	92;20	63;
20/05/2024;19:28;9;1;0	25;20	77;0	064;0	35;22	1;20	44;0	311;0	334;0	248;3694;1391;74;2563;965;52;0	694;20	231;7	618;0	407;409;181;122;59;228;142;86;0;0;0;409;264;145;742321;162;1;21	92;20	63;
20/05/2024;19:33;9;1;0	25;20	77;0	064;0	35;22	1;20	39;0	347;0	378;0	284;4152;1564;83;2927;1102;59;0	705;22	799;8	584;0	458;512;199;117;82;313;196;117;6;5;1;506;308;198;742520;200;1;21	97;20	82;
20/05/2024;19:38;9;1;0	25;20	77;0	064;0	35;22	1;20	36;0	391;0	410;0	327;4500;1694;90;3406;1282;68;0	757;25	007;9	416;0	503;113;56;4;52;57;11;46;0;0;0;113;15;98;742556;36;0;21	97;20	82;
20/05/2024;19:43;9;1;0	25;20	77;0	064;0	35;22	1;20	36;0	405;0	410;0	341;4441;1672;89;3537;1332;71;0	796;24	904;9	377;0	501;112;27;2;25;85;40;45;0;0;0;112;42;70;742612;56;0;21	97;20	83;
20/05/2024;19:48;9;1;0	25;20	77;0	066;0	35;22	1;20	37;0	382;0	399;0	316;4368;1645;88;3279;1235;66;0	751;24	239;9	127;0	487;21;1;0;1;20;2;18;0;0;0;21;2;19;742614;1;0;21	98;20	83;
20/05/2024;19:53;9;1;0	25;20	77;0	066;0	35;22	1;20	38;0	389;0	388;0	323;4243;1598;85;3375;1271;68;0	795;23	790;8	958;0	478;67;18;6;12;49;17;32;0;0;0;67;23;44;742639;25;0;22	01;20	83;
20/05/2024;19:58;9;1;0	25;20	77;0	065;0	35;22	1;20	38;0	385;0	388;0	319;4237;1595;85;3328;1253;67;0	786;23	702;8	924;0	476;2;0;0;0;2;2;0;0;0;0;2;2;0;742639;0;0;22	01;20	83;
20/05/2024;20:03;9;1;0	25;20	77;0	065;0	35;22	1;20	38;0	382;0	388;0	317;4236;1595;85;3297;1241;66;0	778;23	658;8	908;0	476;152;37;17;20;115;79;36;0;0;0;152;96;56;742703;64;0;22	02;20	83;
20/05/2024;20:08;9;1;0	25;20	77;0	066;0	35;22	1;20	38;0	371;0	388;0	305;4270;1608;86;3177;1196;64;0	744;23	658;8	908;0	476;25;6;3;3;19;6;13;0;0;0;25;9;16;742712;9;0;22	02;20	83;
20/05/2024;20:13;9;1;0	25;20	77;0	066;0	35;22	1;20	41;0	363;0	356;0	297;3883;1462;78;3103;1168;62;0	799;21	789;8	204;0	438;141;38;8;30;103;50;53;0;0;0;141;58;83;742784;72;0;22	02;20	83;
20/05/2024;20:18;9;1;0	25;20	77;0	070;0	35;22	1;20	35;0	418;0	421;0	348;4575;1723;92;3615;1361;73;0	790;25	622;9	648;0	515;793;387;313;74;406;301;105;161;138;23;632;476;156;743280;495;2;22	02;20	83;
20/05/2024;20:23;9;1;0	25;20	77;0	070;0	35;22	0;20	38;0	390;0	388;0	320;4232;1594;85;3335;1256;67;0	788;23	690;8	920;0	476;825;389;274;115;436;304;132;55;47;8;770;531;239;743681;401;1;22	02;20	98;
20/05/2024;20:28;9;1;0	25;20	77;0	068;0	35;22	0;20	35;0	410;0	421;0	343;4587;1727;92;3562;1341;72;0	776;25	609;9	643;0	515;1621;809;642;167;812;628;184;578;466;112;1043;804;239;744777;1096;4;22	07;20	98;
20/05/2024;20:33;9;1;0	25;20	77;0	068;0	35;22	0;20	27;0	475;0	496;0	407;5392;2030;108;4229;1592;85;0	784;30	153;11	353;0	606;1234;563;431;132;671;511;160;187;153;34;1047;789;258;745543;766;3;22	17;20	98;
20/05/2024;20:38;9;1;0	25;20	77;0	071;0	35;22	0;20	31;0	444;0	464;0	373;5085;1915;102;3894;1466;78;0	766;28	318;10	663;0	569;1664;712;570;142;952;779;173;370;311;59;1294;1038;256;746623;1080;4;22	17;20	98;
20/05/2024;20:43;9;1;0	25;20	77;0	071;0	35;22	0;20	34;0	429;0	431;0	358;4704;1771;95;3741;1408;75;0	795;26	373;9	930;0	530;970;496;397;99;474;354;120;383;321;62;587;430;157;747277;654;2;22	18;20	99;
20/05/2024;20:48;9;1;0	25;20	77;0	070;0	35;22	0;20	35;0	406;0	421;0	336;4596;1730;92;3485;1312;70;0	758;25	549;9	620;0	514;1808;863;702;161;945;758;187;603;507;96;1205;953;252;748620;1343;4;22	21;21	05;
20/05/2024;20:53;9;1;0	25;20	77;0	070;0	35;22	0;20	27;0	479;0	496;0	409;5396;2032;108;4253;1601;85;0	788;30	205;11	373;0	607;161;82;22;60;79;35;44;0;0;0;161;57;104;748680;60;0;22	21;21	05;
20/05/2024;20:58;9;1;0	25;20	77;0	069;0	35;22	0;20	31;0	443;0	464;0	373;5109;1924;103;3911;1473;79;0	766;28	447;10	711;0	572;999;518;403;115;481;351;130;198;163;35;801;591;210;749369;689;2;22	22;21	05;
20/05/2024;21:03;9;1;0	25;20	77;0	069;0	35;21	9;20	29;0	461;0	485;0	392;5319;2003;107;4085;1538;82;0	768;29	636;11	159;0	596;1042;469;327;142;573;413;160;8;5;3;1034;735;299;749747;379;1;22	23;21	10;
20/05/2024;21:08;9;1;0	25;20	77;0	069;0	35;21	9;20	31;0	441;0	464;0	372;5087;1915;102;3874;1459;78;0	762;28	300;10	656;0	569;1387;517;392;125;870;709;161;276;237;39;1111;864;247;750482;735;2;22	35;21	19;
20/05/2024;21:13;9;1;0	25;20	77;0	069;0	35;21	9;20	27;0	480;0	496;0	411;5426;2043;109;4297;1618;86;0	792;30	397;11	445;0	611;659;221;131;90;438;315;123;32;30;2;627;416;211;751077;595;2;22	41;21	19;
20/05/2024;21:18;9;1;0	25;20	77;0	071;0	35;21	9;20	26;0	485;0	507;0	414;5561;2094;112;4334;1632;87;0	779;31	066;11	697;0	624;161;91;18;73;70;26;44;0;0;0;161;44;117;751153;76;0;22	41;21	19;
20/05/2024;21:23;9;1;0	25;20	77;0	071;0	35;21	9;20	29;0	473;0	485;0	402;5296;1994;106;4192;1578;84;0	791;29	666;11	170;0	596;55;25;6;19;30;11;19;0;0;0;55;17;38;751174;21;0;22	41;21	19;
20/05/2024;21:28;9;1;0	25;20	77;0	069;0	35;21	9;20	33;0	437;0	442;0	367;4807;1810;97;3825;1440;77;0	796;26	955;10	149;0	542;34;19;3;16;15;8;7;0;0;0;34;11;23;751186;11;0;22	41;21	19;
20/05/2024;21:33;9;1;0	25;20	77;0	069;0	35;21	9;20	36;0	410;0	410;0	340;4443;1673;89;3528;1329;71;0	794;24	903;9	377;0	501;9;0;0;0;9;6;3;0;0;0;9;6;3;751188;2;0;22	41;21	19;
20/05/2024;21:38;9;1;0	25;20	77;0	070;0	35;21	9;20	36;0	414;0	410;0	344;4465;1681;90;3599;1355;72;0	806;25	097;9	450;0	504;12;0;0;0;12;6;6;0;0;0;12;6;6;751192;4;0;22	41;21	19;
20/05/2024;21:43;9;1;0	25;20	77;0	070;0	35;21	9;20	36;0	414;0	410;0	343;4462;1680;90;3585;1350;72;0	804;25	064;9	437;0	504;268;72;47;25;196;162;34;5;4;1;263;205;58;751278;87;0;22	41;21	19;
20/05/2024;21:48;9;1;0	25;20	77;0	069;0	35;21	9;20	38;0	386;0	388;0	317;4253;1601;85;3310;1246;67;0	778;23	751;8	943;0	477;1081;461;344;117;620;472;148;61;51;10;1020;765;255;751720;442;1;22	41;21	27;
20/05/2024;21:53;9;1;0	25;20	77;0	069;0	35;21	9;20	33;0	448;0	442;0	378;4770;1796;96;3931;1480;79;0	824;26	922;10	137;0	541;195;73;25;48;122;59;63;0;0;0;195;84;111;751793;73;0;22	48;21	27;
20/05/2024;21:58;9;1;0	25;20	77;0	071;0	35;21	9;20	34;0	449;0	431;0	377;4645;1749;93;3935;1482;79;0	847;26	353;9	923;0	530;901;515;409;106;386;287;99;280;234;46;621;462;159;752588;795;3;22	51;21	27;
20/05/2024;22:03;9;1;0	25;20	77;0	071;0	35;21	9;20	31;0	468;0	464;0	397;5012;1887;101;4128;1554;83;0	824;28	282;10	649;0	568;1343;567;444;123;776;598;178;153;126;27;1190;916;274;753180;592;2;22	55;21	27;
20/05/2024;22:08;9;1;0	25;20	77;0	070;0	35;21	8;20	31;0	450;0	464;0	380;5046;1900;101;3947;1486;79;0	782;28	208;10	621;0	567;694;135;73;62;559;414;145;1;1;0;693;486;207;753375;195;1;22	55;21	42;
20/05/2024;22:13;9;1;0	25;20	77;0	070;0	35;21	8;20	31;0	466;0	464;0	396;4994;1880;100;4103;1545;82;0	822;28	170;10	607;0	566;1398;509;405;104;889;727;162;216;178;38;1182;954;228;754105;730;2;22	71;21	57;
20/05/2024;22:18;9;1;0	25;20	77;0	072;0	35;21	8;20	24;0	520;0	529;0	448;5722;2154;115;4665;1757;94;0	815;32	228;12	135;0	648;1434;592;451;141;842;672;170;146;123;23;1288;1000;288;755052;948;3;22	72;21	57;
20/05/2024;22:23;9;1;0	25;20	77;0	072;0	35;21	8;20	26;0	499;0	507;0	427;5478;2063;110;4435;1670;89;0	810;30	815;11	603;0	619;1992;900;734;166;1092;882;210;522;449;73;1470;1167;303;756471;1419;5;22	80;21	60;
20/05/2024;22:28;9;1;0	25;20	77;0	073;0	35;21	9;20	23;0	539;0	539;0	466;5858;2206;118;4893;1842;98;0	835;33	147;12	481;0	666;255;82;18;64;173;89;84;0;0;0;255;107;148;756656;185;1;22	80;21	60;
20/05/2024;22:33;9;1;0	25;20	77;0	073;0	35;21	9;20	25;0	509;0	518;0	436;5564;2095;112;4505;1696;91;0	810;31	297;11	784;0	629;97;26;8;18;71;36;35;0;0;0;97;44;53;756713;56;0;22	80;21	60;
20/05/2024;22:38;9;1;0	25;20	77;0	074;0	35;21	9;20	33;0	464;0	442;0	391;4728;1780;95;4054;1527;81;0	857;26	888;10	124;0	540;76;34;8;26;42;14;28;0;0;0;76;22;54;756768;56;0;22	80;21	60;
20/05/2024;22:43;9;1;0	25;20	77;0	074;0	35;21	9;20	34;0	448;0	431;0	374;4664;1756;94;3908;1472;79;0	838;26	405;9	942;0	531;20;9;4;5;11;4;7;0;0;0;20;8;12;756780;11;0;22	80;21	60;
20/05/2024;22:48;9;1;0	25;20	77;0	072;0	35;21	9;20	33;0	458;0	442;0	386;4736;1783;95;3997;1505;80;0	844;26	848;10	109;0	540;190;69;21;48;121;45;76;0;0;0;190;66;124;756905;125;0;22	80;21	60;
20/05/2024;22:53;9;1;0	25;20	77;0	072;0	35;21	9;20	36;0	428;0	410;0	356;4394;1654;88;3687;1388;74;0	839;24	882;9	369;0	500;914;374;264;110;540;384;156;14;5;9;900;643;257;757274;369;1;22	81;21	64;
20/05/2024;22:58;9;1;0	25;20	77;0	074;0	35;21	9;20	30;0	484;0	475;0	411;5098;1920;102;4262;1605;86;0	836;28	850;10	863;0	580;998;386;280;106;612;426;186;43;38;5;955;668;287;757672;398;1;22	87;21	81;
20/05/2024;23:03;9;1;0	25;20	77;0	074;0	35;21	9;20	25;0	523;0	518;0	450;5583;2102;112;4689;1765;94;0	840;31	621;11	906;0	636;293;122;66;56;171;102;69;4;4;0;289;164;125;757832;160;1;22	87;21	82;
20/05/2024;23:08;9;1;0	25;20	77;0	074;0	35;21	9;20	34;0	447;0	431;0	372;4644;1748;93;3870;1457;78;0	833;26	263;9	889;0	528;780;279;195;84;501;363;138;25;20;5;755;538;217;758149;316;1;22	94;21	92;
20/05/2024;23:13;9;1;0	25;20	77;0	074;0	35;21	8;20	29;0	505;0	485;0	431;5197;1957;104;4478;1686;90;0	862;29	580;11	138;0	595;2395;1105;889;216;1290;1076;214;836;694;142;1559;1271;288;759659;1510;5;23	08;21	94;
20/05/2024;23:18;9;1;0	25;20	77;0	075;0	35;21	9;20	23;0	556;0	539;0	481;5801;2184;117;5026;1892;101;0	866;33	055;12	446;0	664;1474;631;481;150;843;670;173;237;197;40;1237;954;283;760968;1309;4;23	11;21	94;
20/05/2024;23:23;9;1;0	25;20	77;0	075;0	35;21	8;20	23;0	559;0	539;0	484;5764;2170;116;5036;1896;101;0	874;32	900;12	388;0	661;1987;910;728;182;1077;875;202;491;410;81;1496;1193;303;762189;1221;4;23	13;21	94;
20/05/2024;23:28;9;1;0	25;20	77;0	075;0	35;21	8;20	25;0	510;0	518;0	435;5608;2112;113;4520;1702;91;0	806;31	519;11	868;0	634;929;438;349;89;491;350;141;172;142;30;757;557;200;762792;603;2;23	13;21	94;
20/05/2024;23:33;9;1;0	25;20	77;0	075;0	35;21	8;20	29;0	490;0	485;0	415;5248;1976;105;4321;1627;87;0	823;29	615;11	151;0	595;866;428;321;107;438;339;99;133;108;25;733;552;181;763315;523;2;23	13;21	96;
20/05/2024;23:38;9;1;0	25;20	77;0	073;0	35;21	8;20	25;0	521;0	518;0	448;5559;2093;112;4647;1750;93;0	836;31	456;11	844;0	632;368;67;14;53;301;205;96;0;0;0;368;219;149;763538;224;1;23	13;21	96;
20/05/2024;23:43;9;1;0	25;20	77;0	073;0	35;21	8;20	27;0	507;0	496;0	434;5327;2006;107;4511;1699;91;0	847;30	218;11	378;0	607;153;52;4;48;101;56;45;0;0;0;153;60;93;763674;136;0;23	13;21	96;
20/05/2024;23:48;9;1;0	25;20	77;0	074;0	35;21	8;20	31;0	464;0	464;0	391;5064;1907;102;4097;1543;82;0	809;28	482;10	724;0	572;202;82;55;27;120;88;32;2;2;0;200;141;59;763746;72;0;23	13;21	96;
20/05/2024;23:53;9;1;0	25;20	77;0	074;0	35;21	8;20	34;0	452;0	431;0	378;4619;1739;93;3923;1477;79;0	849;26	218;9	872;0	527;703;280;195;85;423;227;196;23;19;4;680;403;277;764014;267;1;23	13;22	08;
20/05/2024;23:58;9;1;0	25;20	77;0	074;0	35;21	8;20	25;0	529;0	518;0	456;5553;2091;112;4738;1784;95;0	853;31	549;11	879;0	634;343;159;100;59;184;106;78;29;26;3;314;180;134;764244;231;1;23	21;22	09;
21/05/2024;00:03;9;1;0	25;20	77;0	074;0	35;21	8;20	29;0	491;0	485;0	417;5268;1983;106;4369;1645;88;0	829;29	765;11	207;0	598;1229;654;518;136;575;435;140;358;295;63;871;658;213;765012;768;3;23	31;22	12;
21/05/2024;00:08;9;1;0	25;20	77;0	074;0	35;21	8;20	24;0	524;0	529;0	451;5696;2145;114;4676;1761;94;0	821;32	123;12	095;0	646;2033;895;711;184;1138;960;178;405;334;71;1628;1337;291;766464;1451;5;23	31;22	12;
21/05/2024;00:13;9;1;0	25;20	77;0	074;0	35;21	8;20	23;0	543;0	539;0	470;5794;2182;116;4881;1838;98;0	843;32	836;12	364;0	660;864;215;142;73;649;590;59;29;24;5;835;708;127;767496;1033;3;23	34;22	14;
21/05/2024;00:18;9;1;0	25;20	77;0	074;0	35;21	8;20	26;0	508;0	507;0	434;5464;2058;110;4508;1697;91;0	825;30	846;11	614;0	620;562;153;108;45;409;275;134;39;33;6;523;350;173;767867;371;1;23	34;22	14;
21/05/2024;00:23;9;1;0	25;20	77;0	074;0	35;21	8;20	30;0	488;0	475;0	413;5104;1922;103;4298;1618;86;0	842;28	926;10	891;0	581;1542;596;474;122;946;758;188;189;161;28;1353;1071;282;768953;1086;4;23	37;22	14;
21/05/2024;00:28;9;1;0	25;20	77;0	074;0	35;21	8;20	30;0	473;0	475;0	399;5153;1940;104;4159;1566;84;0	807;28	969;10	908;0	582;1299;358;267;91;941;849;92;425;355;70;874;761;113;770475;1522;5;23	37;22	15;
21/05/2024;00:33;9;1;0	25;20	77;0	074;0	35;21	8;20	38;0	396;0	388;0	323;4224;1590;85;3360;1265;68;0	795;23	682;8	917;0	476;968;163;116;47;805;740;65;103;89;14;865;767;98;771642;1167;4;23	37;22	15;
21/05/2024;00:38;9;1;0	25;20	77;0	074;0	35;21	8;20	31;0	469;0	464;0	395;5042;1898;101;4132;1556;83;0	820;28	424;10	702;0	571;831;335;237;98;496;364;132;50;38;12;781;563;218;772114;472;2;23	37;22	22;
21/05/2024;00:43;9;1;0	25;20	77;0	074;0	35;21	8;20	34;0	451;0	431;0	377;4645;1749;93;3934;1481;79;0	847;26	351;9	922;0	530;397;113;56;57;284;171;113;9;7;2;388;220;168;772254;140;0;23	42;22	56;
21/05/2024;00:48;9;1;0	25;20	77;0	074;0	35;21	8;20	35;0	428;0	421;0	354;4552;1714;91;3680;1386;74;0	808;25	599;9	639;0	515;908;240;187;53;668;547;121;80;69;11;828;665;163;772886;632;2;23	50;22	56;
21/05/2024;00:53;9;1;0	25;20	77;0	074;0	35;21	8;20	34;0	444;0	431;0	371;4645;1749;93;3850;1450;77;0	829;26	244;9	881;0	527;2047;766;592;174;1281;1045;236;412;337;75;1635;1300;335;774193;1307;4;23	57;22	57;
21/05/2024;00:58;9;1;0	25;20	77;0	074;0	35;21	8;20	25;0	526;0	518;0	451;5574;2099;112;4703;1771;95;0	844;31	600;11	898;0	635;1415;500;394;106;915;712;203;299;247;52;1116;859;257;775182;989;3;23	63;22	57;
21/05/2024;01:03;9;1;0	25;20	77;0	074;0	35;21	8;20	33;0	464;0	442;0	390;4772;1797;96;4081;1537;82;0	855;27	123;10	213;0	545;721;165;101;64;556;367;189;10;10;0;711;458;253;775734;551;2;23	63;22	57;
21/05/2024;01:08;9;1;0	25;20	77;0	074;0	35;21	8;20	38;0	390;0	388;0	316;4222;1590;85;3275;1233;66;0	776;23	564;8	873;0	474;754;178;103;75;576;403;173;0;0;0;754;506;248;776467;734;2;23	63;22	57;
21/05/2024;01:13;9;1;0	25;20	77;0	074;0	35;21	7;20	39;0	378;0	378;0	304;4153;1564;83;3185;1199;64;0	767;23	131;8	709;0	465;403;104;51;53;299;191;108;0;0;0;403;242;161;777068;600;2;23	63;22	57;
21/05/2024;01:18;9;1;0	25;20	77;0	070;0	35;21	7;20	34;0	439;0	431;0	369;4654;1752;94;3836;1444;77;0	824;26	265;9	890;0	528;510;36;12;24;474;382;92;0;0;0;510;394;116;777500;433;1;23	63;22	57;
21/05/2024;01:23;9;1;0	25;20	77;0	070;0	35;21	7;20	34;0	445;0	431;0	375;4630;1743;93;3891;1465;78;0	840;26	229;9	876;0	527;238;31;19;12;207;156;51;0;0;0;238;175;63;777745;244;1;23	63;22	57;
21/05/2024;01:28;9;1;0	25;20	77;0	071;0	35;21	7;20	33;0	454;0	442;0	382;4731;1781;95;3951;1488;79;0	835;26	767;10	079;0	538;635;152;103;49;483;365;118;47;44;3;588;424;164;778227;483;2;23	63;22	57;
21/05/2024;01:33;9;1;0	25;20	77;0	071;0	35;21	7;20	34;0	448;0	431;0	377;4685;1764;94;3958;1490;80;0	845;26	566;10	003;0	534;158;20;0;20;138;7;131;0;0;0;158;7;151;778297;70;0;23	63;22	57;
21/05/2024;01:38;9;1;0	25;20	77;0	071;0	35;21	8;20	36;0	429;0	410;0	358;4423;1665;89;3743;1409;75;0	846;25	088;9	446;0	504;118;3;0;3;115;57;58;0;0;0;118;57;61;778330;33;0;23	63;22	57;
21/05/2024;01:43;9;1;0	25;20	77;0	071;0	35;21	8;20	36;0	426;0	410;0	355;4421;1665;89;3699;1393;74;0	837;25	021;9	421;0	503;32;15;7;8;17;9;8;0;0;0;32;16;16;778357;27;0;23	63;22	57;
21/05/2024;01:48;9;1;0	25;20	77;0	071;0	35;21	8;20	36;0	414;0	410;0	343;4443;1673;89;3560;1340;72;0	801;24	945;9	392;0	501;98;43;25;18;55;33;22;0;0;0;98;58;40;778449;92;0;23	63;22	57;
21/05/2024;01:53;9;1;0	25;20	77;0	071;0	35;21	8;20	36;0	420;0	410;0	349;4410;1661;89;3617;1362;73;0	820;24	867;9	363;0	500;34;0;0;0;34;13;21;0;0;0;34;13;21;778459;10;0;23	63;22	57;
21/05/2024;01:58;9;1;0	25;20	77;0	071;0	35;21	8;20	36;0	405;0	410;0	334;4479;1687;90;3484;1312;70;0	778;25	012;9	418;0	503;62;43;20;23;19;7;12;0;0;0;62;27;35;778520;60;0;23	63;22	57;
21/05/2024;02:03;9;1;0	25;20	77;0	071;0	35;21	8;20	38;0	393;0	388;0	322;4229;1592;85;3353;1263;67;0	793;23	698;8	923;0	476;97;26;4;22;71;7;64;0;0;0;97;11;86;778567;48;0;23	63;22	57;
21/05/2024;02:08;9;1;0	25;20	77;0	070;0	35;21	8;20	38;0	388;0	388;0	318;4229;1592;85;3301;1243;66;0	781;23	632;8	898;0	475;390;158;122;36;232;153;79;40;34;6;350;241;109;778848;280;1;23	63;22	57;
21/05/2024;02:13;9;1;0	25;20	77;0	070;0	35;21	8;20	38;0	399;0	388;0	328;4181;1574;84;3398;1280;68;0	813;23	534;8	861;0	473;350;5;1;4;345;263;82;0;0;0;350;264;86;779135;287;1;23	63;22	57;
21/05/2024;02:18;9;1;0	25;20	77;0	070;0	35;21	8;20	38;0	391;0	388;0	321;4226;1591;85;3341;1258;67;0	791;23	668;8	912;0	476;180;19;12;7;161;69;92;0;0;0;180;81;99;779245;111;0;23	63;22	57;
21/05/2024;02:23;9;1;0	25;20	77;0	070;0	35;21	8;20	38;0	385;0	388;0	314;4240;1597;85;3268;1231;66;0	771;23	640;8	901;0	475;112;43;32;11;69;22;47;16;13;3;96;41;55;779305;60;0;23	63;22	57;
21/05/2024;02:28;9;1;0	25;20	77;0	070;0	35;21	8;20	36;0	410;0	410;0	339;4435;1670;89;3512;1322;71;0	792;24	848;9	356;0	499;113;16;3;13;97;44;53;1;1;0;112;46;66;779335;30;0;23	63;22	57;
21/05/2024;02:33;9;1;0	25;20	77;0	070;0	35;21	8;20	38;0	397;0	388;0	327;4215;1587;85;3405;1282;68;0	808;23	702;8	925;0	476;30;20;3;17;10;2;8;0;0;0;30;5;25;779344;9;0;23	63;22	57;
21/05/2024;02:38;9;1;0	25;20	77;0	072;0	35;21	8;20	38;0	392;0	388;0	320;4219;1589;85;3325;1252;67;0	788;23	616;8	892;0	475;38;32;4;28;6;4;2;0;0;0;38;8;30;779347;3;0;23	63;22	57;
21/05/2024;02:43;9;1;0	25;20	77;0	072;0	35;21	8;20	38;0	401;0	388;0	329;4183;1575;84;3410;1284;69;0	815;23	559;8	871;0	474;4;4;0;4;0;0;0;0;0;0;4;0;4;779347;0;0;23	63;22	57;
21/05/2024;02:48;9;1;0	25;20	77;0	073;0	35;21	8;20	38;0	375;0	388;0	302;4295;1617;86;3154;1188;63;0	734;23	745;8	941;0	477;14;13;2;11;1;0;1;0;0;0;14;2;12;779348;0;0;23	63;22	57;
21/05/2024;02:53;9;1;0	25;20	77;0	073;0	35;21	8;20	41;0	362;0	356;0	289;3869;1457;78;2998;1129;60;0	775;21	589;8	129;0	434;139;54;23;31;85;47;38;21;14;7;118;56;62;779393;46;0;23	63;22	57;
21/05/2024;02:58;9;1;0	25;20	77;0	070;0	35;21	8;20	37;0	391;0	399;0	321;4390;1653;88;3358;1264;67;0	765;24	443;9	204;0	491;254;87;30;57;167;77;90;60;28;32;194;79;115;779467;73;0;23	63;22	57;
21/05/2024;03:03;9;1;0	25;20	77;0	070;0	35;21	8;20	38;0	393;0	388;0	323;4240;1596;85;3373;1270;68;0	795;23	773;8	951;0	478;461;110;74;36;351;212;139;11;8;3;450;278;172;779633;166;1;23	63;22	57;
21/05/2024;03:08;9;1;0	25;20	77;0	073;0	35;21	8;20	39;0	364;0	378;0	291;4178;1573;84;3038;1144;61;0	727;23	057;8	682;0	463;174;24;12;12;150;32;118;0;0;0;174;44;130;779665;33;0;23	63;22	57;
21/05/2024;03:13;9;1;0	25;20	77;0	073;0	35;21	8;20	41;0	354;0	356;0	281;3877;1460;78;2900;1092;58;0	748;21	500;8	095;0	432;63;0;0;0;63;10;53;0;0;0;63;10;53;779671;6;0;23	63;22	57;
21/05/2024;03:18;9;1;0	25;20	77;0	071;0	35;21	8;20	43;0	341;0	345;0	270;3792;1428;76;2809;1058;56;0	741;20	994;7	905;0	422;152;45;26;19;107;51;56;0;0;0;152;77;75;779718;47;0;23	63;22	57;
21/05/2024;03:23;9;1;0	25;20	77;0	071;0	35;21	8;20	44;0	339;0	334;0	268;3671;1382;74;2793;1052;56;0	761;20	418;7	688;0	410;93;12;4;8;81;28;53;0;0;0;93;32;61;779751;33;0;23	63;22	57;
21/05/2024;03:28;9;1;0	25;20	77;0	069;0	35;21	8;20	44;0	328;0	334;0	259;3697;1392;74;2698;1016;54;0	730;20	417;7	688;0	410;102;18;4;14;84;4;80;0;0;0;102;8;94;779767;16;0;23	63;22	59;
21/05/2024;03:33;9;1;0	25;20	77;0	069;0	35;21	8;20	44;0	319;0	334;0	249;3718;1400;75;2600;979;52;0	699;20	388;7	677;0	410;121;3;0;3;118;15;103;0;0;0;121;15;106;779781;14;0;23	63;22	62;
21/05/2024;03:38;9;1;0	25;20	77;0	070;0	35;21	8;20	41;0	340;0	356;0	269;3928;1479;79;2794;1052;56;0	711;21	596;8	132;0	434;127;4;3;1;123;15;108;0;0;0;127;18;109;779793;12;0;23	63;22	62;
21/05/2024;03:43;9;1;0	25;20	77;0	070;0	35;21	8;20	40;0	343;0	367;0	273;4068;1532;82;2834;1067;57;0	697;22	292;8	393;0	448;152;0;0;0;152;28;124;0;0;0;152;28;124;779805;12;0;23	63;22	62;
21/05/2024;03:48;9;1;0	25;20	77;0	070;0	35;21	8;20	37;0	356;0	399;0	286;4471;1684;90;2983;1123;60;0	667;24	332;9	162;0	489;328;91;48;43;237;118;119;0;0;0;328;166;162;779941;136;0;23	63;22	62;
21/05/2024;03:53;9;1;0	25;20	77;0	070;0	35;21	8;20	36;0	368;0	410;0	298;4586;1727;92;3107;1170;62;0	678;25	015;9	419;0	503;267;98;54;44;169;96;73;8;8;0;259;142;117;780111;169;1;23	63;22	62;
21/05/2024;03:58;9;1;0	25;20	77;0	075;0	35;21	8;20	33;0	402;0	442;0	327;4899;1844;98;3387;1275;68;0	691;26	811;10	095;0	539;1249;447;357;90;802;655;147;159;143;16;1090;869;221;781130;1020;3;23	64;22	62;
21/05/2024;04:03;9;1;0	25;20	77;0	075;0	35;21	8;20	34;0	398;0	431;0	323;4777;1799;96;3350;1261;67;0	701;26	204;9	867;0	527;1181;420;316;104;761;585;176;149;124;25;1032;777;255;782003;873;3;23	67;22	62;
21/05/2024;04:08;9;1;0	25;20	77;0	073;0	35;21	8;20	34;0	387;0	431;0	314;4785;1802;96;3253;1225;65;0	680;26	116;9	834;0	525;555;188;128;60;367;243;124;28;22;6;527;349;178;782230;227;1;23	67;22	73;
21/05/2024;04:13;9;1;0	25;20	77;0	073;0	35;21	8;20	37;0	370;0	399;0	297;4436;1670;89;3092;1164;62;0	697;24	312;9	154;0	489;1406;606;475;131;800;615;185;364;298;66;1042;792;250;783233;1003;3;23	80;22	74;
21/05/2024;04:18;9;1;0	25;20	77;0	073;0	35;21	8;20	38;0	358;0	388;0	285;4335;1632;87;2977;1121;60;0	687;23	701;8	924;0	476;1150;379;288;91;771;589;182;132;108;24;1018;769;249;784195;962;3;23	85;22	74;
21/05/2024;04:23;9;1;0	25;20	77;0	073;0	35;21	8;20	37;0	371;0	399;0	298;4422;1665;89;3102;1168;62;0	701;24	260;9	135;0	488;858;259;159;100;599;463;136;43;38;5;815;584;231;785055;860;3;23	85;22	74;
21/05/2024;04:28;9;1;0	25;20	77;0	073;0	35;21	8;20	39;0	336;0	378;0	264;4240;1596;85;2743;1033;55;0	647;22	960;8	645;0	462;808;153;89;64;655;523;132;0;0;0;808;612;196;785991;936;3;23	85;22	74;
21/05/2024;04:33;9;1;0	25;20	77;0	073;0	35;21	8;20	36;0	380;0	410;0	307;4524;1703;91;3177;1196;64;0	702;24	822;9	346;0	499;457;82;49;33;375;252;123;0;0;0;457;301;156;786448;457;2;23	85;22	74;
21/05/2024;04:38;9;1;0	25;20	77;0	074;0	35;21	8;20	36;0	387;0	410;0	313;4544;1711;91;3273;1232;66;0	720;25	035;9	427;0	503;200;9;2;7;191;60;131;0;0;0;200;62;138;786520;72;0;23	85;22	74;
21/05/2024;04:43;9;1;0	25;20	77;0	074;0	35;21	8;20	36;0	380;0	410;0	306;4553;1714;92;3187;1200;64;0	700;24	968;9	401;0	502;319;0;0;0;319;177;142;0;0;0;319;177;142;786641;121;0;23	85;22	74;
21/05/2024;04:48;9;1;0	25;20	77;0	072;0	35;21	8;20	36;0	368;0	410;0	296;4578;1724;92;3081;1160;62;0	673;24	948;9	394;0	501;181;7;3;4;174;57;117;0;0;0;181;60;121;786705;64;0;23	85;22	74;
21/05/2024;04:53;9;1;0	25;20	77;0	072;0	35;21	8;20	36;0	380;0	410;0	308;4556;1715;92;3219;1212;65;0	707;25	022;9	422;0	503;144;28;7;21;116;45;71;0;0;0;144;52;92;786792;87;0;23	85;22	74;
21/05/2024;04:58;9;1;0	25;20	77;0	072;0	35;21	8;20	36;0	367;0	410;0	295;4587;1727;92;3077;1159;62;0	671;24	982;9	407;0	502;55;17;6;11;38;8;30;0;0;0;55;14;41;786838;46;0;23	85;22	74;
21/05/2024;05:03;9;1;0	25;20	77;0	072;0	35;21	8;20	36;0	380;0	410;0	308;4546;1712;91;3213;1210;65;0	707;24	972;9	403;0	502;460;157;90;67;303;223;80;44;35;9;416;278;138;787163;325;1;23	85;22	74;
21/05/2024;05:08;9;1;0	25;20	77;0	074;0	35;21	8;20	36;0	374;0	410;0	300;4583;1726;92;3136;1181;63;0	684;25	041;9	429;0	503;345;90;27;63;255;182;73;3;3;0;342;206;136;787428;265;1;23	85;22	74;
21/05/2024;05:13;9;1;0	25;20	77;0	074;0	35;21	8;20	34;0	390;0	431;0	317;4775;1798;96;3277;1234;66;0	686;26	100;9	827;0	525;1239;470;339;131;769;598;171;145;129;16;1094;808;286;788455;1026;3;23	90;22	75;
21/05/2024;05:18;9;1;0	25;20	77;0	073;0	35;21	8;20	38;0	336;0	388;0	263;4390;1653;88;2738;1031;55;0	624;23	646;8	904;0	475;683;288;190;98;395;276;119;46;39;7;637;427;210;788779;325;1;23	96;22	84;
21/05/2024;05:23;9;1;0	25;20	77;0	073;0	35;21	8;20	35;0	380;0	421;0	307;4676;1760;94;3184;1199;64;0	681;25	526;9	611;0	513;1369;416;291;125;953;789;164;105;91;14;1264;989;275;789672;893;3;24	00;22	84;
21/05/2024;05:28;9;1;0	25;20	77;0	072;0	35;21	8;20	38;0	336;0	388;0	264;4346;1636;87;2731;1028;55;0	628;23	433;8	823;0	471;106;54;26;28;52;33;19;0;0;0;106;59;47;789761;89;0;24	01;22	84;
21/05/2024;05:33;9;1;0	25;20	77;0	072;0	35;21	8;20	44;0	315;0	334;0	243;3747;1411;75;2538;956;51;0	677;20	437;7	695;0	411;142;50;22;28;92;38;54;0;0;0;142;60;82;789848;87;0;24	01;22	84;
21/05/2024;05:38;9;1;0	25;20	77;0	070;0	35;21	8;20	37;0	362;0	399;0	292;4413;1662;89;3014;1135;61;0	683;24	105;9	076;0	485;50;18;1;17;32;12;20;0;0;0;50;13;37;789875;27;0;24	01;22	84;
21/05/2024;05:43;9;1;0	25;20	77;0	070;0	35;21	8;20	36;0	375;0	410;0	305;4566;1719;92;3185;1199;64;0	698;25	026;9	423;0	503;36;14;2;12;22;3;19;0;0;0;36;5;31;789886;11;0;24	01;22	84;
21/05/2024;05:48;9;1;0	25;20	77;0	073;0	35;21	8;20	36;0	368;0	410;0	295;4552;1714;91;3053;1150;61;0	671;24	790;9	334;0	498;123;43;15;28;80;36;44;0;0;0;123;51;72;789990;104;0;24	01;22	84;
21/05/2024;05:53;9;1;0	25;20	77;0	073;0	35;21	8;20	36;0	370;0	410;0	297;4576;1723;92;3090;1163;62;0	675;24	949;9	394;0	501;174;78;47;31;96;39;57;0;0;0;174;86;88;790098;108;0;24	01;22	84;
21/05/2024;05:58;9;1;0	25;20	77;0	075;0	35;21	8;20	37;0	358;0	399;0	283;4458;1679;90;2933;1104;59;0	658;24	208;9	115;0	487;68;29;15;14;39;5;34;0;0;0;68;20;48;790133;35;0;24	01;22	84;
21/05/2024;06:03;9;1;0	25;20	77;0	075;0	35;21	8;20	36;0	371;0	410;0	296;4572;1721;92;3077;1159;62;0	673;24	913;9	381;0	501;115;59;25;34;56;29;27;0;0;0;115;54;61;790225;93;0;24	01;22	84;
21/05/2024;06:08;9;1;0	25;20	77;0	075;0	35;21	8;20	36;0	353;0	410;0	278;4609;1735;93;2879;1084;58;0	625;24	827;9	348;0	499;43;17;5;12;26;9;17;0;0;0;43;14;29;790246;20;0;24	01;22	84;
21/05/2024;06:13;9;1;0	25;20	77;0	075;0	35;21	8;20	37;0	355;0	399;0	280;4467;1682;90;2908;1095;58;0	651;24	214;9	117;0	487;274;116;49;67;158;82;76;0;0;0;274;131;143;790524;278;1;24	01;22	84;
21/05/2024;06:18;9;1;0	25;20	77;0	075;0	35;21	8;20	34;0	380;0	431;0	305;4838;1822;97;3177;1196;64;0	657;26	262;9	889;0	528;1056;499;386;113;557;426;131;167;142;25;889;670;219;791230;706;2;24	05;22	84;
21/05/2024;06:23;9;1;0	25;20	77;0	075;0	35;21	8;20	31;0	403;0	464;0	328;5210;1962;105;3417;1286;69;0	656;28	276;10	647;0	568;805;434;334;100;371;266;105;334;265;69;471;335;136;791744;514;2;24	12;22	84;
21/05/2024;06:28;9;1;0	25;20	77;0	077;0	35;21	8;20	32;0	391;0	453;0	314;5101;1921;103;3275;1233;66;0	642;27	592;10	389;0	555;453;195;142;53;258;172;86;37;30;7;416;284;132;791942;198;1;24	12;22	87;
21/05/2024;06:33;9;1;0	25;20	77;0	077;0	35;21	8;20	32;0	392;0	453;0	315;5089;1916;102;3278;1234;66;0	644;27	544;10	371;0	554;897;413;297;116;484;339;145;106;84;22;791;552;239;792420;478;2;24	16;22	93;
21/05/2024;06:38;9;1;0	25;20	77;0	076;0	35;21	8;20	32;0	395;0	453;0	318;5082;1913;102;3314;1248;67;0	652;27	555;10	375;0	554;1376;610;463;147;766;595;171;153;124;29;1223;934;289;793227;807;3;24	21;22	93;
21/05/2024;06:43;9;1;0	25;20	77;0	076;0	35;21	8;20	34;0	384;0	431;0	308;4821;1815;97;3197;1204;64;0	663;26	212;9	869;0	527;1611;792;619;173;819;632;187;445;362;83;1166;889;277;794271;1044;3;24	27;22	93;
21/05/2024;06:48;9;1;0	25;20	77;0	077;0	35;21	8;20	34;0	378;0	431;0	301;4828;1818;97;3121;1175;63;0	646;26	146;9	845;0	526;1112;467;337;130;645;484;161;175;137;38;937;684;253;794903;632;2;24	28;22	97;
21/05/2024;06:53;9;1;0	25;20	77;0	077;0	35;21	8;20	32;0	404;0	453;0	327;5081;1913;102;3415;1286;69;0	672;27	685;10	424;0	556;542;203;135;68;339;171;168;79;54;25;463;252;211;795175;272;1;24	28;23	09;
21/05/2024;06:58;9;1;0	25;20	77;0	077;0	35;21	8;20	31;0	414;0	464;0	337;5188;1954;104;3514;1323;71;0	677;28	301;10	656;0	569;254;148;88;60;106;48;58;50;32;18;204;104;100;795260;85;0;24	28;23	13;
21/05/2024;07:03;9;1;0	25;20	77;0	077;0	35;21	8;20	33;0	414;0	442;0	338;4863;1831;98;3495;1316;70;0	719;26	787;10	086;0	538;974;490;364;126;484;299;185;329;231;98;645;432;213;795869;609;2;24	31;23	14;
21/05/2024;07:08;9;1;0	25;20	77;0	079;0	35;21	8;20	34;0	406;0	431;0	327;4750;1788;95;3382;1273;68;0	712;26	120;9	835;0	525;383;129;75;54;254;162;92;176;109;67;207;128;79;796133;264;1;24	34;23	14;
21/05/2024;07:13;9;1;0	25;20	77;0	079;0	35;21	8;20	34;0	414;0	431;0	334;4780;1800;96;3496;1316;70;0	731;26	407;9	943;0	531;570;271;186;85;299;200;99;157;109;48;413;277;136;796577;444;1;24	37;23	14;
21/05/2024;07:18;9;1;0	25;20	77;0	080;0	35;21	7;20	44;0	325;0	334;0	244;3725;1402;75;2543;958;51;0	683;20	344;7	660;0	409;180;73;28;45;107;56;51;0;0;0;180;84;96;796743;166;1;24	37;23	14;
[truncated: 13,965 more rows]
