# Supplementary material for: Pathogenic role of acyl coenzyme A binding protein (ACBP) in Cushing’s syndrome
Source: Nat Metab. 2024 Nov 22;6(12):2281–99. doi: 10.1038/s42255-024-01170-0 (PMC11659162; doi:10.1038/s42255-024-01170-0)
Supplement: Supplementary file 14 — Numerical source data. [file 42255_2024_1170_MOESM14_ESM.xlsx]

## Sheet: Fig7B
plasma ACBP/DBI (ng/mL)
Isotype + Vehicle	Isotype + CORT	αACBP + Vehicle	αACBP + CORT
27.8745	74.9191	19.0187	25.7941
15.387	33.1677	19.2308	23.7233
15.7624	54.0321	20.7815	15.3046
22.4739	36.2663	33.4037	28.2563
26.0156	40.2173	15.0056	29.7066
9.3294	99.7088	19.4942	15.2362
13.0996	48.85	12.9453	13.3526
27.2248	91.1895	22.7496	14.9115
16.1739	113.274	14.2284	22.3096
17.1878	55.4853	30.304	23.7043

## Sheet: Fig7C
Body weight changement (%)
Week	Isotype + Vehicle										Isotype + CORT										αACBP + Vehicle										αACBP + CORT
	1	2	3	4	5	6	7	8	9	10	1	2	3	4	5	6	7	8	9	10	1	2	3	4	5	6	7	8	9	10	1	2	3	4	5	6	7	8	9	10
1	100	100	100	100	100	100	100	100	100	100	100	100	100	100	100	100	100	100	100	100	100	100	100	100	100	100	100	100	100	100	100	100	100	100	100	100	100	100	100	100
2	99.3507	103.03	102.381	101.177	104.598	103.39	100.559	98.9071	100.538	107.368	96.8944	100.606	98.8166	98.8235	97.1591	98.8701	96.6667	99.4565	99.4681	104.211	96.3415	104.242	102.353	102.312	107.954	103.933	101.105	103.804	105.319	103.125	101.22	95.8084	100	103.468	95.4802	100	99.4536	100.541	94.6809	101.005
3	101.948	107.273	102.381	108.235	104.598	104.52	104.469	102.732	108.064	106.842	99.3789	109.091	98.2249	107.059	97.7273	96.0452	104.444	103.804	102.128	109.474	100	112.121	102.941	102.89	109.091	107.303	101.657	103.804	113.298	107.292	101.829	95.8084	115.882	112.717	95.4802	106.18	92.3497	100.541	99.4681	104.523
4	108.442	103.049	108.485	117.576	107.143	109.412	110.588	105.202	102.299	113.636	105.085	106.18	108.38	101.657	106.557	105.435	111.29	111.702	110	106.771	97.5155	102.439	115.151	102.395	99.4083	117.647	104.118	115.607	104.546	100	104.52	106.742	107.222	99.4536	108.696	103.784	105.319	103.723	113.158	110.05
5	112.987	104.878	107.273	118.182	107.738	108.235	112.353	101.734	103.448	114.204	106.215	108.427	108.939	101.105	105.465	107.065	109.14	113.298	109.474	108.854	98.1367	104.268	116.364	102.395	99.4083	116.471	104.118	112.717	105.114	102.26	104.52	108.989	106.111	95.6284	116.848	106.487	102.66	100	114.21	110.553

## Sheet: Fig7D
Heatmap
Exp	Tissu	treatment	mice	value
Pair feeding	Thymus (%B.W)	Isotype + Vehicle	1	3.00768
Pair feeding	Thymus (%B.W)	Isotype + Vehicle	2	2.44371
Pair feeding	Thymus (%B.W)	Isotype + Vehicle	3	3.2179
Pair feeding	Thymus (%B.W)	Isotype + Vehicle	4	2.61838
Pair feeding	Thymus (%B.W)	Isotype + Vehicle	5	2.41142
Pair feeding	Thymus (%B.W)	Isotype + Vehicle	6	2.74848
Pair feeding	Thymus (%B.W)	Isotype + Vehicle	7	3.20305
Pair feeding	Thymus (%B.W)	Isotype + Vehicle	8	2.38514
Pair feeding	Thymus (%B.W)	Isotype + Vehicle	9	2.94428
Pair feeding	Thymus (%B.W)	Isotype + Vehicle	10	3.40334
Pair feeding	Thymus (%B.W)	Isotype + CORT	1	0.263004
Pair feeding	Thymus (%B.W)	Isotype + CORT	2	1.40452
Pair feeding	Thymus (%B.W)	Isotype + CORT	3	0.599315
Pair feeding	Thymus (%B.W)	Isotype + CORT	4	1.09244
Pair feeding	Thymus (%B.W)	Isotype + CORT	5	0.662681
Pair feeding	Thymus (%B.W)	Isotype + CORT	6	0.419263
Pair feeding	Thymus (%B.W)	Isotype + CORT	7	0.515357
Pair feeding	Thymus (%B.W)	Isotype + CORT	8	0.938431
Pair feeding	Thymus (%B.W)	Isotype + CORT	9	0.976901
Pair feeding	Thymus (%B.W)	Isotype + CORT	10	0.395778
Pair feeding	Thymus (%B.W)	αACBP + Vehicle	1	3.07738
Pair feeding	Thymus (%B.W)	αACBP + Vehicle	2	2.66257
Pair feeding	Thymus (%B.W)	αACBP + Vehicle	3	2.35231
Pair feeding	Thymus (%B.W)	αACBP + Vehicle	4	2.79911
Pair feeding	Thymus (%B.W)	αACBP + Vehicle	5	2.45026
Pair feeding	Thymus (%B.W)	αACBP + Vehicle	6	2.79163
Pair feeding	Thymus (%B.W)	αACBP + Vehicle	7	2.80875
Pair feeding	Thymus (%B.W)	αACBP + Vehicle	8	2.60721
Pair feeding	Thymus (%B.W)	αACBP + Vehicle	9	2.45048
Pair feeding	Thymus (%B.W)	αACBP + Vehicle	10	1.95397
Pair feeding	Thymus (%B.W)	αACBP + CORT	1	0.670391
Pair feeding	Thymus (%B.W)	αACBP + CORT	2	0.564074
Pair feeding	Thymus (%B.W)	αACBP + CORT	3	0.685
Pair feeding	Thymus (%B.W)	αACBP + CORT	4	1.04935
Pair feeding	Thymus (%B.W)	αACBP + CORT	5	0.678979
Pair feeding	Thymus (%B.W)	αACBP + CORT	6	0.908163
Pair feeding	Thymus (%B.W)	αACBP + CORT	7	0.548437
Pair feeding	Thymus (%B.W)	αACBP + CORT	8	1.16107
Pair feeding	Thymus (%B.W)	αACBP + CORT	9	1.63235
Pair feeding	Thymus (%B.W)	αACBP + CORT	10	1.45666
Pair feeding	Erector spinae (‰B.W)	Isotype + Vehicle	1	6.13611
Pair feeding	Erector spinae (‰B.W)	Isotype + Vehicle	2	7.12246
Pair feeding	Erector spinae (‰B.W)	Isotype + Vehicle	3	6.81939
Pair feeding	Erector spinae (‰B.W)	Isotype + Vehicle	4	5.53853
Pair feeding	Erector spinae (‰B.W)	Isotype + Vehicle	5	5.13485
Pair feeding	Erector spinae (‰B.W)	Isotype + Vehicle	6	8.23022
Pair feeding	Erector spinae (‰B.W)	Isotype + Vehicle	7	7.37563
Pair feeding	Erector spinae (‰B.W)	Isotype + Vehicle	8	7.04301
Pair feeding	Erector spinae (‰B.W)	Isotype + Vehicle	9	9.41883
Pair feeding	Erector spinae (‰B.W)	Isotype + Vehicle	10	7.7706
Pair feeding	Erector spinae (‰B.W)	Isotype + CORT	1	5.99065
Pair feeding	Erector spinae (‰B.W)	Isotype + CORT	2	3.75066
Pair feeding	Erector spinae (‰B.W)	Isotype + CORT	3	5
Pair feeding	Erector spinae (‰B.W)	Isotype + CORT	4	5.35189
Pair feeding	Erector spinae (‰B.W)	Isotype + CORT	5	4.63378
Pair feeding	Erector spinae (‰B.W)	Isotype + CORT	6	4.37394
Pair feeding	Erector spinae (‰B.W)	Isotype + CORT	7	2.58719
Pair feeding	Erector spinae (‰B.W)	Isotype + CORT	8	3.76862
Pair feeding	Erector spinae (‰B.W)	Isotype + CORT	9	3.15688
Pair feeding	Erector spinae (‰B.W)	Isotype + CORT	10	5.47054
Pair feeding	Erector spinae (‰B.W)	αACBP + Vehicle	1	5.2381
Pair feeding	Erector spinae (‰B.W)	αACBP + Vehicle	2	8.87353
Pair feeding	Erector spinae (‰B.W)	αACBP + Vehicle	3	6.71858
Pair feeding	Erector spinae (‰B.W)	αACBP + Vehicle	4	5.49805
Pair feeding	Erector spinae (‰B.W)	αACBP + Vehicle	5	9.00524
Pair feeding	Erector spinae (‰B.W)	αACBP + Vehicle	6	9.77069
Pair feeding	Erector spinae (‰B.W)	αACBP + Vehicle	7	7.38405
Pair feeding	Erector spinae (‰B.W)	αACBP + Vehicle	8	7.28558
Pair feeding	Erector spinae (‰B.W)	αACBP + Vehicle	9	7.82128
Pair feeding	Erector spinae (‰B.W)	αACBP + Vehicle	10	9.10287
Pair feeding	Erector spinae (‰B.W)	αACBP + CORT	1	4.67039
Pair feeding	Erector spinae (‰B.W)	αACBP + CORT	2	4.70975
Pair feeding	Erector spinae (‰B.W)	αACBP + CORT	3	6.885
Pair feeding	Erector spinae (‰B.W)	αACBP + CORT	4	2.76364
Pair feeding	Erector spinae (‰B.W)	αACBP + CORT	5	4.28571
Pair feeding	Erector spinae (‰B.W)	αACBP + CORT	6	2.97959
Pair feeding	Erector spinae (‰B.W)	αACBP + CORT	7	4.20297
Pair feeding	Erector spinae (‰B.W)	αACBP + CORT	8	5.56324
Pair feeding	Erector spinae (‰B.W)	αACBP + CORT	9	5.12305
Pair feeding	Erector spinae (‰B.W)	αACBP + CORT	10	3.12779
Pair feeding	Gastrocnemius (%B.W)	Isotype + Vehicle	1	1.05049
Pair feeding	Gastrocnemius (%B.W)	Isotype + Vehicle	2	0.971993
Pair feeding	Gastrocnemius (%B.W)	Isotype + Vehicle	3	1.32072
Pair feeding	Gastrocnemius (%B.W)	Isotype + Vehicle	4	0.979109
Pair feeding	Gastrocnemius (%B.W)	Isotype + Vehicle	5	1.18244
Pair feeding	Gastrocnemius (%B.W)	Isotype + Vehicle	6	0.954868
Pair feeding	Gastrocnemius (%B.W)	Isotype + Vehicle	7	1.25787
Pair feeding	Gastrocnemius (%B.W)	Isotype + Vehicle	8	0.947214
Pair feeding	Gastrocnemius (%B.W)	Isotype + Vehicle	9	1.09318
Pair feeding	Gastrocnemius (%B.W)	Isotype + Vehicle	10	1.19225
Pair feeding	Gastrocnemius (%B.W)	Isotype + CORT	1	0.758036
Pair feeding	Gastrocnemius (%B.W)	Isotype + CORT	2	0.800105
Pair feeding	Gastrocnemius (%B.W)	Isotype + CORT	3	0.743721
Pair feeding	Gastrocnemius (%B.W)	Isotype + CORT	4	0.686975
Pair feeding	Gastrocnemius (%B.W)	Isotype + CORT	5	0.79721
Pair feeding	Gastrocnemius (%B.W)	Isotype + CORT	6	0.849292
Pair feeding	Gastrocnemius (%B.W)	Isotype + CORT	7	0.763665
Pair feeding	Gastrocnemius (%B.W)	Isotype + CORT	8	0.888779
Pair feeding	Gastrocnemius (%B.W)	Isotype + CORT	9	0.89846
Pair feeding	Gastrocnemius (%B.W)	Isotype + CORT	10	0.66139
Pair feeding	Gastrocnemius (%B.W)	αACBP + Vehicle	1	1.37381
Pair feeding	Gastrocnemius (%B.W)	αACBP + Vehicle	2	1.14439
Pair feeding	Gastrocnemius (%B.W)	αACBP + Vehicle	3	1.15467
Pair feeding	Gastrocnemius (%B.W)	αACBP + Vehicle	4	1.09015
Pair feeding	Gastrocnemius (%B.W)	αACBP + Vehicle	5	1.13141
Pair feeding	Gastrocnemius (%B.W)	αACBP + Vehicle	6	1.10917
Pair feeding	Gastrocnemius (%B.W)	αACBP + Vehicle	7	0.875456
Pair feeding	Gastrocnemius (%B.W)	αACBP + Vehicle	8	1.04045
Pair feeding	Gastrocnemius (%B.W)	αACBP + Vehicle	9	0.930447
Pair feeding	Gastrocnemius (%B.W)	αACBP + Vehicle	10	0.676374
Pair feeding	Gastrocnemius (%B.W)	αACBP + CORT	1	0.977654
Pair feeding	Gastrocnemius (%B.W)	αACBP + CORT	2	0.87897
Pair feeding	Gastrocnemius (%B.W)	αACBP + CORT	3	0.788
Pair feeding	Gastrocnemius (%B.W)	αACBP + CORT	4	0.888312
Pair feeding	Gastrocnemius (%B.W)	αACBP + CORT	5	0.914177
Pair feeding	Gastrocnemius (%B.W)	αACBP + CORT	6	0.995408
Pair feeding	Gastrocnemius (%B.W)	αACBP + CORT	7	1.03639
Pair feeding	Gastrocnemius (%B.W)	αACBP + CORT	8	0.922925
Pair feeding	Gastrocnemius (%B.W)	αACBP + CORT	9	0.922652
Pair feeding	Gastrocnemius (%B.W)	αACBP + CORT	10	1.05675
Pair feeding	Adrenal (‰B.W)	Isotype + Vehicle	1	4.06147
Pair feeding	Adrenal (‰B.W)	Isotype + Vehicle	2	3.95387
Pair feeding	Adrenal (‰B.W)	Isotype + Vehicle	3	2.61055
Pair feeding	Adrenal (‰B.W)	Isotype + Vehicle	4	2.83194
Pair feeding	Adrenal (‰B.W)	Isotype + Vehicle	5	3.17292
Pair feeding	Adrenal (‰B.W)	Isotype + Vehicle	6	2.48479
Pair feeding	Adrenal (‰B.W)	Isotype + Vehicle	7	4.61929
Pair feeding	Adrenal (‰B.W)	Isotype + Vehicle	8	4.88759
Pair feeding	Adrenal (‰B.W)	Isotype + Vehicle	9	4.13064
Pair feeding	Adrenal (‰B.W)	Isotype + Vehicle	10	3.60797
Pair feeding	Adrenal (‰B.W)	Isotype + CORT	1	2.27937
Pair feeding	Adrenal (‰B.W)	Isotype + CORT	2	2.20936
Pair feeding	Adrenal (‰B.W)	Isotype + CORT	3	2.28311
Pair feeding	Adrenal (‰B.W)	Isotype + CORT	4	2.46849
Pair feeding	Adrenal (‰B.W)	Isotype + CORT	5	0.946687
Pair feeding	Adrenal (‰B.W)	Isotype + CORT	6	1.86969
Pair feeding	Adrenal (‰B.W)	Isotype + CORT	7	1.45757
Pair feeding	Adrenal (‰B.W)	Isotype + CORT	8	1.9861
Pair feeding	Adrenal (‰B.W)	Isotype + CORT	9	0.481232
Pair feeding	Adrenal (‰B.W)	Isotype + CORT	10	1.09938
Pair feeding	Adrenal (‰B.W)	αACBP + Vehicle	1	4.22619
Pair feeding	Adrenal (‰B.W)	αACBP + Vehicle	2	3.84025
Pair feeding	Adrenal (‰B.W)	αACBP + Vehicle	3	3.86681
Pair feeding	Adrenal (‰B.W)	αACBP + Vehicle	4	5.45353
Pair feeding	Adrenal (‰B.W)	αACBP + Vehicle	5	3.08901
Pair feeding	Adrenal (‰B.W)	αACBP + Vehicle	6	3.98804
Pair feeding	Adrenal (‰B.W)	αACBP + Vehicle	7	4.27306
Pair feeding	Adrenal (‰B.W)	αACBP + Vehicle	8	4.19103
Pair feeding	Adrenal (‰B.W)	αACBP + Vehicle	9	4.19162
Pair feeding	Adrenal (‰B.W)	αACBP + Vehicle	10	3.56975
Pair feeding	Adrenal (‰B.W)	αACBP + CORT	1	2.06704
Pair feeding	Adrenal (‰B.W)	αACBP + CORT	2	1.04053
Pair feeding	Adrenal (‰B.W)	αACBP + CORT	3	2.8
Pair feeding	Adrenal (‰B.W)	αACBP + CORT	4	2.23377
Pair feeding	Adrenal (‰B.W)	αACBP + CORT	5	1.7925
Pair feeding	Adrenal (‰B.W)	αACBP + CORT	6	1.12245
Pair feeding	Adrenal (‰B.W)	αACBP + CORT	7	2.05023
Pair feeding	Adrenal (‰B.W)	αACBP + CORT	8	2.81621
Pair feeding	Adrenal (‰B.W)	αACBP + CORT	9	1.80814
Pair feeding	Adrenal (‰B.W)	αACBP + CORT	10	2.27882
Pair feeding	Perigonadal fat (%B.W)	Isotype + Vehicle	1	1.43139
Pair feeding	Perigonadal fat (%B.W)	Isotype + Vehicle	2	2.11862
Pair feeding	Perigonadal fat (%B.W)	Isotype + Vehicle	3	1.46031
Pair feeding	Perigonadal fat (%B.W)	Isotype + Vehicle	4	0.955432
Pair feeding	Perigonadal fat (%B.W)	Isotype + Vehicle	5	1.79905
Pair feeding	Perigonadal fat (%B.W)	Isotype + Vehicle	6	1.6998
Pair feeding	Perigonadal fat (%B.W)	Isotype + Vehicle	7	1.50305
Pair feeding	Perigonadal fat (%B.W)	Isotype + Vehicle	8	2.15934
Pair feeding	Perigonadal fat (%B.W)	Isotype + Vehicle	9	1.88184
Pair feeding	Perigonadal fat (%B.W)	Isotype + Vehicle	10	1.38503
Pair feeding	Perigonadal fat (%B.W)	Isotype + CORT	1	2.9059
Pair feeding	Perigonadal fat (%B.W)	Isotype + CORT	2	2.90216
Pair feeding	Perigonadal fat (%B.W)	Isotype + CORT	3	2.40011
Pair feeding	Perigonadal fat (%B.W)	Isotype + CORT	4	3.00578
Pair feeding	Perigonadal fat (%B.W)	Isotype + CORT	5	3.08819
Pair feeding	Perigonadal fat (%B.W)	Isotype + CORT	6	2.6102
Pair feeding	Perigonadal fat (%B.W)	Isotype + CORT	7	2.73972
Pair feeding	Perigonadal fat (%B.W)	Isotype + CORT	8	3.55065
Pair feeding	Perigonadal fat (%B.W)	Isotype + CORT	9	3.14629
Pair feeding	Perigonadal fat (%B.W)	Isotype + CORT	10	3.36456
Pair feeding	Perigonadal fat (%B.W)	αACBP + Vehicle	1	0.925
Pair feeding	Perigonadal fat (%B.W)	αACBP + Vehicle	2	1.77163
Pair feeding	Perigonadal fat (%B.W)	αACBP + Vehicle	3	1.75671
Pair feeding	Perigonadal fat (%B.W)	αACBP + Vehicle	4	0.950473
Pair feeding	Perigonadal fat (%B.W)	αACBP + Vehicle	5	1.25026
Pair feeding	Perigonadal fat (%B.W)	αACBP + Vehicle	6	1.28066
Pair feeding	Perigonadal fat (%B.W)	αACBP + Vehicle	7	1.13132
Pair feeding	Perigonadal fat (%B.W)	αACBP + Vehicle	8	1.9922
Pair feeding	Perigonadal fat (%B.W)	αACBP + Vehicle	9	1.87149
Pair feeding	Perigonadal fat (%B.W)	αACBP + Vehicle	10	1.6139
Pair feeding	Perigonadal fat (%B.W)	αACBP + CORT	1	2.88939
Pair feeding	Perigonadal fat (%B.W)	αACBP + CORT	2	2.54545
Pair feeding	Perigonadal fat (%B.W)	αACBP + CORT	3	2.709
Pair feeding	Perigonadal fat (%B.W)	αACBP + CORT	4	2.47584
Pair feeding	Perigonadal fat (%B.W)	αACBP + CORT	5	2.18305
Pair feeding	Perigonadal fat (%B.W)	αACBP + CORT	6	2.59592
Pair feeding	Perigonadal fat (%B.W)	αACBP + CORT	7	2.31369
Pair feeding	Perigonadal fat (%B.W)	αACBP + CORT	8	2.83103
Pair feeding	Perigonadal fat (%B.W)	αACBP + CORT	9	2.31492
Pair feeding	Perigonadal fat (%B.W)	αACBP + CORT	10	2.45085
Pair feeding	Inguinal fat (%B.W)	Isotype + Vehicle	1	1.77387
Pair feeding	Inguinal fat (%B.W)	Isotype + Vehicle	2	2.15596
Pair feeding	Inguinal fat (%B.W)	Isotype + Vehicle	3	1.60309
Pair feeding	Inguinal fat (%B.W)	Isotype + Vehicle	4	1.3468
Pair feeding	Inguinal fat (%B.W)	Isotype + Vehicle	5	1.78477
Pair feeding	Inguinal fat (%B.W)	Isotype + Vehicle	6	1.67444
Pair feeding	Inguinal fat (%B.W)	Isotype + Vehicle	7	1.3467
Pair feeding	Inguinal fat (%B.W)	Isotype + Vehicle	8	1.73705
Pair feeding	Inguinal fat (%B.W)	Isotype + Vehicle	9	2.03458
Pair feeding	Inguinal fat (%B.W)	Isotype + Vehicle	10	1.26117
Pair feeding	Inguinal fat (%B.W)	Isotype + CORT	1	2.71186
Pair feeding	Inguinal fat (%B.W)	Isotype + CORT	2	3.17885
Pair feeding	Inguinal fat (%B.W)	Isotype + CORT	3	2.6992
Pair feeding	Inguinal fat (%B.W)	Isotype + CORT	4	3.13498
Pair feeding	Inguinal fat (%B.W)	Isotype + CORT	5	3.0568
Pair feeding	Inguinal fat (%B.W)	Isotype + CORT	6	3.63343
Pair feeding	Inguinal fat (%B.W)	Isotype + CORT	7	3.23217
Pair feeding	Inguinal fat (%B.W)	Isotype + CORT	8	3.69166
Pair feeding	Inguinal fat (%B.W)	Isotype + CORT	9	2.99711
Pair feeding	Inguinal fat (%B.W)	Isotype + CORT	10	3.74538
Pair feeding	Inguinal fat (%B.W)	αACBP + Vehicle	1	1.7369
Pair feeding	Inguinal fat (%B.W)	αACBP + Vehicle	2	2.10138
Pair feeding	Inguinal fat (%B.W)	αACBP + Vehicle	3	2.21805
Pair feeding	Inguinal fat (%B.W)	αACBP + Vehicle	4	1.5281
Pair feeding	Inguinal fat (%B.W)	αACBP + Vehicle	5	1.50366
Pair feeding	Inguinal fat (%B.W)	αACBP + Vehicle	6	1.44766
Pair feeding	Inguinal fat (%B.W)	αACBP + Vehicle	7	1.21678
Pair feeding	Inguinal fat (%B.W)	αACBP + Vehicle	8	1.84942
Pair feeding	Inguinal fat (%B.W)	αACBP + Vehicle	9	2.19162
Pair feeding	Inguinal fat (%B.W)	αACBP + Vehicle	10	1.44528
Pair feeding	Inguinal fat (%B.W)	αACBP + CORT	1	2.93073
Pair feeding	Inguinal fat (%B.W)	αACBP + CORT	2	2.8954
Pair feeding	Inguinal fat (%B.W)	αACBP + CORT	3	2.3105
Pair feeding	Inguinal fat (%B.W)	αACBP + CORT	4	2.7387
Pair feeding	Inguinal fat (%B.W)	αACBP + CORT	5	2.47583
Pair feeding	Inguinal fat (%B.W)	αACBP + CORT	6	2.89184
Pair feeding	Inguinal fat (%B.W)	αACBP + CORT	7	2.63147
Pair feeding	Inguinal fat (%B.W)	αACBP + CORT	8	2.70158
Pair feeding	Inguinal fat (%B.W)	αACBP + CORT	9	3.01306
Pair feeding	Inguinal fat (%B.W)	αACBP + CORT	10	3.24888
Pair feeding	iBAT (‰B.W)	Isotype + Vehicle	1	3.54007
Pair feeding	iBAT (‰B.W)	Isotype + Vehicle	2	4.34926
Pair feeding	iBAT (‰B.W)	Isotype + Vehicle	3	4.43793
Pair feeding	iBAT (‰B.W)	Isotype + Vehicle	4	3.19406
Pair feeding	iBAT (‰B.W)	Isotype + Vehicle	5	4.22528
Pair feeding	iBAT (‰B.W)	Isotype + Vehicle	6	3.46349
Pair feeding	iBAT (‰B.W)	Isotype + Vehicle	7	2.81726
Pair feeding	iBAT (‰B.W)	Isotype + Vehicle	8	4.04203
Pair feeding	iBAT (‰B.W)	Isotype + Vehicle	9	3.22286
Pair feeding	iBAT (‰B.W)	Isotype + Vehicle	10	4.25956
Pair feeding	iBAT (‰B.W)	Isotype + CORT	1	6.97253
Pair feeding	iBAT (‰B.W)	Isotype + CORT	2	6.54918
Pair feeding	iBAT (‰B.W)	Isotype + CORT	3	7.10616
Pair feeding	iBAT (‰B.W)	Isotype + CORT	4	4.75315
Pair feeding	iBAT (‰B.W)	Isotype + CORT	5	7.08022
Pair feeding	iBAT (‰B.W)	Isotype + CORT	6	8.39093
Pair feeding	iBAT (‰B.W)	Isotype + CORT	7	7.42842
Pair feeding	iBAT (‰B.W)	Isotype + CORT	8	4.24528
Pair feeding	iBAT (‰B.W)	Isotype + CORT	9	5.44755
Pair feeding	iBAT (‰B.W)	Isotype + CORT	10	7.28672
Pair feeding	iBAT (‰B.W)	αACBP + Vehicle	1	4.10714
Pair feeding	iBAT (‰B.W)	αACBP + Vehicle	2	4.4342
Pair feeding	iBAT (‰B.W)	αACBP + Vehicle	3	3.78088
Pair feeding	iBAT (‰B.W)	αACBP + Vehicle	4	2.85476
Pair feeding	iBAT (‰B.W)	αACBP + Vehicle	5	2.88482
Pair feeding	iBAT (‰B.W)	αACBP + Vehicle	6	3.09571
Pair feeding	iBAT (‰B.W)	αACBP + Vehicle	7	3.24127
Pair feeding	iBAT (‰B.W)	αACBP + Vehicle	8	3.63548
Pair feeding	iBAT (‰B.W)	αACBP + Vehicle	9	2.65316
Pair feeding	iBAT (‰B.W)	αACBP + Vehicle	10	3.38187
Pair feeding	iBAT (‰B.W)	αACBP + CORT	1	5.12849
Pair feeding	iBAT (‰B.W)	αACBP + CORT	2	5.07667
Pair feeding	iBAT (‰B.W)	αACBP + CORT	3	4.555
Pair feeding	iBAT (‰B.W)	αACBP + CORT	4	5.49091
Pair feeding	iBAT (‰B.W)	αACBP + CORT	5	5.92613
Pair feeding	iBAT (‰B.W)	αACBP + CORT	6	4.69388
Pair feeding	iBAT (‰B.W)	αACBP + CORT	7	5.80728
Pair feeding	iBAT (‰B.W)	αACBP + CORT	8	4.79249
Pair feeding	iBAT (‰B.W)	αACBP + CORT	9	4.72627
Pair feeding	iBAT (‰B.W)	αACBP + CORT	10	4.3521
Pair feeding	Liver (%B.W)	Isotype + Vehicle	1	4.89133
Pair feeding	Liver (%B.W)	Isotype + Vehicle	2	4.57221
Pair feeding	Liver (%B.W)	Isotype + Vehicle	3	4.92222
Pair feeding	Liver (%B.W)	Isotype + Vehicle	4	4.1467
Pair feeding	Liver (%B.W)	Isotype + Vehicle	5	5.40719
Pair feeding	Liver (%B.W)	Isotype + Vehicle	6	5.43205
Pair feeding	Liver (%B.W)	Isotype + Vehicle	7	5.45939
Pair feeding	Liver (%B.W)	Isotype + Vehicle	8	4.88856
Pair feeding	Liver (%B.W)	Isotype + Vehicle	9	5.23727
Pair feeding	Liver (%B.W)	Isotype + Vehicle	10	4.60151
Pair feeding	Liver (%B.W)	Isotype + CORT	1	5.33957
Pair feeding	Liver (%B.W)	Isotype + CORT	2	4.65807
Pair feeding	Liver (%B.W)	Isotype + CORT	3	4.90525
Pair feeding	Liver (%B.W)	Isotype + CORT	4	4.37237
Pair feeding	Liver (%B.W)	Isotype + CORT	5	4.74141
Pair feeding	Liver (%B.W)	Isotype + CORT	6	5
Pair feeding	Liver (%B.W)	Isotype + CORT	7	5.53306
Pair feeding	Liver (%B.W)	Isotype + CORT	8	4.60526
Pair feeding	Liver (%B.W)	Isotype + CORT	9	5.14533
Pair feeding	Liver (%B.W)	Isotype + CORT	10	4.57124
Pair feeding	Liver (%B.W)	αACBP + Vehicle	1	4.95238
Pair feeding	Liver (%B.W)	αACBP + Vehicle	2	4.89401
Pair feeding	Liver (%B.W)	αACBP + Vehicle	3	4.64876
Pair feeding	Liver (%B.W)	αACBP + Vehicle	4	4.9616
Pair feeding	Liver (%B.W)	αACBP + Vehicle	5	5.34241
Pair feeding	Liver (%B.W)	αACBP + Vehicle	6	6.1999
Pair feeding	Liver (%B.W)	αACBP + Vehicle	7	5.42626
Pair feeding	Liver (%B.W)	αACBP + Vehicle	8	4.26608
Pair feeding	Liver (%B.W)	αACBP + Vehicle	9	5.16352
Pair feeding	Liver (%B.W)	αACBP + Vehicle	10	5.71959
Pair feeding	Liver (%B.W)	αACBP + CORT	1	5.22067
Pair feeding	Liver (%B.W)	αACBP + CORT	2	4.78587
Pair feeding	Liver (%B.W)	αACBP + CORT	3	4.7155
Pair feeding	Liver (%B.W)	αACBP + CORT	4	4.7813
Pair feeding	Liver (%B.W)	αACBP + CORT	5	5.46116
Pair feeding	Liver (%B.W)	αACBP + CORT	6	4.49694
Pair feeding	Liver (%B.W)	αACBP + CORT	7	5.27422
Pair feeding	Liver (%B.W)	αACBP + CORT	8	4.46986
Pair feeding	Liver (%B.W)	αACBP + CORT	9	4.67002
Pair feeding	Liver (%B.W)	αACBP + CORT	10	4.83199
Pair feeding	Visceral fat (%B.W)	Isotype + Vehicle	1	1.00604
Pair feeding	Visceral fat (%B.W)	Isotype + Vehicle	2	1.54421
Pair feeding	Visceral fat (%B.W)	Isotype + Vehicle	3	1.10922
Pair feeding	Visceral fat (%B.W)	Isotype + Vehicle	4	0.76416
Pair feeding	Visceral fat (%B.W)	Isotype + Vehicle	5	1.35167
Pair feeding	Visceral fat (%B.W)	Isotype + Vehicle	6	1.14807
Pair feeding	Visceral fat (%B.W)	Isotype + Vehicle	7	0.847208
Pair feeding	Visceral fat (%B.W)	Isotype + Vehicle	8	1.26637
Pair feeding	Visceral fat (%B.W)	Isotype + Vehicle	9	1.4342
Pair feeding	Visceral fat (%B.W)	Isotype + Vehicle	10	1.37695
Pair feeding	Visceral fat (%B.W)	Isotype + CORT	1	2.2373
Pair feeding	Visceral fat (%B.W)	Isotype + CORT	2	1.54287
Pair feeding	Visceral fat (%B.W)	Isotype + CORT	3	1.95377
Pair feeding	Visceral fat (%B.W)	Isotype + CORT	4	1.73845
Pair feeding	Visceral fat (%B.W)	Isotype + CORT	5	1.46039
Pair feeding	Visceral fat (%B.W)	Isotype + CORT	6	1.8153
Pair feeding	Visceral fat (%B.W)	Isotype + CORT	7	1.58095
Pair feeding	Visceral fat (%B.W)	Isotype + CORT	8	1.39921
Pair feeding	Visceral fat (%B.W)	Isotype + CORT	9	2.14293
Pair feeding	Visceral fat (%B.W)	Isotype + CORT	10	2.09279
Pair feeding	Visceral fat (%B.W)	αACBP + Vehicle	1	0.803571
Pair feeding	Visceral fat (%B.W)	αACBP + Vehicle	2	0.986175
Pair feeding	Visceral fat (%B.W)	αACBP + Vehicle	3	1.29484
Pair feeding	Visceral fat (%B.W)	αACBP + Vehicle	4	1.16806
Pair feeding	Visceral fat (%B.W)	αACBP + Vehicle	5	0.95445
Pair feeding	Visceral fat (%B.W)	αACBP + Vehicle	6	1.13659
Pair feeding	Visceral fat (%B.W)	αACBP + Vehicle	7	0.826472
Pair feeding	Visceral fat (%B.W)	αACBP + Vehicle	8	1.23002
Pair feeding	Visceral fat (%B.W)	αACBP + Vehicle	9	0.777061
Pair feeding	Visceral fat (%B.W)	αACBP + Vehicle	10	1.35275
Pair feeding	Visceral fat (%B.W)	αACBP + CORT	1	1.49106
Pair feeding	Visceral fat (%B.W)	αACBP + CORT	2	1.50876
Pair feeding	Visceral fat (%B.W)	αACBP + CORT	3	1.107
Pair feeding	Visceral fat (%B.W)	αACBP + CORT	4	1.67896
Pair feeding	Visceral fat (%B.W)	αACBP + CORT	5	1.35959
Pair feeding	Visceral fat (%B.W)	αACBP + CORT	6	1.31224
Pair feeding	Visceral fat (%B.W)	αACBP + CORT	7	1.76627
Pair feeding	Visceral fat (%B.W)	αACBP + CORT	8	1.49555
Pair feeding	Visceral fat (%B.W)	αACBP + CORT	9	1.05927
Pair feeding	Visceral fat (%B.W)	αACBP + CORT	10	1.6702
Pair feeding	Corticosterone in plasma (ng/mL)	Isotype + Vehicle	1	12.8893
Pair feeding	Corticosterone in plasma (ng/mL)	Isotype + Vehicle	2	57.0298
Pair feeding	Corticosterone in plasma (ng/mL)	Isotype + Vehicle	3	55.5861
Pair feeding	Corticosterone in plasma (ng/mL)	Isotype + Vehicle	4	39.8292
Pair feeding	Corticosterone in plasma (ng/mL)	Isotype + Vehicle	5	38.1629
Pair feeding	Corticosterone in plasma (ng/mL)	Isotype + Vehicle	6	38.4905
Pair feeding	Corticosterone in plasma (ng/mL)	Isotype + Vehicle	7	15.4233
Pair feeding	Corticosterone in plasma (ng/mL)	Isotype + Vehicle	8	30.0406
Pair feeding	Corticosterone in plasma (ng/mL)	Isotype + Vehicle	9	40.1711
Pair feeding	Corticosterone in plasma (ng/mL)	Isotype + Vehicle	10	29.5314
Pair feeding	Corticosterone in plasma (ng/mL)	Isotype + CORT	1	176.228
Pair feeding	Corticosterone in plasma (ng/mL)	Isotype + CORT	2	179.267
Pair feeding	Corticosterone in plasma (ng/mL)	Isotype + CORT	3	141.112
Pair feeding	Corticosterone in plasma (ng/mL)	Isotype + CORT	4	159.05
Pair feeding	Corticosterone in plasma (ng/mL)	Isotype + CORT	5	164.581
Pair feeding	Corticosterone in plasma (ng/mL)	Isotype + CORT	6	139.912
Pair feeding	Corticosterone in plasma (ng/mL)	Isotype + CORT	7	165.994
Pair feeding	Corticosterone in plasma (ng/mL)	Isotype + CORT	8	167.419
Pair feeding	Corticosterone in plasma (ng/mL)	Isotype + CORT	9	134.058
Pair feeding	Corticosterone in plasma (ng/mL)	Isotype + CORT	10	170.305
Pair feeding	Corticosterone in plasma (ng/mL)	αACBP + Vehicle	1	43.3831
Pair feeding	Corticosterone in plasma (ng/mL)	αACBP + Vehicle	2	61.0657
Pair feeding	Corticosterone in plasma (ng/mL)	αACBP + Vehicle	3	65.9485
Pair feeding	Corticosterone in plasma (ng/mL)	αACBP + Vehicle	4	54.644
Pair feeding	Corticosterone in plasma (ng/mL)	αACBP + Vehicle	5	59.0133
Pair feeding	Corticosterone in plasma (ng/mL)	αACBP + Vehicle	6	31.3522
Pair feeding	Corticosterone in plasma (ng/mL)	αACBP + Vehicle	7	15.1619
Pair feeding	Corticosterone in plasma (ng/mL)	αACBP + Vehicle	8	15.2921
Pair feeding	Corticosterone in plasma (ng/mL)	αACBP + Vehicle	9	40.8637
Pair feeding	Corticosterone in plasma (ng/mL)	αACBP + Vehicle	10	46.0579
Pair feeding	Corticosterone in plasma (ng/mL)	αACBP + CORT	1	180.805
Pair feeding	Corticosterone in plasma (ng/mL)	αACBP + CORT	2	174.728
Pair feeding	Corticosterone in plasma (ng/mL)	αACBP + CORT	3	149.813
Pair feeding	Corticosterone in plasma (ng/mL)	αACBP + CORT	4	141.112
Pair feeding	Corticosterone in plasma (ng/mL)	αACBP + CORT	5	141.112
Pair feeding	Corticosterone in plasma (ng/mL)	αACBP + CORT	6	171.767
Pair feeding	Corticosterone in plasma (ng/mL)	αACBP + CORT	7	139.912
Pair feeding	Corticosterone in plasma (ng/mL)	αACBP + CORT	8	159.05
Pair feeding	Corticosterone in plasma (ng/mL)	αACBP + CORT	9	157.696
Pair feeding	Corticosterone in plasma (ng/mL)	αACBP + CORT	10	118.94
Pair feeding	Liver triglycerides (mM)	Isotype + Vehicle	1	0.25622
Pair feeding	Liver triglycerides (mM)	Isotype + Vehicle	2	0.271233
Pair feeding	Liver triglycerides (mM)	Isotype + Vehicle	3	0.202348
Pair feeding	Liver triglycerides (mM)	Isotype + Vehicle	4	0.219243
Pair feeding	Liver triglycerides (mM)	Isotype + Vehicle	5	0.372342
Pair feeding	Liver triglycerides (mM)	Isotype + Vehicle	6	0.101234
Pair feeding	Liver triglycerides (mM)	Isotype + Vehicle	7	0.123986
Pair feeding	Liver triglycerides (mM)	Isotype + Vehicle	8	0.097264
Pair feeding	Liver triglycerides (mM)	Isotype + Vehicle	9	0.212352
Pair feeding	Liver triglycerides (mM)	Isotype + Vehicle	10	0.112452
Pair feeding	Liver triglycerides (mM)	Isotype + CORT	1	0.512421
Pair feeding	Liver triglycerides (mM)	Isotype + CORT	2	0.792345
Pair feeding	Liver triglycerides (mM)	Isotype + CORT	3	0.924521
Pair feeding	Liver triglycerides (mM)	Isotype + CORT	4	0.542312
Pair feeding	Liver triglycerides (mM)	Isotype + CORT	5	0.423941
Pair feeding	Liver triglycerides (mM)	Isotype + CORT	6	0.530123
Pair feeding	Liver triglycerides (mM)	Isotype + CORT	7	0.672912
Pair feeding	Liver triglycerides (mM)	Isotype + CORT	8	0.687263
Pair feeding	Liver triglycerides (mM)	Isotype + CORT	9	0.702131
Pair feeding	Liver triglycerides (mM)	Isotype + CORT	10	0.767123
Pair feeding	Liver triglycerides (mM)	αACBP + Vehicle	1	0.212133
Pair feeding	Liver triglycerides (mM)	αACBP + Vehicle	2	0.123412
Pair feeding	Liver triglycerides (mM)	αACBP + Vehicle	3	0.023412
Pair feeding	Liver triglycerides (mM)	αACBP + Vehicle	4	0.231131
Pair feeding	Liver triglycerides (mM)	αACBP + Vehicle	5	0.112342
Pair feeding	Liver triglycerides (mM)	αACBP + Vehicle	6	0.212412
Pair feeding	Liver triglycerides (mM)	αACBP + Vehicle	7	0.310123
Pair feeding	Liver triglycerides (mM)	αACBP + Vehicle	8	0.112314
Pair feeding	Liver triglycerides (mM)	αACBP + Vehicle	9	0.271234
Pair feeding	Liver triglycerides (mM)	αACBP + Vehicle	10	0.212472
Pair feeding	Liver triglycerides (mM)	αACBP + CORT	1	0.371234
Pair feeding	Liver triglycerides (mM)	αACBP + CORT	2	0.412121
Pair feeding	Liver triglycerides (mM)	αACBP + CORT	3	0.324412
Pair feeding	Liver triglycerides (mM)	αACBP + CORT	4	0.371234
Pair feeding	Liver triglycerides (mM)	αACBP + CORT	5	0.241241
Pair feeding	Liver triglycerides (mM)	αACBP + CORT	6	0.241294
Pair feeding	Liver triglycerides (mM)	αACBP + CORT	7	0.338762
Pair feeding	Liver triglycerides (mM)	αACBP + CORT	8	0.412451
Pair feeding	Liver triglycerides (mM)	αACBP + CORT	9	0.512491
Pair feeding	Liver triglycerides (mM)	αACBP + CORT	10	0.312491
Pair feeding	Plasma triglycerides (mM)	Isotype + Vehicle	1	2.15541
Pair feeding	Plasma triglycerides (mM)	Isotype + Vehicle	2	1.41216
Pair feeding	Plasma triglycerides (mM)	Isotype + Vehicle	3	2.37162
Pair feeding	Plasma triglycerides (mM)	Isotype + Vehicle	4	0.736486
Pair feeding	Plasma triglycerides (mM)	Isotype + Vehicle	5	1.01351
Pair feeding	Plasma triglycerides (mM)	Isotype + Vehicle	6	0.148649
Pair feeding	Plasma triglycerides (mM)	Isotype + Vehicle	7	0.851351
Pair feeding	Plasma triglycerides (mM)	Isotype + Vehicle	8	1.84459
Pair feeding	Plasma triglycerides (mM)	Isotype + Vehicle	9	0.675676
Pair feeding	Plasma triglycerides (mM)	Isotype + Vehicle	10	1.83784
Pair feeding	Plasma triglycerides (mM)	Isotype + CORT	1	3.33784
Pair feeding	Plasma triglycerides (mM)	Isotype + CORT	2	5.27027
Pair feeding	Plasma triglycerides (mM)	Isotype + CORT	3	4.38514
Pair feeding	Plasma triglycerides (mM)	Isotype + CORT	4	4.05405
Pair feeding	Plasma triglycerides (mM)	Isotype + CORT	5	3.65541
Pair feeding	Plasma triglycerides (mM)	Isotype + CORT	6	3.94595
Pair feeding	Plasma triglycerides (mM)	Isotype + CORT	7	6.09459
Pair feeding	Plasma triglycerides (mM)	Isotype + CORT	8	4.53378
Pair feeding	Plasma triglycerides (mM)	Isotype + CORT	9	4.7027
Pair feeding	Plasma triglycerides (mM)	Isotype + CORT	10	3.68243
Pair feeding	Plasma triglycerides (mM)	αACBP + Vehicle	1	2.40541
Pair feeding	Plasma triglycerides (mM)	αACBP + Vehicle	2	1.41892
Pair feeding	Plasma triglycerides (mM)	αACBP + Vehicle	3	0.939189
Pair feeding	Plasma triglycerides (mM)	αACBP + Vehicle	4	1.25
Pair feeding	Plasma triglycerides (mM)	αACBP + Vehicle	5	1.09459
Pair feeding	Plasma triglycerides (mM)	αACBP + Vehicle	6	1.27027
Pair feeding	Plasma triglycerides (mM)	αACBP + Vehicle	7	0.527027
Pair feeding	Plasma triglycerides (mM)	αACBP + Vehicle	8	1.51351
Pair feeding	Plasma triglycerides (mM)	αACBP + Vehicle	9	0.959459
Pair feeding	Plasma triglycerides (mM)	αACBP + Vehicle	10	0.344595
Pair feeding	Plasma triglycerides (mM)	αACBP + CORT	1	2.06757
Pair feeding	Plasma triglycerides (mM)	αACBP + CORT	2	3.0473
Pair feeding	Plasma triglycerides (mM)	αACBP + CORT	3	2.23649
Pair feeding	Plasma triglycerides (mM)	αACBP + CORT	4	2.00676
Pair feeding	Plasma triglycerides (mM)	αACBP + CORT	5	3.28378
Pair feeding	Plasma triglycerides (mM)	αACBP + CORT	6	2.63514
Pair feeding	Plasma triglycerides (mM)	αACBP + CORT	7	2.52027
Pair feeding	Plasma triglycerides (mM)	αACBP + CORT	8	3.24324
Pair feeding	Plasma triglycerides (mM)	αACBP + CORT	9	4.65541
Pair feeding	Plasma triglycerides (mM)	αACBP + CORT	10	1.75676
Pair feeding	Free fatty acid in plasma (mM)	Isotype + Vehicle	1	0.820482
Pair feeding	Free fatty acid in plasma (mM)	Isotype + Vehicle	2	1.17349
Pair feeding	Free fatty acid in plasma (mM)	Isotype + Vehicle	3	1.29036
Pair feeding	Free fatty acid in plasma (mM)	Isotype + Vehicle	4	0.773494
Pair feeding	Free fatty acid in plasma (mM)	Isotype + Vehicle	5	1.19277
Pair feeding	Free fatty acid in plasma (mM)	Isotype + Vehicle	6	0.593976
Pair feeding	Free fatty acid in plasma (mM)	Isotype + Vehicle	7	1.13253
Pair feeding	Free fatty acid in plasma (mM)	Isotype + Vehicle	8	0.554217
Pair feeding	Free fatty acid in plasma (mM)	Isotype + Vehicle	9	0.936145
Pair feeding	Free fatty acid in plasma (mM)	Isotype + Vehicle	10	0.677108
Pair feeding	Free fatty acid in plasma (mM)	Isotype + CORT	1	1.33133
Pair feeding	Free fatty acid in plasma (mM)	Isotype + CORT	2	1.56265
Pair feeding	Free fatty acid in plasma (mM)	Isotype + CORT	3	1.12289
Pair feeding	Free fatty acid in plasma (mM)	Isotype + CORT	4	1.50361
Pair feeding	Free fatty acid in plasma (mM)	Isotype + CORT	5	1.36988
Pair feeding	Free fatty acid in plasma (mM)	Isotype + CORT	6	1.29398
Pair feeding	Free fatty acid in plasma (mM)	Isotype + CORT	7	1.70602
Pair feeding	Free fatty acid in plasma (mM)	Isotype + CORT	8	1.24699
Pair feeding	Free fatty acid in plasma (mM)	Isotype + CORT	9	1.65542
Pair feeding	Free fatty acid in plasma (mM)	Isotype + CORT	10	1.47952
Pair feeding	Free fatty acid in plasma (mM)	αACBP + Vehicle	1	1.02312
Pair feeding	Free fatty acid in plasma (mM)	αACBP + Vehicle	2	0.604819
Pair feeding	Free fatty acid in plasma (mM)	αACBP + Vehicle	3	1.22771
Pair feeding	Free fatty acid in plasma (mM)	αACBP + Vehicle	4	0.951807
Pair feeding	Free fatty acid in plasma (mM)	αACBP + Vehicle	5	1.00843
Pair feeding	Free fatty acid in plasma (mM)	αACBP + Vehicle	6	0.931325
Pair feeding	Free fatty acid in plasma (mM)	αACBP + Vehicle	7	0.722892
Pair feeding	Free fatty acid in plasma (mM)	αACBP + Vehicle	8	0.757831
Pair feeding	Free fatty acid in plasma (mM)	αACBP + Vehicle	9	0.812048
Pair feeding	Free fatty acid in plasma (mM)	αACBP + Vehicle	10	0.278313
Pair feeding	Free fatty acid in plasma (mM)	αACBP + CORT	1	0.972289
Pair feeding	Free fatty acid in plasma (mM)	αACBP + CORT	2	0.814458
Pair feeding	Free fatty acid in plasma (mM)	αACBP + CORT	3	1.09157
Pair feeding	Free fatty acid in plasma (mM)	αACBP + CORT	4	0.944578
Pair feeding	Free fatty acid in plasma (mM)	αACBP + CORT	5	1.02289
Pair feeding	Free fatty acid in plasma (mM)	αACBP + CORT	6	1.2241
Pair feeding	Free fatty acid in plasma (mM)	αACBP + CORT	7	1.01084
Pair feeding	Free fatty acid in plasma (mM)	αACBP + CORT	8	1.0988
Pair feeding	Free fatty acid in plasma (mM)	αACBP + CORT	9	0.993976
Pair feeding	Free fatty acid in plasma (mM)	αACBP + CORT	10	1.22771
Pair feeding	Insulin (ug/L)	Isotype + Vehicle	1	0.844293
Pair feeding	Insulin (ug/L)	Isotype + Vehicle	2	0.33031
Pair feeding	Insulin (ug/L)	Isotype + Vehicle	3	0.844293
Pair feeding	Insulin (ug/L)	Isotype + Vehicle	4	0.776266
Pair feeding	Insulin (ug/L)	Isotype + Vehicle	5	0.48904
Pair feeding	Insulin (ug/L)	Isotype + Vehicle	6	0.957672
Pair feeding	Insulin (ug/L)	Isotype + Vehicle	7	0.496599
Pair feeding	Insulin (ug/L)	Isotype + Vehicle	8	0.746032
Pair feeding	Insulin (ug/L)	Isotype + Vehicle	9	0.708239
Pair feeding	Insulin (ug/L)	Isotype + Vehicle	10	0.458806
Pair feeding	Insulin (ug/L)	Isotype + CORT	1	11.0862
Pair feeding	Insulin (ug/L)	Isotype + CORT	2	7.40514
Pair feeding	Insulin (ug/L)	Isotype + CORT	3	10.1867
Pair feeding	Insulin (ug/L)	Isotype + CORT	4	9.31746
Pair feeding	Insulin (ug/L)	Isotype + CORT	5	8.14588
Pair feeding	Insulin (ug/L)	Isotype + CORT	6	9.98262
Pair feeding	Insulin (ug/L)	Isotype + CORT	7	5.68178
Pair feeding	Insulin (ug/L)	Isotype + CORT	8	7.6319
Pair feeding	Insulin (ug/L)	Isotype + CORT	9	11.6531
Pair feeding	Insulin (ug/L)	Isotype + CORT	10	11.9252
Pair feeding	Insulin (ug/L)	αACBP + Vehicle	1	0.965231
Pair feeding	Insulin (ug/L)	αACBP + Vehicle	2	0.38322
Pair feeding	Insulin (ug/L)	αACBP + Vehicle	3	0.405896
Pair feeding	Insulin (ug/L)	αACBP + Vehicle	4	0.33031
Pair feeding	Insulin (ug/L)	αACBP + Vehicle	5	0.882086
Pair feeding	Insulin (ug/L)	αACBP + Vehicle	6	0.148904
Pair feeding	Insulin (ug/L)	αACBP + Vehicle	7	0.443689
Pair feeding	Insulin (ug/L)	αACBP + Vehicle	8	0.693122
Pair feeding	Insulin (ug/L)	αACBP + Vehicle	9	0.564626
Pair feeding	Insulin (ug/L)	αACBP + Vehicle	10	0.458806
Pair feeding	Insulin (ug/L)	αACBP + CORT	1	4.58579
Pair feeding	Insulin (ug/L)	αACBP + CORT	2	5.19048
Pair feeding	Insulin (ug/L)	αACBP + CORT	3	4.69161
Pair feeding	Insulin (ug/L)	αACBP + CORT	4	2.42404
Pair feeding	Insulin (ug/L)	αACBP + CORT	5	2.52986
Pair feeding	Insulin (ug/L)	αACBP + CORT	6	5.48526
Pair feeding	Insulin (ug/L)	αACBP + CORT	7	4.47997
Pair feeding	Insulin (ug/L)	αACBP + CORT	8	4.02646
Pair feeding	Insulin (ug/L)	αACBP + CORT	9	11.7589
Pair feeding	Insulin (ug/L)	αACBP + CORT	10	6.64928
Pair feeding	Fasting glycemia (mg/dL)	Isotype + Vehicle	1	135
Pair feeding	Fasting glycemia (mg/dL)	Isotype + Vehicle	2	149
Pair feeding	Fasting glycemia (mg/dL)	Isotype + Vehicle	3	139
Pair feeding	Fasting glycemia (mg/dL)	Isotype + Vehicle	4	118
Pair feeding	Fasting glycemia (mg/dL)	Isotype + Vehicle	5	151
Pair feeding	Fasting glycemia (mg/dL)	Isotype + Vehicle	6	136
Pair feeding	Fasting glycemia (mg/dL)	Isotype + Vehicle	7	110
Pair feeding	Fasting glycemia (mg/dL)	Isotype + Vehicle	8	122
Pair feeding	Fasting glycemia (mg/dL)	Isotype + Vehicle	9	126
Pair feeding	Fasting glycemia (mg/dL)	Isotype + Vehicle	10	123
Pair feeding	Fasting glycemia (mg/dL)	Isotype + CORT	1	115
Pair feeding	Fasting glycemia (mg/dL)	Isotype + CORT	2	118
Pair feeding	Fasting glycemia (mg/dL)	Isotype + CORT	3	149
Pair feeding	Fasting glycemia (mg/dL)	Isotype + CORT	4	138
Pair feeding	Fasting glycemia (mg/dL)	Isotype + CORT	5	108
Pair feeding	Fasting glycemia (mg/dL)	Isotype + CORT	6	111
Pair feeding	Fasting glycemia (mg/dL)	Isotype + CORT	7	113
Pair feeding	Fasting glycemia (mg/dL)	Isotype + CORT	8	109
Pair feeding	Fasting glycemia (mg/dL)	Isotype + CORT	9	106
Pair feeding	Fasting glycemia (mg/dL)	Isotype + CORT	10	129
Pair feeding	Fasting glycemia (mg/dL)	αACBP + Vehicle	1	137
Pair feeding	Fasting glycemia (mg/dL)	αACBP + Vehicle	2	130
Pair feeding	Fasting glycemia (mg/dL)	αACBP + Vehicle	3	108
Pair feeding	Fasting glycemia (mg/dL)	αACBP + Vehicle	4	109
Pair feeding	Fasting glycemia (mg/dL)	αACBP + Vehicle	5	159
Pair feeding	Fasting glycemia (mg/dL)	αACBP + Vehicle	6	128
Pair feeding	Fasting glycemia (mg/dL)	αACBP + Vehicle	7	113
Pair feeding	Fasting glycemia (mg/dL)	αACBP + Vehicle	8	124
Pair feeding	Fasting glycemia (mg/dL)	αACBP + Vehicle	9	120
Pair feeding	Fasting glycemia (mg/dL)	αACBP + Vehicle	10	146
Pair feeding	Fasting glycemia (mg/dL)	αACBP + CORT	1	130
Pair feeding	Fasting glycemia (mg/dL)	αACBP + CORT	2	108
Pair feeding	Fasting glycemia (mg/dL)	αACBP + CORT	3	129
Pair feeding	Fasting glycemia (mg/dL)	αACBP + CORT	4	138
Pair feeding	Fasting glycemia (mg/dL)	αACBP + CORT	5	124
Pair feeding	Fasting glycemia (mg/dL)	αACBP + CORT	6	92
Pair feeding	Fasting glycemia (mg/dL)	αACBP + CORT	7	99
Pair feeding	Fasting glycemia (mg/dL)	αACBP + CORT	8	99
Pair feeding	Fasting glycemia (mg/dL)	αACBP + CORT	9	92
Pair feeding	Fasting glycemia (mg/dL)	αACBP + CORT	10	131
Pair feeding	HOMA-IR	Isotype + Vehicle	1	6.80669
Pair feeding	HOMA-IR	Isotype + Vehicle	2	2.93912
Pair feeding	HOMA-IR	Isotype + Vehicle	3	7.00837
Pair feeding	HOMA-IR	Isotype + Vehicle	4	5.47018
Pair feeding	HOMA-IR	Isotype + Vehicle	5	4.40992
Pair feeding	HOMA-IR	Isotype + Vehicle	6	7.77794
Pair feeding	HOMA-IR	Isotype + Vehicle	7	3.26217
Pair feeding	HOMA-IR	Isotype + Vehicle	8	5.43533
Pair feeding	HOMA-IR	Isotype + Vehicle	9	5.32917
Pair feeding	HOMA-IR	Isotype + Vehicle	10	3.3701
Pair feeding	HOMA-IR	Isotype + CORT	1	76.1357
Pair feeding	HOMA-IR	Isotype + CORT	2	52.1824
Pair feeding	HOMA-IR	Isotype + CORT	3	90.6418
Pair feeding	HOMA-IR	Isotype + CORT	4	76.7866
Pair feeding	HOMA-IR	Isotype + CORT	5	52.5377
Pair feeding	HOMA-IR	Isotype + CORT	6	66.1723
Pair feeding	HOMA-IR	Isotype + CORT	7	38.3418
Pair feeding	HOMA-IR	Isotype + CORT	8	49.6784
Pair feeding	HOMA-IR	Isotype + CORT	9	73.7658
Pair feeding	HOMA-IR	Isotype + CORT	10	91.8678
Pair feeding	HOMA-IR	αACBP + Vehicle	1	7.89697
Pair feeding	HOMA-IR	αACBP + Vehicle	2	2.97509
Pair feeding	HOMA-IR	αACBP + Vehicle	3	2.61786
Pair feeding	HOMA-IR	αACBP + Vehicle	4	2.15009
Pair feeding	HOMA-IR	αACBP + Vehicle	5	8.37562
Pair feeding	HOMA-IR	αACBP + Vehicle	6	1.13822
Pair feeding	HOMA-IR	αACBP + Vehicle	7	2.9941
Pair feeding	HOMA-IR	αACBP + Vehicle	8	5.13263
Pair feeding	HOMA-IR	αACBP + Vehicle	9	4.04623
Pair feeding	HOMA-IR	αACBP + Vehicle	10	4.00028
Pair feeding	HOMA-IR	αACBP + CORT	1	35.6014
Pair feeding	HOMA-IR	αACBP + CORT	2	33.4765
Pair feeding	HOMA-IR	αACBP + CORT	3	36.1427
Pair feeding	HOMA-IR	αACBP + CORT	4	19.9769
Pair feeding	HOMA-IR	αACBP + CORT	5	18.7338
Pair feeding	HOMA-IR	αACBP + CORT	6	30.1366
Pair feeding	HOMA-IR	αACBP + CORT	7	26.4862
Pair feeding	HOMA-IR	αACBP + CORT	8	23.8049
Pair feeding	HOMA-IR	αACBP + CORT	9	64.6045
Pair feeding	HOMA-IR	αACBP + CORT	10	52.0182
Pair feeding	Fat mass (%BW)	Isotype + Vehicle	1	16.8661
Pair feeding	Fat mass (%BW)	Isotype + Vehicle	2	14.2321
Pair feeding	Fat mass (%BW)	Isotype + Vehicle	3	23.3663
Pair feeding	Fat mass (%BW)	Isotype + Vehicle	4	15.3763
Pair feeding	Fat mass (%BW)	Isotype + Vehicle	5	13.1525
Pair feeding	Fat mass (%BW)	Isotype + Vehicle	6	20.3623
Pair feeding	Fat mass (%BW)	Isotype + Vehicle	7	15.9181
Pair feeding	Fat mass (%BW)	Isotype + Vehicle	8	17.3901
Pair feeding	Fat mass (%BW)	Isotype + Vehicle	9	15.1613
Pair feeding	Fat mass (%BW)	Isotype + Vehicle	10	15.5916
Pair feeding	Fat mass (%BW)	Isotype + CORT	1	26.7797
Pair feeding	Fat mass (%BW)	Isotype + CORT	2	36.1785
Pair feeding	Fat mass (%BW)	Isotype + CORT	3	30.2841
Pair feeding	Fat mass (%BW)	Isotype + CORT	4	28.0089
Pair feeding	Fat mass (%BW)	Isotype + CORT	5	26.3413
Pair feeding	Fat mass (%BW)	Isotype + CORT	6	32.1
Pair feeding	Fat mass (%BW)	Isotype + CORT	7	28.8078
Pair feeding	Fat mass (%BW)	Isotype + CORT	8	27.8234
Pair feeding	Fat mass (%BW)	Isotype + CORT	9	27.9322
Pair feeding	Fat mass (%BW)	Isotype + CORT	10	26.5291
Pair feeding	Fat mass (%BW)	αACBP + Vehicle	1	17.2566
Pair feeding	Fat mass (%BW)	αACBP + Vehicle	2	16.6152
Pair feeding	Fat mass (%BW)	αACBP + Vehicle	3	16.6904
Pair feeding	Fat mass (%BW)	αACBP + Vehicle	4	15.112
Pair feeding	Fat mass (%BW)	αACBP + Vehicle	5	21.0948
Pair feeding	Fat mass (%BW)	αACBP + Vehicle	6	24.9074
Pair feeding	Fat mass (%BW)	αACBP + Vehicle	7	16.9068
Pair feeding	Fat mass (%BW)	αACBP + Vehicle	8	18.4661
Pair feeding	Fat mass (%BW)	αACBP + Vehicle	9	16.6342
Pair feeding	Fat mass (%BW)	αACBP + Vehicle	10	19.3377
Pair feeding	Fat mass (%BW)	αACBP + CORT	1	25.7677
Pair feeding	Fat mass (%BW)	αACBP + CORT	2	26.2755
Pair feeding	Fat mass (%BW)	αACBP + CORT	3	26.9443
Pair feeding	Fat mass (%BW)	αACBP + CORT	4	25.0436
Pair feeding	Fat mass (%BW)	αACBP + CORT	5	25.72
Pair feeding	Fat mass (%BW)	αACBP + CORT	6	26.5225
Pair feeding	Fat mass (%BW)	αACBP + CORT	7	25.9721
Pair feeding	Fat mass (%BW)	αACBP + CORT	8	24.5304
Pair feeding	Fat mass (%BW)	αACBP + CORT	9	24.2123
Pair feeding	Fat mass (%BW)	αACBP + CORT	10	27.2654
Pair feeding	Lean mass (%BW)	Isotype + Vehicle	1	66.6795
Pair feeding	Lean mass (%BW)	Isotype + Vehicle	2	67.2798
Pair feeding	Lean mass (%BW)	Isotype + Vehicle	3	64.1186
Pair feeding	Lean mass (%BW)	Isotype + Vehicle	4	67.4757
Pair feeding	Lean mass (%BW)	Isotype + Vehicle	5	70.1343
Pair feeding	Lean mass (%BW)	Isotype + Vehicle	6	65.5887
Pair feeding	Lean mass (%BW)	Isotype + Vehicle	7	67.8191
Pair feeding	Lean mass (%BW)	Isotype + Vehicle	8	66.4608
Pair feeding	Lean mass (%BW)	Isotype + Vehicle	9	67.6097
Pair feeding	Lean mass (%BW)	Isotype + Vehicle	10	68.7173
Pair feeding	Lean mass (%BW)	Isotype + CORT	1	60.7423
Pair feeding	Lean mass (%BW)	Isotype + CORT	2	53.1926
Pair feeding	Lean mass (%BW)	Isotype + CORT	3	58.1957
Pair feeding	Lean mass (%BW)	Isotype + CORT	4	58.5721
Pair feeding	Lean mass (%BW)	Isotype + CORT	5	59.8288
Pair feeding	Lean mass (%BW)	Isotype + CORT	6	56.18
Pair feeding	Lean mass (%BW)	Isotype + CORT	7	57.8256
Pair feeding	Lean mass (%BW)	Isotype + CORT	8	57.7195
Pair feeding	Lean mass (%BW)	Isotype + CORT	9	58.286
Pair feeding	Lean mass (%BW)	Isotype + CORT	10	58.7887
Pair feeding	Lean mass (%BW)	αACBP + Vehicle	1	65.5527
Pair feeding	Lean mass (%BW)	αACBP + Vehicle	2	66.3609
Pair feeding	Lean mass (%BW)	αACBP + Vehicle	3	67.2741
Pair feeding	Lean mass (%BW)	αACBP + Vehicle	4	68.7858
Pair feeding	Lean mass (%BW)	αACBP + Vehicle	5	63.7586
Pair feeding	Lean mass (%BW)	αACBP + Vehicle	6	59.7368
Pair feeding	Lean mass (%BW)	αACBP + Vehicle	7	67.3823
Pair feeding	Lean mass (%BW)	αACBP + Vehicle	8	65.0852
Pair feeding	Lean mass (%BW)	αACBP + Vehicle	9	66.8106
Pair feeding	Lean mass (%BW)	αACBP + Vehicle	10	65.5331
Pair feeding	Lean mass (%BW)	αACBP + CORT	1	60.2436
Pair feeding	Lean mass (%BW)	αACBP + CORT	2	59.2653
Pair feeding	Lean mass (%BW)	αACBP + CORT	3	60.2655
Pair feeding	Lean mass (%BW)	αACBP + CORT	4	61.6863
Pair feeding	Lean mass (%BW)	αACBP + CORT	5	60.2135
Pair feeding	Lean mass (%BW)	αACBP + CORT	6	59.3264
Pair feeding	Lean mass (%BW)	αACBP + CORT	7	60.64
Pair feeding	Lean mass (%BW)	αACBP + CORT	8	60.1708
Pair feeding	Lean mass (%BW)	αACBP + CORT	9	61.7151
Pair feeding	Lean mass (%BW)	αACBP + CORT	10	59.8257

## Sheet: Fig7E
Glucose (% basal levels) of GTT
min	Isotype + Vehicle										Isotype + CORT										αACBP + Vehicle										αACBP + CORT
0	100	100	100	100	100	100	100	100	100	100	100	100	100	100	100	100	100	100	100	100	100	100	100	100	100	100	100	100	100	100	100	100	100	100	100	100	100	100	100	100
15	246.154	177.515	236.478	231.818	227.451	241.429	270.803	185.235	331.897	260.714	118.548	177.778	122.156	160	150.847	166.316	162.037	169.595	157.246	143.624	165.854	187.273	168.182	190.506	156.962	209.677	194.262	267.442	236.719	226.154	196.129	160.39	190.071	196.503	229.688	264.844	239.344	249.138	236.429	151.25
30	123.077	122.485	136.478	133.766	143.137	104.286	155.474	158.389	171.552	183.929	106.452	118.75	98.8024	128.889	109.322	133.684	142.593	114.189	116.667	108.725	131.707	132.727	115.584	136.709	120.886	137.419	150	111.628	176.563	136.154	158.71	129.221	140.426	140.559	137.5	135.156	161.475	162.931	150	109.375
60	109.091	105.325	115.723	111.039	103.922	80	112.409	120.805	119.828	137.5	97.5806	84.0278	89.2216	97.7778	89.8305	107.368	131.481	86.4865	100.725	87.9195	103.049	102.424	98.7013	105.696	96.8354	107.097	110.656	96.8992	129.688	105.385	111.613	107.792	109.929	106.993	120.313	129.688	100.82	107.759	76.4286	78.75
90	102.797	107.101	98.7421	100	98.0392	76.4286	81.7518	104.027	122.414	110.714	92.7419	76.3889	79.6407	79.2593	77.1186	98.9474	101.852	77.027	90.5797	65.7718	87.8049	97.5758	91.5584	98.1013	94.3038	89.6774	95.9016	89.9225	114.844	100.769	88.3871	79.8701	100.709	135.664	105.469	101.563	93.4426	88.7931	65.7143	77.5
120	104.196	94.0828	72.956	101.948	99.3464	84.2857	85.4015	87.2483	100.862	104.464	70.9677	75.6944	62.8743	77.7778	55.9322	93.6842	94.4444	65.5405	64.4928	59.7315	79.878	81.8182	81.8182	102.532	103.165	87.0968	100	89.9225	94.5313	93.0769	73.5484	37.013	80.1418	103.497	96.875	87.5	72.9508	91.3793	66.4286	66.25

## Sheet: Fig7F
AUC for GTT in liver
Total Peak Area
Isotype + Vehicle	Isotype + CORT	αACBP + Vehicle	αACBP + CORT
15131	11698	13125	14366
13953	12036	13773	12248
14896	10814	12808	14282
15097	12528	14335	15692
14931	11320	13106	15516
12675	13847	14197	16014
15416	14806	14736	14895
15146	11752	14227	15420
18369	12440	17027	12932
17812	10857	14787	11161

## Sheet: Fig7G
Glucose (% basal levels) of ITT
min	Isotype + Vehicle										Isotype + CORT										αACBP + Vehicle										αACBP + CORT
0	100	100	100	100	100	100	100	100	100	100	100	100	100	100	100	100	100	100	100	100	100	100	100	100	100	100	100	100	100	100	100	100	100	100	100	100	100	100	100	100
15	44.8052	53.9474	47.3333	57.2519	50.7042	60.7143	57.6642	48.4076	49.375	45.679	103.704	81.4815	96.5812	71.6814	72.4138	68.8073	74.3802	96.8254	80	97.4138	45.7747	52.2388	48.1203	44.8052	53.3784	48.4277	48.9655	54.6763	60.1307	48.4076	62.0968	80.5825	76.2887	68.9076	65.2893	68.6441	72.2222	60.1626	56.7797	69.9115
30	30.5195	51.9737	44	52.6718	47.1831	52.1429	45.2555	53.5032	45.625	41.358	92.5926	74.0741	90.5983	66.3717	62.931	64.2202	68.595	99.2064	68	98.2759	38.7324	46.2687	43.609	41.5584	51.3513	47.1698	40.6897	46.0432	54.902	49.6815	58.871	77.6699	75.2577	64.7059	60.3306	56.7797	61.1111	55.2846	58.4746	74.3363
60	20.7792	30.2632	47.3333	43.5115	32.3944	37.8571	32.8467	58.5987	46.875	23.4568	100.926	78.7037	87.1795	82.3009	64.6552	94.4954	70.2479	100	59	92.2414	22.5352	27.6119	34.5865	33.1169	39.1892	38.3648	26.2069	28.777	44.4444	30.5733	75	97.0874	91.7526	62.1849	66.9421	43.2203	44.4444	39.8374	45.7627	49.5575
90	51.2987	40.7895	62.6667	57.2519	58.4507	57.1429	60.5839	69.4267	45.625	42.5926	99.0741	97.2222	90.5983	78.7611	71.5517	120.183	80.1653	90.4762	65	93.1034	54.2253	52.9851	66.1654	41.5584	39.1892	41.5094	52.4138	56.8345	49.0196	26.7516	70.9677	95.1456	105.155	77.3109	70.2479	66.1017	60.1852	56.9106	50.8475	84.9557
120	53.2467	45.3947	72.6667	61.8321	71.831	55.7143	62.7737	74.5223	50	40.7407	100	87.963	90.5983	84.0708	77.5862	99.0826	81.8182	82.5397	67	84.4828	55.6338	66.4179	62.406	47.4026	44.5946	43.3962	72.4138	61.1511	47.7124	43.3121	80.6452	100.971	100	94.958	64.4628	66.9492	69.4444	60.1626	61.017	97.3451

## Sheet: Fig7H
AUC for ITT in liver
Total Peak Area
Isotype + Vehicle	Isotype + CORT	αACBP + Vehicle	αACBP + CORT
5070	11889	5445	8595
5541	10236	5989	10988
6840	10929	6412	10995
6744	9412	5308	8849
6375	8502	5726	8169
6520	11154	5585	7341
6378	9149	5845	7389
7639	11387	6092	6701
6042	8205	6407	6731
4958	11250	4963	8967
