# Supplementary material for: Pathogenic role of acyl coenzyme A binding protein (ACBP) in Cushing’s syndrome
Source: Nat Metab. 2024 Nov 22;6(12):2281–99. doi: 10.1038/s42255-024-01170-0 (PMC11659162; doi:10.1038/s42255-024-01170-0)
Supplement: Supplementary file 15 — Numerical source data. [file 42255_2024_1170_MOESM15_ESM.xlsx]

## Sheet: Fig8B
Plasma ACBP/DBI (ng/mL)
Ctrl	RES
21.5011	15.216
19.0737	12.7656
17.3578	13.4525
17.7431	14.3804
20.4359	11.4787
18.2059	14.8432

## Sheet: Fig8C
Acbp/Dbi mRNA in liver in liver (r.u.)
Ctrl	RES
0.879	0.182
1.044	0.596
1.009	0.378
1.021	0.397
1.04	0.405
1.016	0.345
				house keeping gene Gapdh			Acbp
	Sample #	Group #		Cт rep1	Cт rep2	Cт mean	Cт rep1	Cт rep2	Cт mean	ΔCт	ΔCт mean	ΔΔCт	2-ΔΔCт
mouse liver	1	Ctrl		16.9376	16.8649	16.9012	19.4668	19.458	19.4624	2.56117	2.37587	0.185295	0.879469
	2			16.6255	16.4963	16.5609	18.8889	18.8608	18.8748	2.31393		-0.0619429	1.04387
	3			16.9305	16.7331	16.8318	19.1163	19.273	19.1947	2.36286		-0.0130086	1.00906
	4			16.7534	16.8016	16.7775	19.1493	19.0965	19.1229	2.34536		-0.0305116	1.02137
	5			16.3205	16.4364	16.3784	18.7751	18.6197	18.6974	2.31895		-0.0569184	1.04024
	6			16.9694	17.0001	16.9847	19.6001	19.0753	19.3377	2.35296		-0.0229139	1.01601
	7	RES		15.2532	15.1627	15.2079	20.0836	19.9928	20.0382	4.83029		2.45441	0.182452
	8			15.3584	15.645	15.5017	18.7051	18.5443	18.6247	3.12297		0.747102	0.595799
	9			15.4645	15.4919	15.4782	19.0706	19.4449	19.2577	3.77956		1.40369	0.377961
	10			16.1718	16.4086	16.2902	19.937	20.0595	19.9982	3.70804		1.33217	0.397172
	11			16.6027	16.7543	16.6785	20.507	20.2104	20.3587	3.68021		1.30433	0.404908
	12			16.1732	16.131	16.1521	20.1218	20.0032	20.0625	3.91039		1.53452	0.345195

## Sheet: Fig8E
Acbp/Dbi mRNA in WAT in liver
Ctrl	CORT	RES	CORT+RES
1	1.332	0.762524	0.622374
0.991721	1.82655	0.501207	0.892096
0.970042	1.25275	0.720629	0.722732
1.10287	2.05775	0.76959	0.804094
0.9178	1.41491	0.638258	0.868647
				house keeping gene Gapdh			Acbp
	Sample #	Group #		Cт rep1	Cт rep2	Cт mean	Cт rep1	Cт rep2	Cт mean	ΔCт	ΔΔCт	2-ΔΔCт
mouse WAT	1	Ctrl		16.4826	16.4847	16.4837	16.5036	16.4729	16.4882	0.00456635	0	1
	2			16.127	16.2199	16.1734	16.2026	16.1774	16.19	0.01656	0.0119937	0.991721
	3			16.4711	16.5282	16.4997	16.509	16.5873	16.5481	0.0484478	0.0438815	0.970042
	4			16.0396	16.0696	16.0546	16.0077	15.8281	15.9179	-0.136701	-0.141267	1.10287
	5			16.7221	16.6674	16.6947	16.9081	16.7381	16.8231	0.128314	0.123748	0.9178
	6	CORT		17.0664	17.0826	17.0745	16.6966	16.6344	16.6655	-0.409024	-0.41359	1.332
	7			17.103	17.1202	17.1116	16.2539	16.2402	16.247	-0.864555	-0.869121	1.82655
	8			17.4054	17.3131	17.3593	17.1868	16.8907	17.0387	-0.320535	-0.325101	1.25275
	9			17.2526	17.293	17.2728	16.2066	16.2661	16.2363	-1.0365	-1.04107	2.05775
	10			16.4486	16.2043	16.3265	15.7153	15.9453	15.8303	-0.496147	-0.500713	1.41491
	11	RES		16.3955	16.4948	16.4452	16.8041	16.8777	16.8409	0.395713	0.391146	0.762524
	12			16.0288	16.0854	16.0571	16.8037	17.3127	17.0582	1.00109	0.996522	0.501207
	13			15.9807	16.0518	16.0163	16.5019	16.4851	16.4935	0.477238	0.472672	0.720629
	14			15.8572	16.0251	15.9411	16.2603	16.3868	16.3235	0.382404	0.377838	0.76959
	15			16.7471	16.3673	16.5572	17.0111	17.4079	17.2095	0.652355	0.647789	0.638258
	16	CORT+RES		16.1796	16.1259	16.1527	16.84	16.8429	16.8414	0.688713	0.684147	0.622374
	17			16.247	16.851	16.549	16.6368	16.7998	16.7183	0.169296	0.16473	0.892096
	18			16.3976	16.4813	16.4394	16.9405	16.8844	16.9124	0.473034	0.468467	0.722732
	19			16.3364	16.1577	16.247	16.6219	16.5104	16.5662	0.319131	0.314564	0.804094
	20			15.9023	15.8582	15.8803	16.063	16.113	16.088	0.207725	0.203158	0.868647

## Sheet: Fig8F
Plasma ACBP/DBI (ng/mL) in liver
Ctrl	CORT	RES	CORT+RES
21.1236	97.5585	17.1218	18.5652
14.5069	29.2705	11.0031	35.6582
17.9151	68.31	17.0047	37.0531
17.376	56.6756	6.74552	28.764
24.1542	45.3394	4.33749	31.5837
20.7548	45.0184	16.2682	20.9934
15.7665	26.9523	12.2544	38.6788
24.804	40.4058	17.745	28.2222
15.075	31.4329	11.3272	26.6587
	28.4606	14.8902	18.5395

## Sheet: Fig8G
Average food intake (g/mouse/day) in liver
Week	Ctrl			CORT			RES			CORT+RES
1	3.24	3.1533	3.2938	3.4933	3.3267	3.265	3.34	3.29	3.0533	3.35	3.25	3.0533
2	3.232	3.29	3.12	3.79	4.09	3.7	3.25	3.04	2.9	3.41	3.43	3.55
3	2.91	2.86	3.15	3.78	3.54	3.64	2.93	3.25	3.14	3.293	3.127	3.265
4	3.2	3.13	2.825	3.627	3.84	3.79	3.05	3.23	3.305	3.34	3.447	3.25
5	3.13	2.79	2.8938	3.85	3.76	3.68	2.97	2.835	2.665	3.44	3.35	3.15

## Sheet: Fig8H
Body weight (g)
Week	Isotype + Vehicle									Isotype + CORT										αACBP + Vehicle										αACBP + CORT
1	19.2	21.7	19.3	18.7	18.6	19.6	20.5	18.5	18	19	20.5	19.5	20.1	19.5	17.6	18.5	18.3	21.3	18.5	20.8	21.1	18.8	17.9	18.5	18.4	18.8	18.8	18.7	16.7	18.3	18.1	17	21	17.9	18	18.2	18	20.1	18.9
4	20.7	21.8	20.4	19.9	19.1	19.5	20.6	19.5	19.4	20.2	21.9	21.1	20.3	20.4	19.1	18.7	19.1	23	19.9	21.2	22.5	19.8	18.4	19.4	19.6	19.3	19.7	20.7	17.2	18.8	18.7	18.3	21.6	18.5	18.4	18.7	18.2	19.7	18.8
7	20.5	21.7	19.2	19.6	19	19.5	19.3	18.6	18.4	20.6	21.9	21.3	20.4	20.4	20	19.2	18.9	23.3	20.2	20.6	22.6	19.6	18.3	18.8	18.7	19.2	19.2	19.9	16.2	18.9	18.8	18.6	21.6	18.4	18.8	19.1	18.1	19.3	18
10	21.6	22.7	20.3	20.7	20	20.4	20.1	19.3	19.3	23	22.9	22	21.4	21.5	21.4	20.2	19.3	25	20.2	22.2	22.6	20.5	18.6	19.8	19.7	20	20.6	21.2	16.6	19.5	19.5	19.8	22.1	18.7	20.3	20.1	19.3	21.1	19.2
13	21.7	23.2	20.4	21.4	20.4	20.2	20.2	19.4	19.2	23.8	24	23.2	22.1	23	22.3	21.6	20.8	26.3	20.6	22.5	23.3	20.9	18.5	20.4	20.4	20.7	20.6	22	17.3	19.8	20.8	20.8	23.8	19.1	20.6	20.9	20.5	21.8	20.1
17	22.2	23.1	20.3	21.5	20.3	20.4	20.7	19.8	19	25.3	24.7	23.8	22.3	24.1	22.6	23	22.4	28	21.4	23.1	23.3	21.2	19.2	20.6	20.8	20.8	21.8	22.3	17.7	19.9	21.2	21.4	23.8	19.5	21.4	22.2	21.5	22.7	20.9
20	21.4	22.9	21	21.4	19.9	21.1	20.8	19	19.7	26.9	24.5	24.8	22.4	24.8	22.9	24.3	23.6	28.3	22.6	22.3	23.1	20.8	19.3	20.7	20.1	20.5	20.7	20.8	17.3	20	21.2	22.6	24.2	19.6	22.2	23.7	21.6	23.8	21.7
24	21.6	23.2	20.5	21.6	20.4	21.3	20.6	20.1	19.2	27.9	24.8	21.8	22.8	26.3	23.6	25.2	25.3	29.6	23.6	22.4	23.6	21	18.6	21	20	20.9	21.9	22	17.7	20.3	21	21.7	24.4	20.5	22.8	24.1	22.4	24.8	23.2
27	21.7	22.8	20.3	20.9	20.3	21.5	20.5	20.9	19.2	28.3	24.2	25.8	23.6	25.3	23.3	25.6	25.4	29.9	23.9	23.2	24	21.2	18.5	20.3	20.3	20.3	20.5	22.5	17.5	21.1	22.3	23	25.5	20.6	23	24.8	22.4	25.2	23.2

## Sheet: Fig8I
Heatmap
Exp	Tissu	treatment	mice	value
Resmetirom	Thymus (%B.W)	CTR	1	2.4424
Resmetirom	Thymus (%B.W)	CTR	2	2.85965
Resmetirom	Thymus (%B.W)	CTR	3	2.8867
Resmetirom	Thymus (%B.W)	CTR	4	3.44498
Resmetirom	Thymus (%B.W)	CTR	5	3.68966
Resmetirom	Thymus (%B.W)	CTR	6	3.68837
Resmetirom	Thymus (%B.W)	CTR	7	3.03902
Resmetirom	Thymus (%B.W)	CTR	8	2.78947
Resmetirom	Thymus (%B.W)	CTR	9	3.17708
Resmetirom	Thymus (%B.W)	CORT	1	1.3719
Resmetirom	Thymus (%B.W)	CORT	2	0.36434
Resmetirom	Thymus (%B.W)	CORT	3	0.19068
Resmetirom	Thymus (%B.W)	CORT	4	1.05929
Resmetirom	Thymus (%B.W)	CORT	5	1.01304
Resmetirom	Thymus (%B.W)	CORT	6	1.06009
Resmetirom	Thymus (%B.W)	CORT	7	0.51563
Resmetirom	Thymus (%B.W)	CORT	8	0.49213
Resmetirom	Thymus (%B.W)	CORT	9	0.84615
Resmetirom	Thymus (%B.W)	CORT	10	0.59011
Resmetirom	Thymus (%B.W)	Resmetirom	1	2.85776
Resmetirom	Thymus (%B.W)	Resmetirom	2	2.74583
Resmetirom	Thymus (%B.W)	Resmetirom	3	2.38208
Resmetirom	Thymus (%B.W)	Resmetirom	4	3.26486
Resmetirom	Thymus (%B.W)	Resmetirom	5	2.78818
Resmetirom	Thymus (%B.W)	Resmetirom	6	3.38424
Resmetirom	Thymus (%B.W)	Resmetirom	7	2.91133
Resmetirom	Thymus (%B.W)	Resmetirom	8	3.7122
Resmetirom	Thymus (%B.W)	Resmetirom	9	2.82667
Resmetirom	Thymus (%B.W)	Resmetirom	10	3.52
Resmetirom	Thymus (%B.W)	CORT+Resmetirom	1	0.92891
Resmetirom	Thymus (%B.W)	CORT+Resmetirom	2	0.39462
Resmetirom	Thymus (%B.W)	CORT+Resmetirom	3	0.88538
Resmetirom	Thymus (%B.W)	CORT+Resmetirom	4	1.78039
Resmetirom	Thymus (%B.W)	CORT+Resmetirom	5	1.76214
Resmetirom	Thymus (%B.W)	CORT+Resmetirom	6	1.54812
Resmetirom	Thymus (%B.W)	CORT+Resmetirom	7	0.55652
Resmetirom	Thymus (%B.W)	CORT+Resmetirom	8	2.07661
Resmetirom	Thymus (%B.W)	CORT+Resmetirom	9	1.26724
Resmetirom	Thymus (%B.W)	CORT+Resmetirom	10	1.57143
Resmetirom	Erector spinae (‰B.W)	CTR	1	0.618433
Resmetirom	Erector spinae (‰B.W)	CTR	2	0.462281
Resmetirom	Erector spinae (‰B.W)	CTR	3	0.520197
Resmetirom	Erector spinae (‰B.W)	CTR	4	0.684211
Resmetirom	Erector spinae (‰B.W)	CTR	5	0.492611
Resmetirom	Erector spinae (‰B.W)	CTR	6	0.44093
Resmetirom	Erector spinae (‰B.W)	CTR	7	0.490732
Resmetirom	Erector spinae (‰B.W)	CTR	8	0.489952
Resmetirom	Erector spinae (‰B.W)	CTR	9	0.695833
Resmetirom	Erector spinae (‰B.W)	CORT	1	0.419835
Resmetirom	Erector spinae (‰B.W)	CORT	2	0.302326
Resmetirom	Erector spinae (‰B.W)	CORT	3	0.305085
Resmetirom	Erector spinae (‰B.W)	CORT	4	0.484585
Resmetirom	Erector spinae (‰B.W)	CORT	5	0.570435
Resmetirom	Erector spinae (‰B.W)	CORT	6	0.287826
Resmetirom	Erector spinae (‰B.W)	CORT	7	0.253906
Resmetirom	Erector spinae (‰B.W)	CORT	8	0.465354
Resmetirom	Erector spinae (‰B.W)	CORT	9	0.436455
Resmetirom	Erector spinae (‰B.W)	CORT	10	0.471378
Resmetirom	Erector spinae (‰B.W)	Resmetirom	1	0.736207
Resmetirom	Erector spinae (‰B.W)	Resmetirom	2	0.6175
Resmetirom	Erector spinae (‰B.W)	Resmetirom	3	0.516038
Resmetirom	Erector spinae (‰B.W)	Resmetirom	4	0.810811
Resmetirom	Erector spinae (‰B.W)	Resmetirom	5	0.436453
Resmetirom	Erector spinae (‰B.W)	Resmetirom	6	0.519212
Resmetirom	Erector spinae (‰B.W)	Resmetirom	7	0.477833
Resmetirom	Erector spinae (‰B.W)	Resmetirom	8	0.708293
Resmetirom	Erector spinae (‰B.W)	Resmetirom	9	0.641778
Resmetirom	Erector spinae (‰B.W)	Resmetirom	10	0.634286
Resmetirom	Erector spinae (‰B.W)	CORT+Resmetirom	1	0.480569
Resmetirom	Erector spinae (‰B.W)	CORT+Resmetirom	2	0.451121
Resmetirom	Erector spinae (‰B.W)	CORT+Resmetirom	3	0.531225
Resmetirom	Erector spinae (‰B.W)	CORT+Resmetirom	4	0.608627
Resmetirom	Erector spinae (‰B.W)	CORT+Resmetirom	5	0.504854
Resmetirom	Erector spinae (‰B.W)	CORT+Resmetirom	6	0.457741
Resmetirom	Erector spinae (‰B.W)	CORT+Resmetirom	7	0.508155
Resmetirom	Erector spinae (‰B.W)	CORT+Resmetirom	8	0.723387
Resmetirom	Erector spinae (‰B.W)	CORT+Resmetirom	9	0.496552
Resmetirom	Erector spinae (‰B.W)	CORT+Resmetirom	10	0.522222
Resmetirom	Gastrocnemius (%B.W)	CTR	1	0.702304
Resmetirom	Gastrocnemius (%B.W)	CTR	2	1.22368
Resmetirom	Gastrocnemius (%B.W)	CTR	3	1.07488
Resmetirom	Gastrocnemius (%B.W)	CTR	4	1.01627
Resmetirom	Gastrocnemius (%B.W)	CTR	5	0.618719
Resmetirom	Gastrocnemius (%B.W)	CTR	6	1.0493
Resmetirom	Gastrocnemius (%B.W)	CTR	7	1.07122
Resmetirom	Gastrocnemius (%B.W)	CTR	8	0.648804
Resmetirom	Gastrocnemius (%B.W)	CTR	9	1.2125
Resmetirom	Gastrocnemius (%B.W)	CORT	1	0.800826
Resmetirom	Gastrocnemius (%B.W)	CORT	2	0.403876
Resmetirom	Gastrocnemius (%B.W)	CORT	3	0.647458
Resmetirom	Gastrocnemius (%B.W)	CORT	4	0.940711
Resmetirom	Gastrocnemius (%B.W)	CORT	5	0.867826
Resmetirom	Gastrocnemius (%B.W)	CORT	6	0.564348
Resmetirom	Gastrocnemius (%B.W)	CORT	7	0.525
Resmetirom	Gastrocnemius (%B.W)	CORT	8	0.641732
Resmetirom	Gastrocnemius (%B.W)	CORT	9	0.729766
Resmetirom	Gastrocnemius (%B.W)	CORT	10	0.653004
Resmetirom	Gastrocnemius (%B.W)	Resmetirom	1	0.916379
Resmetirom	Gastrocnemius (%B.W)	Resmetirom	2	0.909167
Resmetirom	Gastrocnemius (%B.W)	Resmetirom	3	0.90283
Resmetirom	Gastrocnemius (%B.W)	Resmetirom	4	1.15676
Resmetirom	Gastrocnemius (%B.W)	Resmetirom	5	1.14089
Resmetirom	Gastrocnemius (%B.W)	Resmetirom	6	0.978325
Resmetirom	Gastrocnemius (%B.W)	Resmetirom	7	0.885714
Resmetirom	Gastrocnemius (%B.W)	Resmetirom	8	0.931707
Resmetirom	Gastrocnemius (%B.W)	Resmetirom	9	1.13956
Resmetirom	Gastrocnemius (%B.W)	Resmetirom	10	1.12457
Resmetirom	Gastrocnemius (%B.W)	CORT+Resmetirom	1	0.92891
Resmetirom	Gastrocnemius (%B.W)	CORT+Resmetirom	2	0.736323
Resmetirom	Gastrocnemius (%B.W)	CORT+Resmetirom	3	0.981818
Resmetirom	Gastrocnemius (%B.W)	CORT+Resmetirom	4	0.996863
Resmetirom	Gastrocnemius (%B.W)	CORT+Resmetirom	5	1.03981
Resmetirom	Gastrocnemius (%B.W)	CORT+Resmetirom	6	0.820084
Resmetirom	Gastrocnemius (%B.W)	CORT+Resmetirom	7	0.825217
Resmetirom	Gastrocnemius (%B.W)	CORT+Resmetirom	8	0.81371
Resmetirom	Gastrocnemius (%B.W)	CORT+Resmetirom	9	0.878448
Resmetirom	Gastrocnemius (%B.W)	CORT+Resmetirom	10	0.765079
Resmetirom	Adrenal (‰B.W)	CTR	1	0.193548
Resmetirom	Adrenal (‰B.W)	CTR	2	0.241228
Resmetirom	Adrenal (‰B.W)	CTR	3	0.137931
Resmetirom	Adrenal (‰B.W)	CTR	4	0.23445
Resmetirom	Adrenal (‰B.W)	CTR	5	0.418719
Resmetirom	Adrenal (‰B.W)	CTR	6	0.287402
Resmetirom	Adrenal (‰B.W)	CTR	7	0.287805
Resmetirom	Adrenal (‰B.W)	CTR	8	0.205742
Resmetirom	Adrenal (‰B.W)	CTR	9	0.328125
Resmetirom	Adrenal (‰B.W)	CORT	1	0.115702
Resmetirom	Adrenal (‰B.W)	CORT	2	0.166667
Resmetirom	Adrenal (‰B.W)	CORT	3	0.165254
Resmetirom	Adrenal (‰B.W)	CORT	4	0.039683
Resmetirom	Adrenal (‰B.W)	CORT	5	0.16087
Resmetirom	Adrenal (‰B.W)	CORT	6	0.150862
Resmetirom	Adrenal (‰B.W)	CORT	7	0.113281
Resmetirom	Adrenal (‰B.W)	CORT	8	0.055814
Resmetirom	Adrenal (‰B.W)	CORT	9	0.073579
Resmetirom	Adrenal (‰B.W)	CORT	10	0.088339
Resmetirom	Adrenal (‰B.W)	Resmetirom	1	0.23176
Resmetirom	Adrenal (‰B.W)	Resmetirom	2	0.208333
Resmetirom	Adrenal (‰B.W)	Resmetirom	3	0.433962
Resmetirom	Adrenal (‰B.W)	Resmetirom	4	0.302703
Resmetirom	Adrenal (‰B.W)	Resmetirom	5	0.206897
Resmetirom	Adrenal (‰B.W)	Resmetirom	6	0.375494
Resmetirom	Adrenal (‰B.W)	Resmetirom	7	0.334975
Resmetirom	Adrenal (‰B.W)	Resmetirom	8	0.209756
Resmetirom	Adrenal (‰B.W)	Resmetirom	9	0.235556
Resmetirom	Adrenal (‰B.W)	Resmetirom	10	0.331429
Resmetirom	Adrenal (‰B.W)	CORT+Resmetirom	1	0.21327
Resmetirom	Adrenal (‰B.W)	CORT+Resmetirom	2	0.112108
Resmetirom	Adrenal (‰B.W)	CORT+Resmetirom	3	0.158103
Resmetirom	Adrenal (‰B.W)	CORT+Resmetirom	4	0.152941
Resmetirom	Adrenal (‰B.W)	CORT+Resmetirom	5	0.228155
Resmetirom	Adrenal (‰B.W)	CORT+Resmetirom	6	0.188285
Resmetirom	Adrenal (‰B.W)	CORT+Resmetirom	7	0.095652
Resmetirom	Adrenal (‰B.W)	CORT+Resmetirom	8	0.100806
Resmetirom	Adrenal (‰B.W)	CORT+Resmetirom	9	0.228448
Resmetirom	Adrenal (‰B.W)	CORT+Resmetirom	10	0.103448
Resmetirom	Perigonadal fat (%B.W)	CTR	1	2.28479
Resmetirom	Perigonadal fat (%B.W)	CTR	2	1.87851
Resmetirom	Perigonadal fat (%B.W)	CTR	3	1.72266
Resmetirom	Perigonadal fat (%B.W)	CTR	4	2.12823
Resmetirom	Perigonadal fat (%B.W)	CTR	5	1.34631
Resmetirom	Perigonadal fat (%B.W)	CTR	6	2.36326
Resmetirom	Perigonadal fat (%B.W)	CTR	7	1.4561
Resmetirom	Perigonadal fat (%B.W)	CTR	8	1.84306
Resmetirom	Perigonadal fat (%B.W)	CTR	9	1.31771
Resmetirom	Perigonadal fat (%B.W)	CORT	1	4.22066
Resmetirom	Perigonadal fat (%B.W)	CORT	2	3.20465
Resmetirom	Perigonadal fat (%B.W)	CORT	3	3.13475
Resmetirom	Perigonadal fat (%B.W)	CORT	4	3.78933
Resmetirom	Perigonadal fat (%B.W)	CORT	5	3.49652
Resmetirom	Perigonadal fat (%B.W)	CORT	6	3.37435
Resmetirom	Perigonadal fat (%B.W)	CORT	7	3.68086
Resmetirom	Perigonadal fat (%B.W)	CORT	8	4.14646
Resmetirom	Perigonadal fat (%B.W)	CORT	9	5.13645
Resmetirom	Perigonadal fat (%B.W)	CORT	10	4.04735
Resmetirom	Perigonadal fat (%B.W)	Resmetirom	1	2.60991
Resmetirom	Perigonadal fat (%B.W)	Resmetirom	2	1.79
Resmetirom	Perigonadal fat (%B.W)	Resmetirom	3	2.29717
Resmetirom	Perigonadal fat (%B.W)	Resmetirom	4	1.31568
Resmetirom	Perigonadal fat (%B.W)	Resmetirom	5	2.72759
Resmetirom	Perigonadal fat (%B.W)	Resmetirom	6	2.07537
Resmetirom	Perigonadal fat (%B.W)	Resmetirom	7	1.87685
Resmetirom	Perigonadal fat (%B.W)	Resmetirom	8	1.6722
Resmetirom	Perigonadal fat (%B.W)	Resmetirom	9	2.39822
Resmetirom	Perigonadal fat (%B.W)	Resmetirom	10	1.37086
Resmetirom	Perigonadal fat (%B.W)	CORT+Resmetirom	1	2.5673
Resmetirom	Perigonadal fat (%B.W)	CORT+Resmetirom	2	2.76906
Resmetirom	Perigonadal fat (%B.W)	CORT+Resmetirom	3	2.98972
Resmetirom	Perigonadal fat (%B.W)	CORT+Resmetirom	4	2.71765
Resmetirom	Perigonadal fat (%B.W)	CORT+Resmetirom	5	2.02233
Resmetirom	Perigonadal fat (%B.W)	CORT+Resmetirom	6	2.9318
Resmetirom	Perigonadal fat (%B.W)	CORT+Resmetirom	7	2.37039
Resmetirom	Perigonadal fat (%B.W)	CORT+Resmetirom	8	3.30565
Resmetirom	Perigonadal fat (%B.W)	CORT+Resmetirom	9	4.06853
Resmetirom	Perigonadal fat (%B.W)	CORT+Resmetirom	10	4.2254
Resmetirom	Inguinal fat (%B.W)	CTR	1	2.25299
Resmetirom	Inguinal fat (%B.W)	CTR	2	1.64035
Resmetirom	Inguinal fat (%B.W)	CTR	3	1.38571
Resmetirom	Inguinal fat (%B.W)	CTR	4	2.57895
Resmetirom	Inguinal fat (%B.W)	CTR	5	1.72414
Resmetirom	Inguinal fat (%B.W)	CTR	6	1.87767
Resmetirom	Inguinal fat (%B.W)	CTR	7	1.50488
Resmetirom	Inguinal fat (%B.W)	CTR	8	1.85981
Resmetirom	Inguinal fat (%B.W)	CTR	9	1.7724
Resmetirom	Inguinal fat (%B.W)	CORT	1	4.13265
Resmetirom	Inguinal fat (%B.W)	CORT	2	2.90426
Resmetirom	Inguinal fat (%B.W)	CORT	3	3.21144
Resmetirom	Inguinal fat (%B.W)	CORT	4	4.28617
Resmetirom	Inguinal fat (%B.W)	CORT	5	3.82739
Resmetirom	Inguinal fat (%B.W)	CORT	6	3.82609
Resmetirom	Inguinal fat (%B.W)	CORT	7	4.8457
Resmetirom	Inguinal fat (%B.W)	CORT	8	4.54685
Resmetirom	Inguinal fat (%B.W)	CORT	9	5.49565
Resmetirom	Inguinal fat (%B.W)	CORT	10	3.79717
Resmetirom	Inguinal fat (%B.W)	Resmetirom	1	2.4375
Resmetirom	Inguinal fat (%B.W)	Resmetirom	2	2.17417
Resmetirom	Inguinal fat (%B.W)	Resmetirom	3	2.60141
Resmetirom	Inguinal fat (%B.W)	Resmetirom	4	1.47189
Resmetirom	Inguinal fat (%B.W)	Resmetirom	5	3.05616
Resmetirom	Inguinal fat (%B.W)	Resmetirom	6	2.42315
Resmetirom	Inguinal fat (%B.W)	Resmetirom	7	3.0798
Resmetirom	Inguinal fat (%B.W)	Resmetirom	8	2.43317
Resmetirom	Inguinal fat (%B.W)	Resmetirom	9	2.50889
Resmetirom	Inguinal fat (%B.W)	Resmetirom	10	1.52114
Resmetirom	Inguinal fat (%B.W)	CORT+Resmetirom	1	3.33175
Resmetirom	Inguinal fat (%B.W)	CORT+Resmetirom	2	2.35426
Resmetirom	Inguinal fat (%B.W)	CORT+Resmetirom	3	3.37629
Resmetirom	Inguinal fat (%B.W)	CORT+Resmetirom	4	3.14275
Resmetirom	Inguinal fat (%B.W)	CORT+Resmetirom	5	2.96553
Resmetirom	Inguinal fat (%B.W)	CORT+Resmetirom	6	3.40837
Resmetirom	Inguinal fat (%B.W)	CORT+Resmetirom	7	2.95751
Resmetirom	Inguinal fat (%B.W)	CORT+Resmetirom	8	3.70887
Resmetirom	Inguinal fat (%B.W)	CORT+Resmetirom	9	2.83879
Resmetirom	Inguinal fat (%B.W)	CORT+Resmetirom	10	3.87103
Resmetirom	iBAT (%B.W)	CTR	1	0.171429
Resmetirom	iBAT (%B.W)	CTR	2	0.250439
Resmetirom	iBAT (%B.W)	CTR	3	0.26601
Resmetirom	iBAT (%B.W)	CTR	4	0.516268
Resmetirom	iBAT (%B.W)	CTR	5	0.44335
Resmetirom	iBAT (%B.W)	CTR	6	0.273953
Resmetirom	iBAT (%B.W)	CTR	7	0.280976
Resmetirom	iBAT (%B.W)	CTR	8	0.251196
Resmetirom	iBAT (%B.W)	CTR	9	0.615625
Resmetirom	iBAT (%B.W)	CORT	1	0.761983
Resmetirom	iBAT (%B.W)	CORT	2	0.872481
Resmetirom	iBAT (%B.W)	CORT	3	1.17203
Resmetirom	iBAT (%B.W)	CORT	4	0.84585
Resmetirom	iBAT (%B.W)	CORT	5	0.991304
Resmetirom	iBAT (%B.W)	CORT	6	0.863043
Resmetirom	iBAT (%B.W)	CORT	7	0.610547
Resmetirom	iBAT (%B.W)	CORT	8	0.60315
Resmetirom	iBAT (%B.W)	CORT	9	0.412375
Resmetirom	iBAT (%B.W)	CORT	10	1.07562
Resmetirom	iBAT (%B.W)	Resmetirom	1	0.348276
Resmetirom	iBAT (%B.W)	Resmetirom	2	0.200833
Resmetirom	iBAT (%B.W)	Resmetirom	3	0.676887
Resmetirom	iBAT (%B.W)	Resmetirom	4	0.251351
Resmetirom	iBAT (%B.W)	Resmetirom	5	0.47734
Resmetirom	iBAT (%B.W)	Resmetirom	6	0.27931
Resmetirom	iBAT (%B.W)	Resmetirom	7	0.62266
Resmetirom	iBAT (%B.W)	Resmetirom	8	0.24439
Resmetirom	iBAT (%B.W)	Resmetirom	9	0.238222
Resmetirom	iBAT (%B.W)	Resmetirom	10	0.557714
Resmetirom	iBAT (%B.W)	CORT+Resmetirom	1	0.467773
Resmetirom	iBAT (%B.W)	CORT+Resmetirom	2	0.432287
Resmetirom	iBAT (%B.W)	CORT+Resmetirom	3	0.350593
Resmetirom	iBAT (%B.W)	CORT+Resmetirom	4	0.347059
Resmetirom	iBAT (%B.W)	CORT+Resmetirom	5	0.783981
Resmetirom	iBAT (%B.W)	CORT+Resmetirom	6	0.669874
Resmetirom	iBAT (%B.W)	CORT+Resmetirom	7	0.541631
Resmetirom	iBAT (%B.W)	CORT+Resmetirom	8	0.554839
Resmetirom	iBAT (%B.W)	CORT+Resmetirom	9	0.999138
Resmetirom	iBAT (%B.W)	CORT+Resmetirom	10	0.436111
Resmetirom	Liver (%B.W)	CTR	1	4.41797
Resmetirom	Liver (%B.W)	CTR	2	4.69956
Resmetirom	Liver (%B.W)	CTR	3	4.36207
Resmetirom	Liver (%B.W)	CTR	4	4.57464
Resmetirom	Liver (%B.W)	CTR	5	4.30246
Resmetirom	Liver (%B.W)	CTR	6	4.29814
Resmetirom	Liver (%B.W)	CTR	7	3.3515
Resmetirom	Liver (%B.W)	CTR	8	3.53684
Resmetirom	Liver (%B.W)	CTR	9	4.89115
Resmetirom	Liver (%B.W)	CORT	1	4.90992
Resmetirom	Liver (%B.W)	CORT	2	4.95581
Resmetirom	Liver (%B.W)	CORT	3	6.34661
Resmetirom	Liver (%B.W)	CORT	4	4.94743
Resmetirom	Liver (%B.W)	CORT	5	5.83391
Resmetirom	Liver (%B.W)	CORT	6	4.7087
Resmetirom	Liver (%B.W)	CORT	7	4.24023
Resmetirom	Liver (%B.W)	CORT	8	5.00591
Resmetirom	Liver (%B.W)	CORT	9	4.27793
Resmetirom	Liver (%B.W)	CORT	10	4.30283
Resmetirom	Liver (%B.W)	Resmetirom	1	4.2681
Resmetirom	Liver (%B.W)	Resmetirom	2	4.64
Resmetirom	Liver (%B.W)	Resmetirom	3	4.38585
Resmetirom	Liver (%B.W)	Resmetirom	4	4.00162
Resmetirom	Liver (%B.W)	Resmetirom	5	4.1601
Resmetirom	Liver (%B.W)	Resmetirom	6	3.2532
Resmetirom	Liver (%B.W)	Resmetirom	7	3.66158
Resmetirom	Liver (%B.W)	Resmetirom	8	4.68634
Resmetirom	Liver (%B.W)	Resmetirom	9	4.35333
Resmetirom	Liver (%B.W)	Resmetirom	10	4.55029
Resmetirom	Liver (%B.W)	CORT+Resmetirom	1	4.35166
Resmetirom	Liver (%B.W)	CORT+Resmetirom	2	4.50673
Resmetirom	Liver (%B.W)	CORT+Resmetirom	3	3.11542
Resmetirom	Liver (%B.W)	CORT+Resmetirom	4	3.22157
Resmetirom	Liver (%B.W)	CORT+Resmetirom	5	4.16116
Resmetirom	Liver (%B.W)	CORT+Resmetirom	6	3.38326
Resmetirom	Liver (%B.W)	CORT+Resmetirom	7	3.3515
Resmetirom	Liver (%B.W)	CORT+Resmetirom	8	3.16734
Resmetirom	Liver (%B.W)	CORT+Resmetirom	9	4.00862
Resmetirom	Liver (%B.W)	CORT+Resmetirom	10	3.58651
Resmetirom	Visceral fat (%B.W)	CTR	1	1.15991
Resmetirom	Visceral fat (%B.W)	CTR	2	0.684211
Resmetirom	Visceral fat (%B.W)	CTR	3	0.959113
Resmetirom	Visceral fat (%B.W)	CTR	4	0.442105
Resmetirom	Visceral fat (%B.W)	CTR	5	0.352217
Resmetirom	Visceral fat (%B.W)	CTR	6	0.972093
Resmetirom	Visceral fat (%B.W)	CTR	7	0.487317
Resmetirom	Visceral fat (%B.W)	CTR	8	0.690431
Resmetirom	Visceral fat (%B.W)	CTR	9	0.535417
Resmetirom	Visceral fat (%B.W)	CORT	1	1.1438
Resmetirom	Visceral fat (%B.W)	CORT	2	1.49767
Resmetirom	Visceral fat (%B.W)	CORT	3	1.09322
Resmetirom	Visceral fat (%B.W)	CORT	4	1.44506
Resmetirom	Visceral fat (%B.W)	CORT	5	1.31391
Resmetirom	Visceral fat (%B.W)	CORT	6	2.21261
Resmetirom	Visceral fat (%B.W)	CORT	7	1.38516
Resmetirom	Visceral fat (%B.W)	CORT	8	1.62441
Resmetirom	Visceral fat (%B.W)	CORT	9	1.83545
Resmetirom	Visceral fat (%B.W)	CORT	10	1.45512
Resmetirom	Visceral fat (%B.W)	Resmetirom	1	1.29569
Resmetirom	Visceral fat (%B.W)	Resmetirom	2	1.14292
Resmetirom	Visceral fat (%B.W)	Resmetirom	3	0.743868
Resmetirom	Visceral fat (%B.W)	Resmetirom	4	0.550811
Resmetirom	Visceral fat (%B.W)	Resmetirom	5	1.04828
Resmetirom	Visceral fat (%B.W)	Resmetirom	6	0.911823
Resmetirom	Visceral fat (%B.W)	Resmetirom	7	0.660591
Resmetirom	Visceral fat (%B.W)	Resmetirom	8	1.03122
Resmetirom	Visceral fat (%B.W)	Resmetirom	9	0.837333
Resmetirom	Visceral fat (%B.W)	Resmetirom	10	0.286286
Resmetirom	Visceral fat (%B.W)	CORT+Resmetirom	1	0.815166
Resmetirom	Visceral fat (%B.W)	CORT+Resmetirom	2	0.795964
Resmetirom	Visceral fat (%B.W)	CORT+Resmetirom	3	1.36522
Resmetirom	Visceral fat (%B.W)	CORT+Resmetirom	4	1.53412
Resmetirom	Visceral fat (%B.W)	CORT+Resmetirom	5	0.9
Resmetirom	Visceral fat (%B.W)	CORT+Resmetirom	6	1.02929
Resmetirom	Visceral fat (%B.W)	CORT+Resmetirom	7	0.725322
Resmetirom	Visceral fat (%B.W)	CORT+Resmetirom	8	1.08024
Resmetirom	Visceral fat (%B.W)	CORT+Resmetirom	9	1.03405
Resmetirom	Visceral fat (%B.W)	CORT+Resmetirom	10	1.55952
Resmetirom	Corticosterone in plasma (ng/mL)	CTR	1	36.1145
Resmetirom	Corticosterone in plasma (ng/mL)	CTR	2	31.3863
Resmetirom	Corticosterone in plasma (ng/mL)	CTR	3	34.6314
Resmetirom	Corticosterone in plasma (ng/mL)	CTR	4	27.6314
Resmetirom	Corticosterone in plasma (ng/mL)	CTR	5	13.5236
Resmetirom	Corticosterone in plasma (ng/mL)	CTR	6	30.984
Resmetirom	Corticosterone in plasma (ng/mL)	CTR	7	31.6916
Resmetirom	Corticosterone in plasma (ng/mL)	CTR	8	15.9163
Resmetirom	Corticosterone in plasma (ng/mL)	CTR	9	23.0276
Resmetirom	Corticosterone in plasma (ng/mL)	CORT	1	156.464
Resmetirom	Corticosterone in plasma (ng/mL)	CORT	2	164.751
Resmetirom	Corticosterone in plasma (ng/mL)	CORT	3	188.655
Resmetirom	Corticosterone in plasma (ng/mL)	CORT	4	129.556
Resmetirom	Corticosterone in plasma (ng/mL)	CORT	5	165.55
Resmetirom	Corticosterone in plasma (ng/mL)	CORT	6	130.395
Resmetirom	Corticosterone in plasma (ng/mL)	CORT	7	174.038
Resmetirom	Corticosterone in plasma (ng/mL)	CORT	8	188.655
Resmetirom	Corticosterone in plasma (ng/mL)	CORT	9	149.073
Resmetirom	Corticosterone in plasma (ng/mL)	CORT	10	177.44
Resmetirom	Corticosterone in plasma (ng/mL)	Resmetirom	1	16.306
Resmetirom	Corticosterone in plasma (ng/mL)	Resmetirom	2	22.189
Resmetirom	Corticosterone in plasma (ng/mL)	Resmetirom	3	19.9806
Resmetirom	Corticosterone in plasma (ng/mL)	Resmetirom	4	35.9402
Resmetirom	Corticosterone in plasma (ng/mL)	Resmetirom	5	31.3863
Resmetirom	Corticosterone in plasma (ng/mL)	Resmetirom	6	29.2361
Resmetirom	Corticosterone in plasma (ng/mL)	Resmetirom	7	21.7286
Resmetirom	Corticosterone in plasma (ng/mL)	Resmetirom	8	21.0729
Resmetirom	Corticosterone in plasma (ng/mL)	Resmetirom	9	18.6117
Resmetirom	Corticosterone in plasma (ng/mL)	Resmetirom	10	38.6458
Resmetirom	Corticosterone in plasma (ng/mL)	CORT+Resmetirom	1	170.759
Resmetirom	Corticosterone in plasma (ng/mL)	CORT+Resmetirom	2	159.543
Resmetirom	Corticosterone in plasma (ng/mL)	CORT+Resmetirom	3	154.488
Resmetirom	Corticosterone in plasma (ng/mL)	CORT+Resmetirom	4	143.545
Resmetirom	Corticosterone in plasma (ng/mL)	CORT+Resmetirom	5	177.359
Resmetirom	Corticosterone in plasma (ng/mL)	CORT+Resmetirom	6	168.956
Resmetirom	Corticosterone in plasma (ng/mL)	CORT+Resmetirom	7	157.796
Resmetirom	Corticosterone in plasma (ng/mL)	CORT+Resmetirom	8	180.116
Resmetirom	Corticosterone in plasma (ng/mL)	CORT+Resmetirom	9	126.454
Resmetirom	Corticosterone in plasma (ng/mL)	CORT+Resmetirom	10	162.394
Resmetirom	Liver triglycerides (mM)	CTR	1	0.233452
Resmetirom	Liver triglycerides (mM)	CTR	2	0.352562
Resmetirom	Liver triglycerides (mM)	CTR	3	0.335892
Resmetirom	Liver triglycerides (mM)	CTR	4	0.235876
Resmetirom	Liver triglycerides (mM)	CTR	5	0.233234
Resmetirom	Liver triglycerides (mM)	CTR	6	0.423479
Resmetirom	Liver triglycerides (mM)	CTR	7	0.147232
Resmetirom	Liver triglycerides (mM)	CTR	8	0.182412
Resmetirom	Liver triglycerides (mM)	CTR	9	0.224245
Resmetirom	Liver triglycerides (mM)	CORT	1	0.824872
Resmetirom	Liver triglycerides (mM)	CORT	2	0.725245
Resmetirom	Liver triglycerides (mM)	CORT	3	0.823423
Resmetirom	Liver triglycerides (mM)	CORT	4	0.782452
Resmetirom	Liver triglycerides (mM)	CORT	5	0.827652
Resmetirom	Liver triglycerides (mM)	CORT	6	0.627024
Resmetirom	Liver triglycerides (mM)	CORT	7	0.512441
Resmetirom	Liver triglycerides (mM)	CORT	8	0.781414
Resmetirom	Liver triglycerides (mM)	CORT	9	0.666241
Resmetirom	Liver triglycerides (mM)	CORT	10	0.82452
Resmetirom	Liver triglycerides (mM)	Resmetirom	1	0.151023
Resmetirom	Liver triglycerides (mM)	Resmetirom	2	0.212412
Resmetirom	Liver triglycerides (mM)	Resmetirom	3	0.120618
Resmetirom	Liver triglycerides (mM)	Resmetirom	4	0.112118
Resmetirom	Liver triglycerides (mM)	Resmetirom	5	0.201441
Resmetirom	Liver triglycerides (mM)	Resmetirom	6	0.241241
Resmetirom	Liver triglycerides (mM)	Resmetirom	7	0.224412
Resmetirom	Liver triglycerides (mM)	Resmetirom	8	0.124182
Resmetirom	Liver triglycerides (mM)	Resmetirom	9	0.312871
Resmetirom	Liver triglycerides (mM)	CORT+Resmetirom	1	0.423452
Resmetirom	Liver triglycerides (mM)	CORT+Resmetirom	2	0.235232
Resmetirom	Liver triglycerides (mM)	CORT+Resmetirom	3	0.252423
Resmetirom	Liver triglycerides (mM)	CORT+Resmetirom	4	0.532423
Resmetirom	Liver triglycerides (mM)	CORT+Resmetirom	5	0.296164
Resmetirom	Liver triglycerides (mM)	CORT+Resmetirom	6	0.271247
Resmetirom	Liver triglycerides (mM)	CORT+Resmetirom	7	0.213575
Resmetirom	Liver triglycerides (mM)	CORT+Resmetirom	8	0.212141
Resmetirom	Liver triglycerides (mM)	CORT+Resmetirom	9	0.443528
Resmetirom	Liver triglycerides (mM)	CORT+Resmetirom	10	0.612851
Resmetirom	Plasma triglycerides (mM)	CTR	1	0.13617
Resmetirom	Plasma triglycerides (mM)	CTR	2	0.680851
Resmetirom	Plasma triglycerides (mM)	CTR	3	0.777305
Resmetirom	Plasma triglycerides (mM)	CTR	4	0.249645
Resmetirom	Plasma triglycerides (mM)	CTR	5	0.521986
Resmetirom	Plasma triglycerides (mM)	CTR	6	0.428369
Resmetirom	Plasma triglycerides (mM)	CTR	7	1.31348
Resmetirom	Plasma triglycerides (mM)	CTR	8	2.12457
Resmetirom	Plasma triglycerides (mM)	CTR	9	0.113475
Resmetirom	Plasma triglycerides (mM)	CORT	1	2.83688
Resmetirom	Plasma triglycerides (mM)	CORT	2	2.36596
Resmetirom	Plasma triglycerides (mM)	CORT	3	3.44397
Resmetirom	Plasma triglycerides (mM)	CORT	4	5.12624
Resmetirom	Plasma triglycerides (mM)	CORT	5	4.36596
Resmetirom	Plasma triglycerides (mM)	CORT	6	2.72908
Resmetirom	Plasma triglycerides (mM)	CORT	7	3.00993
Resmetirom	Plasma triglycerides (mM)	CORT	8	6.7461
Resmetirom	Plasma triglycerides (mM)	CORT	9	2.68085
Resmetirom	Plasma triglycerides (mM)	CORT	10	2.24397
Resmetirom	Plasma triglycerides (mM)	Resmetirom	1	0.156028
Resmetirom	Plasma triglycerides (mM)	Resmetirom	2	0.822695
Resmetirom	Plasma triglycerides (mM)	Resmetirom	3	0.655319
Resmetirom	Plasma triglycerides (mM)	Resmetirom	4	0.919149
Resmetirom	Plasma triglycerides (mM)	Resmetirom	5	1.21986
Resmetirom	Plasma triglycerides (mM)	Resmetirom	6	0.252482
Resmetirom	Plasma triglycerides (mM)	Resmetirom	7	0.885106
Resmetirom	Plasma triglycerides (mM)	Resmetirom	8	2.42837
Resmetirom	Plasma triglycerides (mM)	Resmetirom	9	1.40142
Resmetirom	Plasma triglycerides (mM)	Resmetirom	10	1.88369
Resmetirom	Plasma triglycerides (mM)	CORT+Resmetirom	1	0.456738
Resmetirom	Plasma triglycerides (mM)	CORT+Resmetirom	2	0.808511
Resmetirom	Plasma triglycerides (mM)	CORT+Resmetirom	3	1.40709
Resmetirom	Plasma triglycerides (mM)	CORT+Resmetirom	4	1.53191
Resmetirom	Plasma triglycerides (mM)	CORT+Resmetirom	5	1.31915
Resmetirom	Plasma triglycerides (mM)	CORT+Resmetirom	6	2.05957
Resmetirom	Plasma triglycerides (mM)	CORT+Resmetirom	7	1.33333
Resmetirom	Plasma triglycerides (mM)	CORT+Resmetirom	8	1.28794
Resmetirom	Plasma triglycerides (mM)	CORT+Resmetirom	9	1.64823
Resmetirom	Plasma triglycerides (mM)	CORT+Resmetirom	10	1.61702
Resmetirom	Free fatty acid in plasma (mM)	CTR	1	1.0045
Resmetirom	Free fatty acid in plasma (mM)	CTR	2	1.02398
Resmetirom	Free fatty acid in plasma (mM)	CTR	3	1.25025
Resmetirom	Free fatty acid in plasma (mM)	CTR	4	0.885115
Resmetirom	Free fatty acid in plasma (mM)	CTR	5	1.11489
Resmetirom	Free fatty acid in plasma (mM)	CTR	6	1.22178
Resmetirom	Free fatty acid in plasma (mM)	CTR	7	0.73976
Resmetirom	Free fatty acid in plasma (mM)	CTR	8	0.608392
Resmetirom	Free fatty acid in plasma (mM)	CTR	9	0.889111
Resmetirom	Free fatty acid in plasma (mM)	CORT	1	2.38412
Resmetirom	Free fatty acid in plasma (mM)	CORT	2	2.04595
Resmetirom	Free fatty acid in plasma (mM)	CORT	3	2.03696
Resmetirom	Free fatty acid in plasma (mM)	CORT	4	1.24376
Resmetirom	Free fatty acid in plasma (mM)	CORT	5	1.56444
Resmetirom	Free fatty acid in plasma (mM)	CORT	6	2.56543
Resmetirom	Free fatty acid in plasma (mM)	CORT	7	1.44206
Resmetirom	Free fatty acid in plasma (mM)	CORT	8	1.66334
Resmetirom	Free fatty acid in plasma (mM)	CORT	9	1.28571
Resmetirom	Free fatty acid in plasma (mM)	CORT	10	1.49201
Resmetirom	Free fatty acid in plasma (mM)	Resmetirom	1	1.11938
Resmetirom	Free fatty acid in plasma (mM)	Resmetirom	2	1.1988
Resmetirom	Free fatty acid in plasma (mM)	Resmetirom	3	1.01698
Resmetirom	Free fatty acid in plasma (mM)	Resmetirom	4	0.999001
Resmetirom	Free fatty acid in plasma (mM)	Resmetirom	5	0.734266
Resmetirom	Free fatty acid in plasma (mM)	Resmetirom	6	1.07992
Resmetirom	Free fatty acid in plasma (mM)	Resmetirom	7	0.937063
Resmetirom	Free fatty acid in plasma (mM)	Resmetirom	8	0.974026
Resmetirom	Free fatty acid in plasma (mM)	Resmetirom	9	0.868132
Resmetirom	Free fatty acid in plasma (mM)	Resmetirom	10	1.14486
Resmetirom	Free fatty acid in plasma (mM)	CORT+Resmetirom	1	1.06094
Resmetirom	Free fatty acid in plasma (mM)	CORT+Resmetirom	2	1.13536
Resmetirom	Free fatty acid in plasma (mM)	CORT+Resmetirom	3	0.950549
Resmetirom	Free fatty acid in plasma (mM)	CORT+Resmetirom	4	1.02498
Resmetirom	Free fatty acid in plasma (mM)	CORT+Resmetirom	5	1.41259
Resmetirom	Free fatty acid in plasma (mM)	CORT+Resmetirom	6	1.09441
Resmetirom	Free fatty acid in plasma (mM)	CORT+Resmetirom	7	1.15435
Resmetirom	Free fatty acid in plasma (mM)	CORT+Resmetirom	8	1.30869
Resmetirom	Free fatty acid in plasma (mM)	CORT+Resmetirom	9	1.12637
Resmetirom	Free fatty acid in plasma (mM)	CORT+Resmetirom	10	0.786713
Resmetirom	Insulin (ug/L)	CTR	1	0.782881
Resmetirom	Insulin (ug/L)	CTR	2	0.532359
Resmetirom	Insulin (ug/L)	CTR	3	1.21072
Resmetirom	Insulin (ug/L)	CTR	4	0.490605
Resmetirom	Insulin (ug/L)	CTR	5	0.854558
Resmetirom	Insulin (ug/L)	CTR	6	0.599861
Resmetirom	Insulin (ug/L)	CTR	7	0.788448
Resmetirom	Insulin (ug/L)	CTR	8	0.732081
Resmetirom	Insulin (ug/L)	CTR	9	0.702157
Resmetirom	Insulin (ug/L)	CORT	1	7.14962
Resmetirom	Insulin (ug/L)	CORT	2	14.8497
Resmetirom	Insulin (ug/L)	CORT	3	11.7578
Resmetirom	Insulin (ug/L)	CORT	4	3.38483
Resmetirom	Insulin (ug/L)	CORT	5	4.07933
Resmetirom	Insulin (ug/L)	CORT	6	14.3862
Resmetirom	Insulin (ug/L)	CORT	7	3.97495
Resmetirom	Insulin (ug/L)	CORT	8	4.12526
Resmetirom	Insulin (ug/L)	CORT	9	2.79123
Resmetirom	Insulin (ug/L)	CORT	10	5.29019
Resmetirom	Insulin (ug/L)	Resmetirom	1	0.771051
Resmetirom	Insulin (ug/L)	Resmetirom	2	0.998608
Resmetirom	Insulin (ug/L)	Resmetirom	3	0.831594
Resmetirom	Insulin (ug/L)	Resmetirom	4	0.870564
Resmetirom	Insulin (ug/L)	Resmetirom	5	0.633264
Resmetirom	Insulin (ug/L)	Resmetirom	6	0.983994
Resmetirom	Insulin (ug/L)	Resmetirom	7	1.12317
Resmetirom	Insulin (ug/L)	Resmetirom	8	0.514266
Resmetirom	Insulin (ug/L)	Resmetirom	9	0.258873
Resmetirom	Insulin (ug/L)	Resmetirom	10	0.306193
Resmetirom	Insulin (ug/L)	CORT+Resmetirom	1	1.09186
Resmetirom	Insulin (ug/L)	CORT+Resmetirom	2	1.17119
Resmetirom	Insulin (ug/L)	CORT+Resmetirom	3	1.85108
Resmetirom	Insulin (ug/L)	CORT+Resmetirom	4	0.414057
Resmetirom	Insulin (ug/L)	CORT+Resmetirom	5	1.89701
Resmetirom	Insulin (ug/L)	CORT+Resmetirom	6	0.560195
Resmetirom	Insulin (ug/L)	CORT+Resmetirom	7	1.26792
Resmetirom	Insulin (ug/L)	CORT+Resmetirom	8	0.934586
Resmetirom	Insulin (ug/L)	CORT+Resmetirom	9	1.73904
Resmetirom	Insulin (ug/L)	CORT+Resmetirom	10	1.39875
Resmetirom	Fasting glycemia (mg/dL)	CTR	1	134
Resmetirom	Fasting glycemia (mg/dL)	CTR	2	127
Resmetirom	Fasting glycemia (mg/dL)	CTR	3	130
Resmetirom	Fasting glycemia (mg/dL)	CTR	4	136
Resmetirom	Fasting glycemia (mg/dL)	CTR	5	127
Resmetirom	Fasting glycemia (mg/dL)	CTR	6	135
Resmetirom	Fasting glycemia (mg/dL)	CTR	7	127
Resmetirom	Fasting glycemia (mg/dL)	CTR	8	135
Resmetirom	Fasting glycemia (mg/dL)	CTR	9	133
Resmetirom	Fasting glycemia (mg/dL)	CORT	1	111
Resmetirom	Fasting glycemia (mg/dL)	CORT	2	105
Resmetirom	Fasting glycemia (mg/dL)	CORT	3	105
Resmetirom	Fasting glycemia (mg/dL)	CORT	4	112
Resmetirom	Fasting glycemia (mg/dL)	CORT	5	113
Resmetirom	Fasting glycemia (mg/dL)	CORT	6	109
Resmetirom	Fasting glycemia (mg/dL)	CORT	7	108
Resmetirom	Fasting glycemia (mg/dL)	CORT	8	119
Resmetirom	Fasting glycemia (mg/dL)	CORT	9	112
Resmetirom	Fasting glycemia (mg/dL)	CORT	10	115
Resmetirom	Fasting glycemia (mg/dL)	Resmetirom	1	139
Resmetirom	Fasting glycemia (mg/dL)	Resmetirom	2	129
Resmetirom	Fasting glycemia (mg/dL)	Resmetirom	3	126
Resmetirom	Fasting glycemia (mg/dL)	Resmetirom	4	138
Resmetirom	Fasting glycemia (mg/dL)	Resmetirom	5	128
Resmetirom	Fasting glycemia (mg/dL)	Resmetirom	6	129
Resmetirom	Fasting glycemia (mg/dL)	Resmetirom	7	128
Resmetirom	Fasting glycemia (mg/dL)	Resmetirom	8	139
Resmetirom	Fasting glycemia (mg/dL)	Resmetirom	9	131
Resmetirom	Fasting glycemia (mg/dL)	Resmetirom	10	122
Resmetirom	Fasting glycemia (mg/dL)	CORT+Resmetirom	1	111
Resmetirom	Fasting glycemia (mg/dL)	CORT+Resmetirom	2	121
Resmetirom	Fasting glycemia (mg/dL)	CORT+Resmetirom	3	118
Resmetirom	Fasting glycemia (mg/dL)	CORT+Resmetirom	4	124
Resmetirom	Fasting glycemia (mg/dL)	CORT+Resmetirom	5	127
Resmetirom	Fasting glycemia (mg/dL)	CORT+Resmetirom	6	115
Resmetirom	Fasting glycemia (mg/dL)	CORT+Resmetirom	7	125
Resmetirom	Fasting glycemia (mg/dL)	CORT+Resmetirom	8	125
Resmetirom	Fasting glycemia (mg/dL)	CORT+Resmetirom	9	115
Resmetirom	Fasting glycemia (mg/dL)	CORT+Resmetirom	10	124
Resmetirom	HOMA-IR	CTR	1	6.26483
Resmetirom	HOMA-IR	CTR	2	4.03755
Resmetirom	HOMA-IR	CTR	3	9.39929
Resmetirom	HOMA-IR	CTR	4	3.98456
Resmetirom	HOMA-IR	CTR	5	6.48118
Resmetirom	HOMA-IR	CTR	6	4.83608
Resmetirom	HOMA-IR	CTR	7	5.97979
Resmetirom	HOMA-IR	CTR	8	5.90203
Resmetirom	HOMA-IR	CTR	9	5.57693
Resmetirom	HOMA-IR	CORT	1	47.3931
Resmetirom	HOMA-IR	CORT	2	93.1141
Resmetirom	HOMA-IR	CORT	3	73.7268
Resmetirom	HOMA-IR	CORT	4	22.6393
Resmetirom	HOMA-IR	CORT	5	27.5281
Resmetirom	HOMA-IR	CORT	6	93.6445
Resmetirom	HOMA-IR	CORT	7	25.6368
Resmetirom	HOMA-IR	CORT	8	29.3162
Resmetirom	HOMA-IR	CORT	9	18.6691
Resmetirom	HOMA-IR	CORT	10	36.3311
Resmetirom	HOMA-IR	Resmetirom	1	6.4004
Resmetirom	HOMA-IR	Resmetirom	2	7.69297
Resmetirom	HOMA-IR	Resmetirom	3	6.25735
Resmetirom	HOMA-IR	Resmetirom	4	7.17445
Resmetirom	HOMA-IR	Resmetirom	5	4.84065
Resmetirom	HOMA-IR	Resmetirom	6	7.58039
Resmetirom	HOMA-IR	Resmetirom	7	8.5855
Resmetirom	HOMA-IR	Resmetirom	8	4.26886
Resmetirom	HOMA-IR	Resmetirom	9	2.02519
Resmetirom	HOMA-IR	Resmetirom	10	2.23082
Resmetirom	HOMA-IR	CORT+Resmetirom	1	7.23766
Resmetirom	HOMA-IR	CORT+Resmetirom	2	8.46295
Resmetirom	HOMA-IR	CORT+Resmetirom	3	13.0442
Resmetirom	HOMA-IR	CORT+Resmetirom	4	3.06613
Resmetirom	HOMA-IR	CORT+Resmetirom	5	14.3874
Resmetirom	HOMA-IR	CORT+Resmetirom	6	3.84721
Resmetirom	HOMA-IR	CORT+Resmetirom	7	9.46478
Resmetirom	HOMA-IR	CORT+Resmetirom	8	6.97651
Resmetirom	HOMA-IR	CORT+Resmetirom	9	11.9431
Resmetirom	HOMA-IR	CORT+Resmetirom	10	10.3579

## Sheet: Fig8J
Glucose (% basal levels) of GTT
Minutes	CTR									CORT										Resmetirom										CORT+Resmetirom
0	100	100	100	100	100	100	100	100	100	100	100	100	100	100	100	100	100	100	100	100	100	100	100	100	100	100	100	100	100	100	100	100	100	100	100	100	100	100	100
15	238.168	222.059	215.942	223.81	252.066	229.134	241.861	224.627	209.774	185.294	174.257	164.865	168.142	192.661	171.681	202.804	153.465	208.911	173.109	250.781	253.435	238.636	245.161	248.76	232.812	240.8	232.812	212.214	206.667	210.744	189.744	220.161	209.565	220	213.386	198.214	240	197.521	178.992
30	132.061	138.971	161.594	146.825	173.554	140.157	153.488	161.94	148.872	113.725	103.96	90.0901	91.1504	111.009	89.3805	122.43	115.842	112.871	120.168	164.062	153.435	150	169.355	161.157	185.156	192.8	147.656	138.931	131.111	124.793	129.915	130.645	117.391	145.217	136.22	139.286	162.609	167.769	163.025
60	109.924	122.794	113.043	112.698	145.454	104.724	109.302	132.836	125.564	95.098	88.1188	78.3784	83.1858	99.0826	88.4956	94.3925	97.0297	81.1881	90.7563	130.469	142.748	101.515	141.935	143.802	121.875	145.6	120.312	110.687	99.2593	102.479	106.838	108.871	98.2609	125.217	115.748	108.036	122.609	128.926	136.135
90	92.3664	90.4412	102.174	98.4127	119.835	97.6378	101.55	113.433	106.767	97.0588	70.297	65.7658	57.5221	65.1376	64.6018	69.1589	80.198	64.3564	57.9832	113.281	116.031	91.6667	105.645	103.306	102.344	107.2	104.688	94.6565	94.8148	97.5207	95.7265	100	87.8261	98.2609	95.2756	81.25	91.3043	76.0331	85.7143
120	86.2595	101.471	89.8551	103.968	109.091	103.15	96.124	91.0448	90.9774	86.2745	75.2475	59.4595	66.3717	57.7982	58.4071	66.3551	71.2871	64.3564	52.9412	97.6562	92.3664	86.3636	97.5807	94.2149	94.5312	96.8	89.0625	89.313	89.6296	85.124	84.6154	88.7097	83.4783	82.6087	80.315	67.8571	81.7391	73.5537	82.3529

## Sheet: Fig8K
AUC for GTT in liver
Total Peak Area
Ctrl	CORT	RES	CORT+RES
14656	13147	16980	13996
15127	11584	17153	13865
15429	10466	14795	14589
15304	10540	17129	13370
18031	11931	16934	15261
14959	10805	16553	14551
15599	12449	17736	13554
16517	12045	15650	15652
15581	11755	14559	14740
	11307	13967	14994

## Sheet: Fig8L
Glucose (% basal levels) of ITT
Minutes	CTR									CORT										Resmetirom										CORT+Resmetirom
0	100	100	100	100	100	100	100	100	100	100	100	100	100	100	100	100	100	100	100	100	100	100	100	100	100	100	100	100	100	100	100	100	100	100	100	100	100	100	100
15	68.75	63.2812	51.145	55.4688	52.8	59.542	56.4885	49.2537	55.6391	98.0392	107.921	83.7838	86.7257	92.6606	84.0708	85.0467	94.0594	88.1188	79.8319	61.3636	51.5873	53.6232	63.7097	60.3306	60.6299	61.7647	72.7273	53.3333	53.4884	70.2479	66.6667	63.7097	70.4348	79.1304	74.8032	77.6786	67.8261	62.8099	68.0672
30	51.5625	35.1562	39.6947	35.9375	44.8	48.855	51.145	38.806	31.5789	82.3529	75.2475	72.973	71.6814	73.3945	81.4159	76.6355	76.2376	77.2277	54.6219	31.8182	35.7143	36.9565	38.7097	36.3636	40.9449	40.4412	50.4132	34.0741	34.1085	60.3306	57.265	53.2258	55.6522	48.6957	49.6063	50	50.4348	44.6281	44.5378
60	25	25.7812	26.7176	22.6562	20.8	20.6107	25.1908	26.8657	24.0602	71.5686	63.3663	56.7568	50.4425	62.3853	69.0266	69.1589	62.3762	54.4554	44.5378	25.7576	19.0476	18.1159	20.9677	28.9256	35.4331	24.2647	35.5372	34.8148	19.3798	46.281	29.9145	37.0968	45.2174	40	33.0709	41.0714	44.3478	29.7521	34.4538
90	42.1875	49.2188	47.3282	40.625	28	48.0916	39.6947	43.2836	35.3383	82.3529	92.0792	78.3784	69.9115	71.5596	64.6018	83.1776	98.0198	86.1386	73.1092	43.9394	46.0318	30.4348	38.7097	47.9339	45.6693	38.9706	42.9752	34.8148	36.4341	51.2397	74.359	54.8387	63.4783	59.1304	58.2677	64.2857	51.3043	54.5455	57.9832
120	59.375	59.375	48.0916	52.3438	68.8	55.7252	70.229	55.9701	54.8872	92.1569	100.99	96.3964	90.2655	87.156	84.0708	92.5234	100.99	101.98	77.3109	57.5758	58.7302	60.1449	67.7419	64.4628	72.4409	60.2941	72.7273	68.1482	63.5659	76.0331	77.7778	81.4516	77.3913	71.3043	70.0787	81.25	74.7826	77.686	74.7899

[truncated: 1 more sheets: Fig8M]
