# Supplementary material for: Pathogenic role of acyl coenzyme A binding protein (ACBP) in Cushing’s syndrome
Source: Nat Metab. 2024 Nov 22;6(12):2281–99. doi: 10.1038/s42255-024-01170-0 (PMC11659162; doi:10.1038/s42255-024-01170-0)
Supplement: Supplementary file 16 — Numerical source data. [file 42255_2024_1170_MOESM16_ESM.xlsx]

## Sheet: FigE1B
Ratio of LC3II/LC3I
	UNT			BafA1
Ctrl	1	1	1	1.44536	1.30358	1.49968
Rapa	2.39901	2.38995	2.47641	3.42703	3.19176	3.53713
DEX	2.69354	2.24449	2.59534	3.30126	2.89602	3.02955
HCS	1.50565	1.38133	1.32175	1.83644	1.96827	1.81234
CORT	1.30196	1.51562	1.43012	1.53995	1.78942	1.66812

## Sheet: FigE1C
Norm. ACBP in supernatant
	siCtrl			siATG5			siATG7
Ctrl	0.845393	1.16767	0.986935	0.936293	1.24619	0.817521	1.03331	1.15552	0.811171
Rapa	1.92135	2.10127	2.31758	1.05543	0.556582	0.900828	0.969216	1.1234	0.615507
DEX	1.80184	2.0498	1.58109	1.16176	0.822842	0.905954	0.863021	1.11731	0.944847
HCS	2.55974	1.79557	1.97648	1.03918	0.94003	0.838768	1.08628	1.05703	0.783369
CORT	1.70062	2.16169	2.27447	1.19116	0.940935	1.00918	0.943602	0.85356	0.915825

## Sheet: FigE1E
Ratio of NR3C1/β-actin
	Ctrl			DEX
siCtrl	1	1	1	0.260015	0.129344	0.233939
siNR3C1-1	0.162813	0.0770728	0.273048	0.0547829	0.0205286	0.0961127
siNR3C1-2	0.5151	0.225835	0.585711	0.196248	0.0682011	0.475303

## Sheet: FigE1F
Ratio of ACBP/β-actin
	Ctrl			Dex
siCtrl	1	1	1	0.76608	0.642101	0.51477
siNR3C1-1	1.21195	1.31866	1.58187	1.17477	1.1557	1.11242
siNR3C1-2	1.63515	1.33365	1.47164	1.33196	1.21736	1.19258

## Sheet: FigE1G
Norm. ACBP in supernatant
	Ctrl			DEX
siCtrl	1.00413	0.969744	1.02612	1.26014	1.28274	1.27425
siNR3C1-1	1.03053	1.06257	1.08017	1.18295	1.12599	1.10078
siNR3C1-2	1.08162	1.09141	1.04115	1.10505	1.0752	1.09247

## Sheet: FigE1I
Thymus weight (‰ B.W)
Control	HCS-10mg/kg	HCS-50mg/kg	HCS-100mg/kg
2.55959	2.15556	2.25748	1.2
2.53448	2.56098	1.81356	1.37766
2.46309	2.14737	1.95402	1.30509
2.16667	1.83237	1.72067	1.55814
2.17112	2.68874	1.47458	1.19893

## Sheet: FigE1K
Ratio of ACBP/β-actin in WAT
Control	HCS-10mg/kg	HCS-50mg/kg	HCS-100mg/kg
1.00962	2.38073	4.66162	10.2081
0.947352	2.89164	5.27006	11.4852
1.04303	2.54385	5.28648	11.9696

## Sheet: FigE1M
Thymus weight (‰ B.W)
Hours
0	12	24	48	72
3.07	1.66	1.69	2.38	1.6
2.93	1.85	1.38	1.92	1.81
3.03	2.29	1.9	1.81	1.38
2.22	2.07	1.45	1.13	2.06
3.18	1.68	1.45	1.97	1.05

## Sheet: FigE1N
Plasma ACBP/DBI (ng/mL)
Hours
0	12	24	48	72
21.223	36.5193	35.5087	19.2988	33.3221
19.6729	28.4435	32.1656	28.5213	23.016
20.0082	12.6418	37.3988	35.6933	31.1841
13.118	23.944	38.8274	31.9518	33.6136
21.2424	31.0091	30.9703	33.2978	25.1005

## Sheet: FigE1P
Ratio of ACBP/β-actin in liver
Hours
0	12	24	48	72
0.87194	0.675895	0.708331	1.01569	1.18814
1.32266	0.475921	0.485245	0.516394	1.2179
1.12514	0.811884	0.549868	0.471669	1.30895
0.793576	0.377854	0.35187	0.637	0.848845
0.88669	0.356208	0.378937	0.382683	0.928249

[truncated: 1 more sheets: FigE1R]
