# Supplementary material for: Pathogenic role of acyl coenzyme A binding protein (ACBP) in Cushing’s syndrome
Source: Nat Metab. 2024 Nov 22;6(12):2281–99. doi: 10.1038/s42255-024-01170-0 (PMC11659162; doi:10.1038/s42255-024-01170-0)
Supplement: Supplementary file 18 — Numerical source data. [file 42255_2024_1170_MOESM18_ESM.xlsx]

## Sheet: FigE2A
TΗRα relative levels (a.u.)
siCTR	siCTR + T3	siTRHα	siTRHα + T3
1	1.38973	0.421839	0.506675
1.15951	0.965752	0.392951	0.392711
0.860728	0.752521	0.427911	0.511146
				house keeping gene β-actin			THRA
	Sample #	Group #	Treatment	Cт rep1	Cт rep2	Cт mean	Cт rep1	Cт rep2	Cт mean	ΔCт	ΔΔCт	2-ΔΔCт
HepG2 WT	1	A	siCTR	15.5433	15.4525	15.4979	23.5437	23.3316	23.4376	7.93974	0	1
	2		siCTR + T3	16.0872	15.9596	16.0234	23.4917	23.4746	23.4832	7.45976	-0.479975	1.39472
	3		siTRHα	15.7727	15.9046	15.8387	25.1808	24.9041	25.0425	9.2038	1.26406	0.416371
	4		siTRHα + T3	16.079	16.1158	16.0974	25.122	24.8797	25.0008	8.90342	0.96368	0.512747
	5	B	siCTR	15.3651	15.64	15.5025	23.1571	23.3004	23.2288	7.72622	-0.213519	1.15951
	6		siCTR + T3	16.2526	16.0784	16.1655	24.1277	24.1833	24.1555	7.99002	0.0502758	0.965752
	7		siTRHα	15.9338	15.8871	15.9105	25.3942	25.0013	25.1978	9.28732	1.34758	0.392951
	8		siTRHα + T3	16.0617	16.0315	16.0466	25.3614	25.3083	25.3348	9.2882	1.34846	0.392711
	9	C	siCTR	16.0743	15.9969	16.0356	24.1086	24.2748	24.1917	8.15611	0.21637	0.860728
	10		siCTR + T3	15.8898	15.8495	15.8697	24.1137	24.3255	24.2196	8.34994	0.410197	0.752521
	11		siTRHα	15.6876	15.5645	15.626	24.7756	24.8052	24.7904	9.16436	1.22462	0.427911
	12		siTRHα + T3	16.4252	16.2369	16.3311	25.2804	25.1976	25.239	8.90793	0.968193	0.511146

## Sheet: FigE2B
ACBP/DBI relative levels (a.u.)
siCTR	siCTR + T3	siTRHα	siTRHα + T3
1	0.752931	1.11848	1.14609
0.899504	0.729606	1.2695	1.19939
0.925707	0.767886	1.15892	1.07858
				house keeping gene β-actin			ACBP
	Sample #	Group #	Treatment	Cт rep1	Cт rep2	Cт mean	Cт rep1	Cт rep2	Cт mean	ΔCт	ΔΔCт	2-ΔΔCт
HepG2 WT	1	A	siCTR	15.5433	15.4525	15.4979	16.0378	15.6237	15.8307	0.332851	0	1
	2		siCTR + T3	16.0872	15.9596	16.0234	16.8982	16.6331	16.7657	0.742261	0.40941	0.752931
	3		siTRHα	15.7727	15.9046	15.8387	16.0539	15.966	16.01	0.171309	-0.161542	1.11848
	4		siTRHα + T3	16.079	16.1158	16.0974	16.2625	16.2046	16.2336	0.136135	-0.196716	1.14609
	5	B	siCTR	15.3651	15.64	15.5025	15.9513	16.0251	15.9882	0.48565	0.152799	0.899504
	6		siCTR + T3	16.2526	16.0784	16.1655	16.8863	17.02	16.9531	0.787662	0.454811	0.729606
	7		siTRHα	15.9338	15.8871	15.9105	15.7895	16.0086	15.8991	-0.0114089	-0.34426	1.2695
	8		siTRHα + T3	16.0617	16.0315	16.0466	16.066	16.1684	16.1172	0.0705452	-0.262306	1.19939
	9	C	siCTR	16.0743	15.9969	16.0356	16.5553	16.4043	16.4798	0.444224	0.111373	0.925707
	10		siCTR + T3	15.8898	15.8495	15.8697	16.8874	16.2796	16.5835	0.713887	0.381036	0.767886
	11		siTRHα	15.6876	15.5645	15.626	15.8894	15.6028	15.7461	0.120075	-0.212776	1.15892
	12		siTRHα + T3	16.4252	16.2369	16.3311	16.4306	16.679	16.5548	0.223724	-0.109127	1.07858

## Sheet: FigE2C
TΗRβ relative levels (a.u.)
siCTR	siCTR + T3	siTΗRβ	siTΗRβ + T3
1	1.342	0.508	0.58
1.172	1.118	0.493	0.609
1.064	1.204	0.492	0.543
				house keeping gene β-actin			THRb
Feb--2022	Sample #	Group #	Treatment	Cт rep1	Cт rep2	Cт mean	Cт rep1	Cт rep2	Cт mean	ΔCт	ΔΔCт	2-ΔΔCт
HepG2 WT	1	A	siCTR	16.0457	16.0597	16.0527	25.0224	24.9879	25.0052	8.95249	0	1
	2		siCTR + T3	15.678	15.761	15.7195	24.144	24.3502	24.2471	8.52763	-0.424864	1.34245
	5		siTHRβ	15.5664	15.4729	15.5196	25.2354	25.6605	25.448	9.92835	0.975856	0.508438
	6		siTHRβ+T3	16.3112	16.2273	16.2693	25.9859	26.0303	26.0081	9.73883	0.786341	0.579813
	1	B	siCTR	15.4644	15.516	15.4902	24.1223	24.3051	24.2137	8.7235	-0.228995	1.17202
	2		siCTR + T3	15.0931	15.1495	15.1213	23.8382	23.9878	23.913	8.79167	-0.160825	1.11793
	5		siTHRβ	15.0146	14.9157	14.9652	24.885	24.9909	24.938	9.9728	1.0203	0.493012
	6		siTHRβ+T3	15.8285	15.6829	15.7557	25.4629	25.3855	25.4242	9.66852	0.716026	0.608772
	1	C	siCTR	15.7141	15.7474	15.7307	24.3983	24.7899	24.5941	8.86335	-0.089141	1.06374
	2		siCTR + T3	15.3359	15.3336	15.3348	23.9687	24.0706	24.0197	8.68489	-0.267599	1.2038
	5		siTHRβ	15.2186	15.0753	15.147	25.1129	25.1338	25.1234	9.97639	1.0239	0.491785
	6		siTHRβ+T3	16.1886	16.1029	16.1458	26.008	25.9492	25.9786	9.83281	0.880321	0.543247

## Sheet: FigE2D
ACBP/DBI relative levels (a.u.)
siCTR	siCTR + T3	siTΗRβ	siTΗRβ + T3
1	0.71096	1.18741	1.33117
1.11185	0.719604	1.13125	1.29208
1.02314	0.792434	1.2217	1.23381
				house keeping gene β-actin			ACBP
Feb--2022	Sample #	Group #	Treatment	Cт rep1	Cт rep2	Cт mean	Cт rep1	Cт rep2	Cт mean	ΔCт	ΔΔCт	2-ΔΔCт
HepG2 WT	1	A	siCTR	16.0457	16.0597	16.0527	22.8515	22.8292	22.8404	6.78771	0	1
	2		siCTR + T3	15.678	15.761	15.7195	22.9751	23.0236	22.9993	7.27986	0.492159	0.71096
	5		siTHRβ	15.5664	15.4729	15.5196	22.0824	22.0367	22.0595	6.53989	-0.247818	1.18741
	6		siTHRβ+T3	16.3112	16.2273	16.2693	22.629	22.6596	22.6443	6.37502	-0.41269	1.33117
	1	B	siCTR	15.4644	15.516	15.4902	22.1092	22.1407	22.1249	6.63475	-0.15296	1.11185
	2		siCTR + T3	15.0931	15.1495	15.1213	22.3885	22.379	22.3837	7.26243	0.474724	0.719604
	5		siTHRβ	15.0146	14.9157	14.9652	21.4022	21.7478	21.575	6.60979	-0.177919	1.13125
	6		siTHRβ+T3	15.8285	15.6829	15.7557	22.2245	22.1229	22.1737	6.41801	-0.369692	1.29208
	1	C	siCTR	15.7141	15.7474	15.7307	22.5946	22.3762	22.4854	6.7547	-0.0330085	1.02314
	2		siCTR + T3	15.3359	15.3336	15.3348	22.4947	22.4215	22.4581	7.12334	0.335638	0.792434
	5		siTHRβ	15.2186	15.0753	15.147	21.5908	21.7007	21.6458	6.49881	-0.288895	1.2217
	6		siTHRβ+T3	16.1886	16.1029	16.1458	22.4261	22.8346	22.6304	6.48459	-0.303119	1.23381

## Sheet: FigE2F
Plasma ACBP/DBI (ng/mL)
0 (mg/kg)	0.1 (mg/kg)	0.2 (mg/kg)	0.5 (mg/kg)
16.8781	18.6896	20.0399	31.5183
18.9728	16.7156	16.7291	29.9518
17.541	21.136	19.8689	20.7739
19.146	16.7291	18.3763	17.9327
20.331	23.7659	23.1088	18.7261
21.4484	17.0715	16.7139	22.1673

## Sheet: FigE2G
Acbp/Dbi relative levels (a.u.)
0 (mg/kg)	0.1 (mg/kg)	0.2 (mg/kg)	0.5 (mg/kg)
1	0.434	0.393	0.4
0.826	0.29	0.377	0.604
0.892	0.352	0.532	0.353
0.75	0.616	0.274	0.25
0.749	0.547	0.341	0.308
1.12574	0.464	0.464	0.327
				house keeping gene Gapdh			Acbp
	Sample #	Group #		Cт rep1	Cт rep2	Cт mean	Cт rep1	Cт rep2	Cт mean	ΔCт	ΔΔCт	2-ΔΔCт
mouse liver	1	0 (mg/kg)		23.941	23.9547	23.9478	25.6073	25.6282	25.6177	1.66987	0	1
	2			21.1034	21.0907	21.0971	22.9933	23.0912	23.0423	1.94519	0.275316	0.826269
	3			21.0816	21.0561	21.0689	23.0006	22.8053	22.9029	1.83403	0.16416	0.892448
	4			21.6836	21.7174	21.7005	23.7404	23.8304	23.7854	2.08489	0.415019	0.75001
	5			21.4805	21.5087	21.4946	23.3818	23.7794	23.5806	2.08601	0.416139	0.749428
	6			21.09	21.2367	21.1633	22.6193	22.7052	22.6623	1.49899	-0.170879	1.12574
	7	0.1 (mg/kg)		22.1192	22.2771	22.1981	24.9207	25.2206	25.0706	2.87251	1.20263	0.434481
	8			21.9313	22.7393	22.3353	25.9364	25.6431	25.7897	3.45443	1.78456	0.290264
	9			21.7689	21.9412	21.855	24.979	25.0845	25.0317	3.17669	1.50682	0.351885
	10			21.2175	21.2235	21.2205	23.9777	23.2024	23.59	2.36951	0.699644	0.615724
	11			22.0891	21.8938	21.9915	24.4642	24.5983	24.5312	2.53979	0.869914	0.547179
	12			21.9546	21.9485	21.9516	24.6976	24.7597	24.7287	2.77706	1.10719	0.464198
	13	0.2 (mg/kg)		23.4332	22.9361	23.1847	26.0911	26.3097	26.2004	3.0157	1.34583	0.393428
	14			22.5207	22.5367	22.5287	25.7064	25.5075	25.607	3.07822	1.40835	0.376743
	15			22.0956	22.0675	22.0815	24.732	24.5944	24.6632	2.58164	0.911769	0.531533
	16			21.7867	21.7193	21.753	25.3862	25.1993	25.2927	3.53971	1.86983	0.273605
	17			22.4448	22.7977	22.6213	25.7317	25.9552	25.8434	3.22218	1.55231	0.340963
	18			21.0963	21.1352	21.1158	23.8671	23.9186	23.8929	2.77707	1.1072	0.464194
	19	0.5 (mg/kg)		24.973	24.8908	24.9319	27.9445	27.9049	27.9247	2.99281	1.32294	0.39972
	20			21.555	21.8475	21.7012	24.0312	24.168	24.0996	2.39832	0.728454	0.60355
	21			21.3645	21.3423	21.3534	24.5381	24.5163	24.5272	3.17379	1.50392	0.352593
	22			21.6025	21.6583	21.6304	25.1388	25.4583	25.2986	3.66822	1.99835	0.250285
	23			22.1801	22.1851	22.1826	25.3418	25.7608	25.5513	3.3687	1.69882	0.308037
	24			20.7578	20.8804	20.8191	24.1153	24.0897	24.1025	3.28345	1.61358	0.326786

## Sheet: FigE2I
Ratio of ACBP/DBI/β-actin in liver
0 (mg/kg)	0.1 (mg/kg)	0.2 (mg/kg)	0.5 (mg/kg)
0.96198	0.218286	0.329277	0.315967
0.914681	0.265022	0.251208	0.310886
1.12334	0.160557	0.190337	0.134159
