# Supplementary material for: Pathogenic role of acyl coenzyme A binding protein (ACBP) in Cushing’s syndrome
Source: Nat Metab. 2024 Nov 22;6(12):2281–99. doi: 10.1038/s42255-024-01170-0 (PMC11659162; doi:10.1038/s42255-024-01170-0)
Supplement: Supplementary file 20 — Numerical source data. [file 42255_2024_1170_MOESM20_ESM.xlsx]

## Sheet: FigE4B
Medium vWAT area (μm2)
KLH + Vehicle			KLH + CORT			KLH-ACBP + Vehicle			KLH-ACBP + CORT
516.653	579.878	537.075	1521.71	1103.8	1396.8	669.592	725.143	662.136	849.184	697.714	829.293
478	590	541.742	1363.18	1150.16	1269.84	697.102	629.796	679.116	969.633	772.939	889.32
855.265	972.572	905.17	1441.18	1560.33	1432.03	610.816	445.429	540.272	923.429	1063.84	1152.14
482.776	488.898	482.558	1089.71	1332.57	1230.46	523.429	563.837	652.136	920.816	852	904.884

## Sheet: FigE4C
Medium iWAT area (μm2)
KLH + Vehicle			KLH + CORT			KLH-ACBP + Vehicle			KLH-ACBP + CORT
576.408	648.98	586.952	1478.73	1368.53	1384.68	630.939	604.286	635.347	686.776	771.51	750.245
702.776	783.102	651.347	2180.33	1864.73	1904.38	461.469	524.653	476.15	1160.45	1529.18	1323.29
556.245	563.551	567.687	1999.71	2221.31	1913.57	682.612	669.796	809.184	1261.8	1832.86	1392.39
554.204	544.367	511.17	1657.22	1667.02	1532.92	685.837	579.265	630.871	1376.08	1214.94	1288.41
570.939	411.673	466.966	1286.12	1380.41	1311.62	444.123	337.918	403.918	1107.31	974.367	1086.03

## Sheet: FigE4D
Medium pWAT area (μm2)
KLH + Vehicle			KLH + CORT			KLH-ACBP + Vehicle			KLH-ACBP + CORT
789.878	780.327	838.803	2228.41	1500.04	1796.35	999.02	921.184	1020.86	1129.71	991.918	975.81
980.408	984.082	949.687	1977.71	1603.67	1907.43	747.633	945.796	933.85	839.959	882.449	887.959
520.939	536.49	532.449	2297.22	2487.18	2287.82	1177.18	1066.9	1149.8	1719.92	1436.98	1631.54
911.102	886.163	873.238	1926.53	1955.59	1710.2	680.082	887.102	641.293	1327.27	1458.86	1384.15
1199.59	1148.16	1156.65	2414.65	1569.18	2000.97	946.041	1040.16	1035.08	1547.76	1792.73	1652.14

## Sheet: FigE5E
Medium iBAT area (μm2)
KLH + Vehicle			KLH + CORT			KLH-ACBP + Vehicle			KLH-ACBP + CORT
190.351	150.909	161.432	445.856	417.766	323.386	143.884	144.716	145.143	143.492	108.841	131.572
198.999	250.25	261.329	325.045	288.113	296.854	129.104	116.338	130.514	50.7747	53.2319	110.497
239.924	206.321	227.842	434.459	682.333	554.941	116.957	115.021	98.3521	34.3542	36.9553	44.9444
191.454	232.614	228.291	761.637	650.176	499.524	87.0898	96.073	85.9572	101.933	116.773	97.9452
156.464	115.808	114.877	445.562	329.577	348.228	96.6228	100.264	108.983	76.6573	79.716	91.6323

## Sheet: FigE4F
Medium hepatocyte area (μm2)
KLH + Vehicle			KLH + CORT			KLH-ACBP + Vehicle			KLH-ACBP + CORT
56.9102	68.1708	73.1871	79.2712	80.0074	84.1344	5.81201	6.12018	5.42492	10.613	30.9607	8.98316
55.9911	66.631	74.2027	142.947	153.812	118.742	3.6288	3.17184	1.41908	34.5869	36.2677	42.5114
62.308	59.3695	81.5576	161.419	195.901	153.543	6.36671	9.10959	4.42154	24.7355	18.5591	18.121
43.053	54.6382	48.5885	135.254	153.055	145.633	14.6333	10.2004	8.15941	14.1293	12.7255	20.3796
48.5749	65.1197	51.7672	164.135	145.759	140.928	16.0797	11.1223	11.7788	12.1777	6.73776	10.3127
