# Supplementary material for: Pathogenic role of acyl coenzyme A binding protein (ACBP) in Cushing’s syndrome
Source: Nat Metab. 2024 Nov 22;6(12):2281–99. doi: 10.1038/s42255-024-01170-0 (PMC11659162; doi:10.1038/s42255-024-01170-0)
Supplement: Supplementary file 21 — Numerical source data. [file 42255_2024_1170_MOESM21_ESM.xlsx]

## Sheet: FigE5B
Medium vWAT area (μm2)
Isotype + Vehicle			Isotype + CORT			αACBP + Vehicle			αACBP + CORT
503.837	599.143	575.592	1554.45	1132.49	1331.92	602.612	706.367	532.98	835.551	701.184	856.245
816.368	781.714	494.776	1371.67	1407.27	1202.37	743.959	681.388	849.551	977.184	774.163	814.898
732	844.286	805.551	1726.45	1608.49	1412.78	637.878	752.572	560.817	839.102	776.449	965.225
550.939	554.939	695.021	1090.61	1397.67	1402.73	426.572	632.816	705.918	1267.88	932.572	1096.65

## Sheet: FigE4C
Medium iWAT area (μm2)
Isotype + Vehicle			Isotype + CORT			αACBP + Vehicle			αACBP + CORT
293.102	400.776	473.265	1122.29	1115.18	1346.94	493.347	614.041	458.49	1339.92	1412.33	1515.22
533.469	551.02	565.633	2515.51	1923.51	1803.1	667.673	640.98	540.082	1190.45	1094.73	1197.47
988.898	999.265	1268.9	2014.94	2013.39	1479.06	292.163	448.653	323.755	1602.78	1690.08	826.163
908.816	590.612	749.347	2543.1	1935.63	1818.2	344.367	235.837	387.674	889.796	1039.1	1207.92
1111.18	1067.8	1237.27	1906.2	1866.98	1523.51	801.388	880.939	788.408	1045.14	1103.51	790.694

## Sheet: FigE4D
Medium pWAT area (μm2)
Isotype + Vehicle			Isotype + CORT			αACBP + Vehicle			αACBP + CORT
803.837	699.143	1475.59	1726.45	1708.49	1712.78	1402.61	1506.37	1332.98	1435.55	1201.18	1656.24
1594.78	1881.71	1816.37	1990.61	2297.67	2402.74	1743.96	1181.39	1349.55	1177.18	1174.16	1614.9
1732	1644.29	1405.55	3322.49	2244.86	2985.14	1837.88	1552.57	1760.82	1153.71	1260.98	1460
1150.94	954.939	1095.02	2212.16	2841.14	3508.41	1026.57	1432.82	1005.92	767.878	732.572	896.653
924.327	1031.92	416.98	2425.31	1909.06	2111.59	663.347	731.755	692.082	1535.35	1928.2	1406.78

## Sheet: FigE5E
Medium iBAT area (μm2)
Isotype + Vehicle			Isotype + CORT			αACBP + Vehicle			αACBP + CORT
159.895	120.453	130.976	415.4	387.31	292.93	113.428	114.26	114.687	113.035	78.385	101.116
168.543	219.794	230.873	294.589	257.657	266.398	98.6476	85.8821	100.058	20.3187	22.7759	80.0409
229.342	195.738	217.26	1023.88	1471.75	1144.36	106.374	104.439	87.7701	23.7722	26.3733	34.3624
160.998	202.158	197.835	731.181	619.72	469.067	56.6338	65.617	55.5012	71.4773	86.3173	67.4892
126.008	85.3522	84.4213	615.106	299.12	317.772	66.1668	69.808	78.527	46.2013	49.26	61.1763

## Sheet: FigE4F
Medium hepatocyte area (μm2)
Isotype + Vehicle			Isotype + CORT			αACBP + Vehicle			αACBP + CORT
9.82958	7.81916	6.87798	119.244	132.401	144.631	5.33935	6.32798	2.14006	23.7913	24.4376	25.7047
16.9302	11.3964	15.8945	111.447	114.69	103.71	37.3518	43.7618	32.3178	16.2333	13.3639	16.0482
17.6256	16.3673	19.549	131.758	99.5509	99.208	21.0422	23.8323	27.2345	64.1685	71.7691	76.7044
33.1498	25.6772	25.394	116.035	102.562	114.738	20.9928	17.0748	16.7978	46.1649	53.2378	37.3911
9.80538	11.0723	12.8415	96.4768	95.6911	93.8737	34.6424	35.681	32.6008	37.842	41.5082	32.94
