# Supplementary material for: Pathogenic role of acyl coenzyme A binding protein (ACBP) in Cushing’s syndrome
Source: Nat Metab. 2024 Nov 22;6(12):2281–99. doi: 10.1038/s42255-024-01170-0 (PMC11659162; doi:10.1038/s42255-024-01170-0)
Supplement: Supplementary file 22 — Numerical source data. [file 42255_2024_1170_MOESM22_ESM.xlsx]

## Sheet: FigE5B
Z-score of Metabolic hormones
	Isotype + Vehicle										Isotype + CORT										αACBP + Vehicle									αACBP + CORT
Hormone	A-1	A-2	A-3	A-4	A-5	A-6	A-7	A-8	A-9	A-10	B-1	B-2	B-3	B-4	B-5	B-6	B-7	B-8	B-9	B-10	C-1	C-2	C-3	C-4	C-5	C-6	C-7	C-8	C-9	D-1	D-2	D-3	D-4	D-5	D-6	D-7	D-8	D-9
Active Grehlin	-2.14053	0.00366566	-0.326031	0.595828	-0.455483	0.614509	0.9232	-0.455483	0.606767	-0.926238	0.268034	-0.468595	-2.14053	0.0767147	0.300308	-0.42374	-0.284572	0.918826	0.415693	0.91002	-0.11984	-0.509683	-0.523987	-2.14053	0.0395138	-0.294706	0.693906	1.72455	1.26954	1.94083	0.407825	-1.00051	0.481385	0.123584	0.058335	0.957452	1.0205	-2.14053
GLP-1	0.232651	-0.701372	-0.741807	-1.52994	-1.3216	-1.63431	-0.989833	-1.40259	-1.52994	-1.52994	-0.0322001	-0.324633	-0.107504	0.538904	-0.419584	-1.52994	-0.721497	-0.249866	0.47507	-1.61909	0.578589	0.877702	0.40934	0.23921	1.12367	0.258772	1.23502	0.688202	0.756647	0.595381	0.623087	0.628587	1.25994	0.853022	1.51333	1.13681	0.950132	1.41157
Leptin	-1.17168	-0.96231	-0.68563	-0.669552	-0.189529	-0.698931	-0.222856	-1.31235	-0.660157	-1.14144	1.21077	1.29229	1.13225	1.6889	1.22213	1.26102	1.5144	1.08111	1.26141	1.40341	-0.27895	-0.916858	-1.0687	-1.48854	-0.352896	-1.48721	-1.43225	-0.186611	-0.890777	-0.627382	0.895052	-0.344554	0.779767	0.46905	0.252154	0.294978	0.681597	0.348894
PYY	-2.16643	-0.456417	-1.37705	-2.01695	-0.564154	0.605505	0.756304	-0.181	0.626739	0.232167	0.505098	1.27474	0.902974	1.62263	0.420773	0.408236	0.811709	1.11719	0.693248	1.34932	0.34352	-0.713973	-0.813645	0.673152	0.533828	0.00854538	-1.62089	0.550765	-0.212181	0.187617	-0.111216	0.408236	0.224836	0.12551	-0.201698	-0.482443	0.389188	-0.140643
Amylin	-0.479068	-0.399824	-0.248586	-0.733644	-0.0048138	-0.560956	-0.285543	-0.733644	0.155424	-0.322987	0.276405	0.186244	-0.248586	-0.966123	-0.106332	-0.399824	0.276405	0.657857	0.276405	0.305742	-0.248586	-0.0720104	-0.479068	-0.560956	-0.322987	-0.322987	-0.399824	-0.106332	0.0280852	-0.560956	0.580977	0.756669	-0.479068	-0.248586	-0.176408	-0.439082	-0.399824	0.276405
Adiponectin	0.559359	0.425353	0.243067	0.859971	0.168227	-0.896548	-0.623416	0.425048	-1.94586	-1.51215	1.60418	0.132538	1.26684	0.795313	-1.10209	0.525155	1.19946	-0.111159	1.29511	-1.07117	0.204439	-1.5803	0.884584	-1.39625	-0.240042	-1.84351	0.470343	-0.753063	0.761011	-0.852206	1.77589	-0.104815	1.31809	-0.766263	0.284211	0.601787	-0.0622019	-0.93894
C-peptide	-0.733822	-0.820054	-0.59895	-0.645646	-0.495356	-0.682351	-0.261525	-1.22356	-0.436148	-0.33603	1.08718	1.50897	0.569145	2.25481	1.12268	0.449849	1.86896	0.502386	0.451568	0.458001	-1.30789	-0.800252	-0.468893	-0.951785	-0.684625	-0.569438	-0.438762	-1.28274	-1.29018	-0.106912	0.380048	0.362381	0.63417	-0.21131	0.509885	-0.171368	-0.202928	-0.114615
GIP Total	-1.18645	-1.00466	-0.895145	-1.91192	-0.478435	-1.08844	-1.02502	-1.21038	-1.34608	-0.806232	0.975023	1.12772	1.33791	0.81746	0.933387	0.81746	1.88275	1.36621	0.587208	0.471604	-0.142946	-0.32365	0.27983	-0.728811	0.610508	-0.57805	-0.0882733	0.140446	-0.536338	-0.249546	0.719138	0.00555539	0.0314676	-0.354618	0.135203	-0.312271	0.443461	-0.95188
Insulin	-0.745288	-0.310264	-0.598663	0.134901	-0.323893	-0.463229	-2.35927	-2.35927	0.082877	-0.62	1.40948	0.98037	1.39824	1.46239	1.4509	1.69592	1.97691	0.394276	0.596462	0.395179	-0.0090346	-0.558338	0.38914	-1.27622	-0.511147	0.0486373	-0.343154	-0.410983	-0.630252	0.00853317	-0.162838	0.220182	0.542565	-0.107021	0.37415	-0.604272	0.180991	-0.748972
Glucagon	0.172782	-0.913551	0.0980553	-0.555055	0.646808	-0.377843	0.320191	-1.50945	-0.0021424	-1.22433	0.704379	0.459202	0.379951	1.27475	1.46958	1.36643	1.83459	0.446559	1.29885	0.318319	0.242822	0.190905	0.340645	-0.036498	0.403971	-0.262797	0.438563	0.257301	-2.38236	-0.779455	-0.155947	-0.114382	-0.50242	-0.611671	0.12542	-1.50945	0.064373	-0.41709
Resistin	-1.12239	-0.392869	-0.433949	-0.0433949	-0.355171	-0.23001	0.422662	-0.435033	0.333346	0.229336	1.66834	1.57428	0.73437	2.02177	0.972	1.16319	1.61826	1.192	1.02286	0.396829	-1.0826	-1.31338	-0.907636	-2.21724	-0.805363	-0.873863	-0.675482	-1.96556	-0.732198	0.544213	0.35584	0.252222	0.535864	-0.144107	-0.465078	0.334505	-1.10578	-0.0707935
TNF-a	1.27089	2.2949	-2.12817	0.489258	-0.68368	-0.68368	1.4185	1.3355	-0.68368	1.01131	-1.64962	0.0784869	0.0784869	-0.505095	-1.10531	0.649588	0.421093	-0.953436	0.23902	-1.10531	0.618597	-1.18512	-0.340735	-0.289404	0.276872	0.119674	1.35672	-0.340735	1.0365	-0.142173	-0.485803	-0.485803	0.739612	-0.485803	-1.87371	-0.340735	0.852637	1.18038

## Sheet: FigE5B-0
		Insulin				Active Grehlin				Amylin				C-peptide				GIP Total				Adiponectin				Glucagon				Leptin				Resistin				PYY				TNF-a				GLP-1
		IgG + Vehicle	IgG + CORT	Anti-DBI + Vehicle	Anti-DBI + CORT	IgG + Vehicle	IgG + CORT	Anti-DBI + Vehicle	Anti-DBI + CORT	IgG + Vehicle	IgG + CORT	Anti-DBI + Vehicle	Anti-DBI + CORT	IgG + Vehicle	IgG + CORT	Anti-DBI + Vehicle	Anti-DBI + CORT	IgG + Vehicle	IgG + CORT	Anti-DBI + Vehicle	Anti-DBI + CORT	IgG + Vehicle	IgG + CORT	Anti-DBI + Vehicle	Anti-DBI + CORT	IgG + Vehicle	IgG + CORT	Anti-DBI + Vehicle	Anti-DBI + CORT	IgG + Vehicle	IgG + CORT	Anti-DBI + Vehicle	Anti-DBI + CORT	IgG + Vehicle	IgG + CORT	Anti-DBI + Vehicle	Anti-DBI + CORT	IgG + Vehicle	IgG + CORT	Anti-DBI + Vehicle	Anti-DBI + CORT	IgG + Vehicle	IgG + CORT	Anti-DBI + Vehicle	Anti-DBI + CORT	IgG + Vehicle	IgG + CORT	Anti-DBI + Vehicle	Anti-DBI + CORT
1	pg/ml	846.977	6575.57	1706.05	1734.8	10.288	58.945	44.5	198.141	31.902	41.64	34.603	30.994	651.173	3121.9	397.284	1116.98	9.727	69.188	25.08	22.767	25496128	43294287	21298997	12468085	16.936	18.174	28.931	6.49	371.585	5646.9	1030.09	691.9	2286.51	11384.2	2339.45	5963.38	14.147	74.155	125.17	60.903	3.491	0.739	2.468	1.647	25.1302	22.2966	29.3808	29.6045
2		1281.05	4372.01	1011.8	1473.88	48.667	34.561	33.547	65.23	32.806	40.337	36.826	46.361	604.591	1698.56	614.984	4488.38	11.472	79.474	21.286	54.848	23822128	20536868	8620908	47230634	5.67	12.162	17.248	18.441	471.966	6197.9	497.114	3937.38	3478.63	10784.6	2048.63	5351.02	40.85	119.513	34.82	50.601	6.017	1.852	0.946	1.372	16.4801	19.5375	33.6313	29.9773
3		973.727	6505.61	2491.52	2121.65	38.323	10.288	33.201	23.505	34.603	34.603	31.902	49.324	731.331	1998.79	817.959	8528.99	12.671	96.179	59.968	28.699	21720046	36490887	30064483	18209362	15.708	20.866	20.056	12.682	647.367	5162.54	417.964	955.725	3397.4	6652.64	2587.14	5041.42	23.081	94.906	32.733	69.832	0.573	1.852	1.482	1.372	16.1818	21.5509	27.2182	30.0519
4		1956.35	6914.94	511.167	2882.96	74.752	51.313	10.288	68.802	29.163	268.677	30.994	31.902	702.519	16729.2	539.782	2113.85	5.035	368.117	14.736	29.382	29691807	28734650	9463686	37451043	8.136	51.39	13.717	8.579	659.365	9749.31	258.754	3451.62	4253.12	13950.5	1218.09	7627.01	15.521	148.288	8.23	62.325	2.304	1.358	1.523	2.632	11.3347	28.8588	25.2048	39.9698
5		1264.55	6839.74	1058.25	1554.24	34.891	60.34	49.948	53.086	37.709	36.383	33.707	34.603	799.538	3218.75	679.34	1020.99	18.496	66.622	49.698	20.696	20911685	10985050	17003261	13023121	27.301	62.533	21.377	7.685	1140.85	5720.63	946.662	2420.47	3554.89	5934.81	2743.89	4013.74	38.21	70.377	75.488	58.602	1.235	0.987	2.058	1.372	12.4533	18.7172	37.5835	33.2584
6		1107.59	8634.76	1802.25	2456.25	75.771	35.703	39.203	50.634	30.994	32.806	33.707	35.495	680.671	1803.73	750.146	1899.39	10.632	59.968	16.897	32.283	12191031	25057980	7544327	22177685	9.726	56.362	10.921	16.147	637.607	5980.5	259.147	1889.36	3820.24	8513.6	2637.88	3337.11	78.919	69.832	54.502	47.84	1.235	2.509	1.893	0.656	10.8127	11.3347	25.4285	44.8168
7		137.174	11280.2	1241.59	968.546	94.769	39.492	80.259	97.151	34.155	41.64	32.806	32.355	977.798	6118.72	839.45	1056.7	11.262	157.709	26.356	21.507	14000861	35266011	24371507	26050271	19.647	90.32	22.135	3.111	1098.24	7987.62	275.935	1984.07	5560.69	11060.9	2956.73	5285.76	86.655	89.684	19.842	40.196	3.776	2.222	3.654	1.482	14.4667	16.3309	39.5223	37.8072
8		137.174	2503.72	1164.02	2044.02	34.891	94.469	169.394	101.693	29.163	47.635	36.383	32.806	427.192	1887.17	405.979	1028.38	9.518	98.682	32.437	42.706	23818443	18150907	13110534	18606877	3.111	22.314	22.6	15.184	316.434	4869.66	1144.66	3085.52	3395.28	8655.89	1407.83	2308.47	48.458	108.389	76.285	69.012	3.613	1.07	1.482	2.795	12.0058	20.2086	30.8722	34.7498
9		1861.91	3034.6	944.907	844.014	75.347	65.603	121.809	10.288	39.901	41.64	38.149	41.64	841.341	1806.4	403.384	1109.6	8.415	48.658	17.549	12.035	7163018	37017465	28239457	11931920	14.2	52.653	0.285	9.349	666.478	5983.14	512.145	2110.08	5282.24	7853.43	2861.83	4186.62	79.965	83.332	47.53	49.686	1.235	2.017	3.082	3.327	11.3347	28.0385	31.8416	42.8034
10		954.165	2505.87			24.805	93.868			33.707	42.073			917.06	1816.44			13.736	43.811			8923848	11158568			4.146	19.61			384.644	7036.63			4975.49	5478.68			62.609	67.085			3.041	0.987			11.3347	10.8873
	Log10	2.92787	3.81793	3.23199	3.23925	1.01233	1.77045	1.64836	2.29697	1.50382	1.61951	1.53911	1.49128	2.8137	3.49442	2.5991	3.04805	0.987979	1.84003	1.39933	1.35731	7.40647	7.63643	7.32836	7.0958	1.22881	1.25945	1.46136	0.812245	2.57006	3.75181	3.01287	2.84004	3.35917	4.0563	3.36911	3.77549	1.15066	1.87014	2.0975	1.78464	0.54295	-0.131356	0.392345	0.216694	1.4002	1.34824	1.46806	1.47136
		3.10756	3.64068	3.00509	3.16846	1.68723	1.53859	1.52565	1.81445	1.51595	1.6057	1.56615	1.66615	2.78146	3.23008	2.78886	3.65209	1.05964	1.90023	1.32809	1.73916	7.37698	7.31253	6.93555	7.67422	0.753583	1.085	1.23674	1.26578	2.67391	3.79224	2.69646	3.59521	3.54141	4.0328	3.31146	3.72844	1.61119	2.07742	1.54183	1.70416	0.77938	0.267641	-0.0241089	0.137354	1.21696	1.29087	1.52674	1.47679
		2.98844	3.81329	3.39646	3.32667	1.58346	1.01233	1.52115	1.37116	1.53911	1.53911	1.50382	1.69306	2.86411	3.30077	2.91273	3.9309	1.10281	1.98308	1.77792	1.45787	7.33686	7.56218	7.47805	7.26029	1.19612	1.31944	1.30224	1.10319	2.81115	3.71286	2.62114	2.98033	3.53115	3.82299	3.41282	3.70255	1.36325	1.97729	1.51499	1.84405	-0.241845	0.267641	0.170848	0.137354	1.20903	1.33346	1.43486	1.47787
		3.29145	3.83979	2.70856	3.45984	1.87362	1.71023	1.01233	1.8376	1.46483	2.42923	1.49128	1.50382	2.84666	4.22348	2.73222	3.32507	0.701999	2.56599	1.16838	1.46808	7.47264	7.45841	6.97606	7.57346	0.910411	1.71088	1.13726	0.933437	2.81913	3.98897	2.41289	3.53802	3.62871	4.14459	3.08568	3.88235	1.19092	2.17111	0.9154	1.79466	0.362482	0.1329	0.1827	0.420286	1.05441	1.46028	1.40148	1.60173
		3.10194	3.83504	3.02459	3.19152	1.54271	1.78061	1.69852	1.72498	1.57645	1.5609	1.52772	1.53911	2.90284	3.50769	2.83209	3.00902	1.26708	1.82362	1.69634	1.31589	7.32039	7.0408	7.23053	7.11472	1.43618	1.79611	1.32995	0.885644	3.05723	3.75744	2.97619	3.3839	3.55083	3.77341	3.43837	3.60355	1.58218	1.84743	1.87788	1.76791	0.091667	-0.0056828	0.313445	0.137354	1.09528	1.27224	1.575	1.5219
		3.04438	3.93625	3.25581	3.39027	1.8795	1.5527	1.59332	1.70444	1.49128	1.51595	1.52772	1.55017	2.83294	3.25617	2.87515	3.27862	1.02661	1.77792	1.22781	1.50897	7.08604	7.39895	6.87762	7.34592	0.987934	1.75099	1.03826	1.20809	2.80455	3.77674	2.41355	3.27631	3.58209	3.93011	3.42126	3.52337	1.89718	1.84405	1.73641	1.67979	0.091667	0.399501	0.277151	-0.183096	1.03393	1.05441	1.40532	1.65144
		2.13727	4.05232	3.09398	2.98612	1.97667	1.59651	1.90449	1.98745	1.53345	1.61951	1.51595	1.50994	2.99025	3.78666	2.92399	3.02395	1.05162	2.19786	1.42088	1.33258	7.14615	7.54736	7.38688	7.41581	1.2933	1.95578	1.34508	0.4929	3.0407	3.90242	2.44081	3.29756	3.74513	4.04379	3.47081	3.72311	1.93779	1.95271	1.29759	1.60418	0.577032	0.346744	0.562769	0.170848	1.16037	1.21301	1.59684	1.57757
		2.13727	3.39859	3.06596	3.31049	1.54271	1.97529	2.2289	2.00729	1.46483	1.67793	1.5609	1.51595	2.63062	3.27581	2.6085	3.01215	0.978546	1.99424	1.51104	1.63049	7.37691	7.2589	7.11762	7.26967	0.4929	1.34858	1.35411	1.18139	2.50028	3.6875	3.05868	3.48933	3.53088	3.93731	3.14855	3.36332	1.68537	2.03499	1.88244	1.83892	0.557868	0.0293838	0.170848	0.446382	1.07939	1.30554	1.48957	1.54095
		3.26996	3.4821	2.97539	2.92635	1.87707	1.81692	2.08568	1.01233	1.60098	1.61951	1.58148	1.61951	2.92497	3.25682	2.60572	3.04517	0.925054	1.68715	1.24425	1.08045	6.8551	7.56841	7.45086	7.07671	1.15229	1.72142	-0.545155	0.970765	2.82379	3.77693	2.70939	3.3243	3.72282	3.89506	3.45664	3.62186	1.9029	1.92081	1.67697	1.69623	0.091667	0.304706	0.488833	0.522053	1.05441	1.44775	1.50299	1.63148
		2.97962	3.39896			1.39454	1.97252			1.52772	1.624			2.9624	3.25922			1.13786	1.64158			6.95055	7.04761			0.617629	1.29248			2.58506	3.84736			3.69684	3.73868			1.79664	1.82663			0.483016	-0.0056828			1.05441	1.03692
[truncated: 33 more columns]
