# Supplementary material for: Pathogenic role of acyl coenzyme A binding protein (ACBP) in Cushing’s syndrome
Source: Nat Metab. 2024 Nov 22;6(12):2281–99. doi: 10.1038/s42255-024-01170-0 (PMC11659162; doi:10.1038/s42255-024-01170-0)
Supplement: Supplementary file 25 — Numerical source data. [file 42255_2024_1170_MOESM25_ESM.xlsx]

## Sheet: Fig8B
Plasma ACBP/DBI (ng/mL)
Isotype + Vehicle	Isotype + CORT	αACBP + Vehicle	αACBP + CORT
15.6734	45.7932	16.0796	24.0292
17.6347	47.8126	16.8108	14.2692
12.865	45.329	12.5864	18.0525
20.1763	53.8937	13.7586	20.9306
22.2188	47.6385	13.4104	18.8997
18.8417	43.3561	24.1569	23.9364
23.0776	42.4625	16.8224	18.3543
15.3485	46.1762	10.5787	16.892
22.7759	46.3039	14.4317	16.0912
21.9171	53.9518	15.511	18.9113

## Sheet: Fig8C
Average food intake (g/mouse/day) in liver
Week	Isotype + Vehicle				Isotype + CORT				αACBP + Vehicle				αACBP + CORT
1	3.46	3.33	3.18	3.05	3.43	3.56	3.09	3.63	3.41	3.29	3.02	3.45	3.37	3.31	3.3	3.77
2	3.44	3.6	3.55	3.63	4.43	4.55	4.25	4.12	3.23	3.47	3.4	3.7	3.59	3.36	3.11	3.64
3	3.3	3.69	2.86	3.05	4.21	4.53	3.57	4.15	3.23	3.56	2.63	3.09	3.66	3.47	3.48	3.64
4	3.11	3.16	2.9	2.88	4.27	4.15	3.75	4.45	3.27	3.02	3.27	2.53	3.48	3.64	3.02	3.16
5	3.52	3.27	3.32	3.47	4.55	4.78	4.55	4.28	3.01	3.35	3.01	3.35	3.37	3.77	3.3	3.74

## Sheet: Fig8D
Body weight (g)
Week	Isotype + Vehicle										Isotype + CORT										αACBP + Vehicle										αACBP + CORT
1	100	100	100	100	100	100	100	100	100	100	100	100	100	100	100	100	100	100	100	100	100	100	100	100	100	100	100	100	100	100	100	100	100	100	100	100	100	100	100	100
2	105.797	113.615	104.04	113.679	109.009	112	110.294	106.468	111.33	109.135	115.714	115.196	112.617	106.931	118.1	111.215	113.876	108.411	113.717	110.577	110.68	111.833	104.739	110.573	111.795	110.333	105.351	116.667	108.607	111.374	106.5	110.891	113.216	108.065	104.785	113.659	110.407	117.84	101.456	107.907
3	109.179	117.84	118.571	113.679	110.811	111.556	113.235	117.181	110.345	109.615	122.121	126.471	122.967	115.347	122.172	116.355	117.703	122.066	117.257	119.231	111.165	118.692	108.057	114.097	113.846	117.333	120.614	122.917	116.071	113.744	114	113.366	110.448	114.516	110.526	123.902	114.48	110.28	109.709	116.744
4	110.145	121.127	120.476	116.981	112.162	114.667	116.667	118.502	114.778	113.462	128.708	131.863	125.897	119.307	128.054	122.43	125.359	130.732	123.894	124.519	115.049	118.687	109.479	129.577	118.462	120	122.807	117.413	116.518	116.114	120.5	120.297	128.125	119.355	115.789	116.822	117.647	120.705	114.078	121.395
5	112.077	122.535	123.333	120.283	113.964	115.556	120.588	120.264	117.241	114.423	131.579	132.843	128.972	125.248	129.412	125.234	130.622	135.122	126.549	129.327	115.534	123.737	111.848	131.455	118.974	122.667	125.439	121.891	118.304	116.588	125.5	123.762	129.167	124.194	119.617	120.561	125.339	118.062	118.447	124.186

## Sheet: Fig8E
Heatmap
Exp	Tissu	treatment	mice	value
Male mice	Thymus (%B.W)	Isotype + Vehicle	1	2.14344
Male mice	Thymus (%B.W)	Isotype + Vehicle	2	1.66907
Male mice	Thymus (%B.W)	Isotype + Vehicle	3	1.69084
Male mice	Thymus (%B.W)	Isotype + Vehicle	4	2.17046
Male mice	Thymus (%B.W)	Isotype + Vehicle	5	1.81226
Male mice	Thymus (%B.W)	Isotype + Vehicle	6	1.85091
Male mice	Thymus (%B.W)	Isotype + Vehicle	7	2.5
Male mice	Thymus (%B.W)	Isotype + Vehicle	8	2.02768
Male mice	Thymus (%B.W)	Isotype + Vehicle	9	2.03629
Male mice	Thymus (%B.W)	Isotype + Vehicle	10	1.84706
Male mice	Thymus (%B.W)	Isotype + CORT	1	0.319549
Male mice	Thymus (%B.W)	Isotype + CORT	2	0.57971
Male mice	Thymus (%B.W)	Isotype + CORT	3	0.56383
Male mice	Thymus (%B.W)	Isotype + CORT	4	0.375
Male mice	Thymus (%B.W)	Isotype + CORT	5	0.301961
Male mice	Thymus (%B.W)	Isotype + CORT	6	0.522059
Male mice	Thymus (%B.W)	Isotype + CORT	7	0.421053
Male mice	Thymus (%B.W)	Isotype + CORT	8	0.140152
Male mice	Thymus (%B.W)	Isotype + CORT	9	0.364261
Male mice	Thymus (%B.W)	Isotype + CORT	10	0.423221
Male mice	Thymus (%B.W)	αACBP + Vehicle	1	1.83133
Male mice	Thymus (%B.W)	αACBP + Vehicle	2	1.43206
Male mice	Thymus (%B.W)	αACBP + Vehicle	3	1.19672
Male mice	Thymus (%B.W)	αACBP + Vehicle	4	1.58983
Male mice	Thymus (%B.W)	αACBP + Vehicle	5	1.69919
Male mice	Thymus (%B.W)	αACBP + Vehicle	6	1.53448
Male mice	Thymus (%B.W)	αACBP + Vehicle	7	1.73267
Male mice	Thymus (%B.W)	αACBP + Vehicle	8	1.81788
Male mice	Thymus (%B.W)	αACBP + Vehicle	9	1.62774
Male mice	Thymus (%B.W)	αACBP + Vehicle	10	1.62692
Male mice	Thymus (%B.W)	αACBP + CORT	1	0.511905
Male mice	Thymus (%B.W)	αACBP + CORT	2	0.297619
Male mice	Thymus (%B.W)	αACBP + CORT	3	0.428571
Male mice	Thymus (%B.W)	αACBP + CORT	4	0.895197
Male mice	Thymus (%B.W)	αACBP + CORT	5	0.472868
Male mice	Thymus (%B.W)	αACBP + CORT	6	0.505576
Male mice	Thymus (%B.W)	αACBP + CORT	7	0.494774
Male mice	Thymus (%B.W)	αACBP + CORT	8	0.45614
Male mice	Thymus (%B.W)	αACBP + CORT	9	0.354839
Male mice	Thymus (%B.W)	αACBP + CORT	10	0.40293
Male mice	Erector spinae (‰B.W)	Isotype + Vehicle	1	5.78688
Male mice	Erector spinae (‰B.W)	Isotype + Vehicle	2	6.69065
Male mice	Erector spinae (‰B.W)	Isotype + Vehicle	3	5.61832
Male mice	Erector spinae (‰B.W)	Isotype + Vehicle	4	5.07576
Male mice	Erector spinae (‰B.W)	Isotype + Vehicle	5	6.77395
Male mice	Erector spinae (‰B.W)	Isotype + Vehicle	6	6
Male mice	Erector spinae (‰B.W)	Isotype + Vehicle	7	4.68293
Male mice	Erector spinae (‰B.W)	Isotype + Vehicle	8	6.58824
Male mice	Erector spinae (‰B.W)	Isotype + Vehicle	9	6.68548
Male mice	Erector spinae (‰B.W)	Isotype + Vehicle	10	5.98431
Male mice	Erector spinae (‰B.W)	Isotype + CORT	1	2.82707
Male mice	Erector spinae (‰B.W)	Isotype + CORT	2	2.74638
Male mice	Erector spinae (‰B.W)	Isotype + CORT	3	3.65248
Male mice	Erector spinae (‰B.W)	Isotype + CORT	4	3.75
Male mice	Erector spinae (‰B.W)	Isotype + CORT	5	2.67451
Male mice	Erector spinae (‰B.W)	Isotype + CORT	6	4.22794
Male mice	Erector spinae (‰B.W)	Isotype + CORT	7	4.62406
Male mice	Erector spinae (‰B.W)	Isotype + CORT	8	2.12879
Male mice	Erector spinae (‰B.W)	Isotype + CORT	9	3.4433
Male mice	Erector spinae (‰B.W)	Isotype + CORT	10	4.27715
Male mice	Erector spinae (‰B.W)	αACBP + Vehicle	1	4.42329
Male mice	Erector spinae (‰B.W)	αACBP + Vehicle	2	3.46341
Male mice	Erector spinae (‰B.W)	αACBP + Vehicle	3	4.7541
Male mice	Erector spinae (‰B.W)	αACBP + Vehicle	4	5.52542
Male mice	Erector spinae (‰B.W)	αACBP + Vehicle	5	6.08943
Male mice	Erector spinae (‰B.W)	αACBP + Vehicle	6	4.95862
Male mice	Erector spinae (‰B.W)	αACBP + Vehicle	7	4.80528
Male mice	Erector spinae (‰B.W)	αACBP + Vehicle	8	4.21192
Male mice	Erector spinae (‰B.W)	αACBP + Vehicle	9	4.15329
Male mice	Erector spinae (‰B.W)	αACBP + Vehicle	10	4.21539
Male mice	Erector spinae (‰B.W)	αACBP + CORT	1	3.21429
Male mice	Erector spinae (‰B.W)	αACBP + CORT	2	3.68254
Male mice	Erector spinae (‰B.W)	αACBP + CORT	3	4.72653
Male mice	Erector spinae (‰B.W)	αACBP + CORT	4	3.62445
Male mice	Erector spinae (‰B.W)	αACBP + CORT	5	2.93798
Male mice	Erector spinae (‰B.W)	αACBP + CORT	6	3.47212
Male mice	Erector spinae (‰B.W)	αACBP + CORT	7	3.37979
Male mice	Erector spinae (‰B.W)	αACBP + CORT	8	2.98246
Male mice	Erector spinae (‰B.W)	αACBP + CORT	9	3.91935
Male mice	Erector spinae (‰B.W)	αACBP + CORT	10	3.77289
Male mice	Gastrocnemius (%B.W)	Isotype + Vehicle	1	1.17213
Male mice	Gastrocnemius (%B.W)	Isotype + Vehicle	2	1.2705
Male mice	Gastrocnemius (%B.W)	Isotype + Vehicle	3	1.17176
Male mice	Gastrocnemius (%B.W)	Isotype + Vehicle	4	1.12273
Male mice	Gastrocnemius (%B.W)	Isotype + Vehicle	5	1.19694
Male mice	Gastrocnemius (%B.W)	Isotype + Vehicle	6	1.10109
Male mice	Gastrocnemius (%B.W)	Isotype + Vehicle	7	1.17886
Male mice	Gastrocnemius (%B.W)	Isotype + Vehicle	8	1.14533
Male mice	Gastrocnemius (%B.W)	Isotype + Vehicle	9	1.19677
Male mice	Gastrocnemius (%B.W)	Isotype + Vehicle	10	1.15059
Male mice	Gastrocnemius (%B.W)	Isotype + CORT	1	0.854887
Male mice	Gastrocnemius (%B.W)	Isotype + CORT	2	0.786232
Male mice	Gastrocnemius (%B.W)	Isotype + CORT	3	0.812766
Male mice	Gastrocnemius (%B.W)	Isotype + CORT	4	0.860156
Male mice	Gastrocnemius (%B.W)	Isotype + CORT	5	0.833725
Male mice	Gastrocnemius (%B.W)	Isotype + CORT	6	0.945588
Male mice	Gastrocnemius (%B.W)	Isotype + CORT	7	0.826022
Male mice	Gastrocnemius (%B.W)	Isotype + CORT	8	0.687879
Male mice	Gastrocnemius (%B.W)	Isotype + CORT	9	0.75945
Male mice	Gastrocnemius (%B.W)	Isotype + CORT	10	0.866667
Male mice	Gastrocnemius (%B.W)	αACBP + Vehicle	1	1.14859
Male mice	Gastrocnemius (%B.W)	αACBP + Vehicle	2	1.12822
Male mice	Gastrocnemius (%B.W)	αACBP + Vehicle	3	1.12705
Male mice	Gastrocnemius (%B.W)	αACBP + Vehicle	4	1.15593
Male mice	Gastrocnemius (%B.W)	αACBP + Vehicle	5	1.14715
Male mice	Gastrocnemius (%B.W)	αACBP + Vehicle	6	1.18759
Male mice	Gastrocnemius (%B.W)	αACBP + Vehicle	7	1.14323
Male mice	Gastrocnemius (%B.W)	αACBP + Vehicle	8	1.20265
Male mice	Gastrocnemius (%B.W)	αACBP + Vehicle	9	1.1073
Male mice	Gastrocnemius (%B.W)	αACBP + Vehicle	10	1.22077
Male mice	Gastrocnemius (%B.W)	αACBP + CORT	1	1.01984
Male mice	Gastrocnemius (%B.W)	αACBP + CORT	2	0.986508
Male mice	Gastrocnemius (%B.W)	αACBP + CORT	3	0.96
Male mice	Gastrocnemius (%B.W)	αACBP + CORT	4	0.958952
Male mice	Gastrocnemius (%B.W)	αACBP + CORT	5	0.837209
Male mice	Gastrocnemius (%B.W)	αACBP + CORT	6	0.952632
Male mice	Gastrocnemius (%B.W)	αACBP + CORT	7	0.84669
Male mice	Gastrocnemius (%B.W)	αACBP + CORT	8	0.920702
Male mice	Gastrocnemius (%B.W)	αACBP + CORT	9	0.881452
Male mice	Gastrocnemius (%B.W)	αACBP + CORT	10	0.816117
Male mice	Adrenal (‰B.W)	Isotype + Vehicle	1	0.709836
Male mice	Adrenal (‰B.W)	Isotype + Vehicle	2	0.847482
Male mice	Adrenal (‰B.W)	Isotype + Vehicle	3	0.935878
Male mice	Adrenal (‰B.W)	Isotype + Vehicle	4	1.28788
Male mice	Adrenal (‰B.W)	Isotype + Vehicle	5	1.0092
Male mice	Adrenal (‰B.W)	Isotype + Vehicle	6	1.04545
Male mice	Adrenal (‰B.W)	Isotype + Vehicle	7	1.05691
Male mice	Adrenal (‰B.W)	Isotype + Vehicle	8	1.21107
Male mice	Adrenal (‰B.W)	Isotype + Vehicle	9	1.20968
Male mice	Adrenal (‰B.W)	Isotype + Vehicle	10	1.2549
Male mice	Adrenal (‰B.W)	Isotype + CORT	1	0.337594
Male mice	Adrenal (‰B.W)	Isotype + CORT	2	0.398551
Male mice	Adrenal (‰B.W)	Isotype + CORT	3	0.283688
Male mice	Adrenal (‰B.W)	Isotype + CORT	4	0.239063
Male mice	Adrenal (‰B.W)	Isotype + CORT	5	0.509804
Male mice	Adrenal (‰B.W)	Isotype + CORT	6	0.588235
Male mice	Adrenal (‰B.W)	Isotype + CORT	7	0.601504
Male mice	Adrenal (‰B.W)	Isotype + CORT	8	0.606061
Male mice	Adrenal (‰B.W)	Isotype + CORT	9	0.446735
Male mice	Adrenal (‰B.W)	Isotype + CORT	10	0.749064
Male mice	Adrenal (‰B.W)	αACBP + Vehicle	1	1.40562
Male mice	Adrenal (‰B.W)	αACBP + Vehicle	2	0.97561
Male mice	Adrenal (‰B.W)	αACBP + Vehicle	3	1.27049
Male mice	Adrenal (‰B.W)	αACBP + Vehicle	4	0.644068
Male mice	Adrenal (‰B.W)	αACBP + Vehicle	5	0.97561
Male mice	Adrenal (‰B.W)	αACBP + Vehicle	6	0.965517
Male mice	Adrenal (‰B.W)	αACBP + Vehicle	7	0.726073
Male mice	Adrenal (‰B.W)	αACBP + Vehicle	8	0.695364
Male mice	Adrenal (‰B.W)	αACBP + Vehicle	9	0.948905
Male mice	Adrenal (‰B.W)	αACBP + Vehicle	10	0.807692
Male mice	Adrenal (‰B.W)	αACBP + CORT	1	0.674603
Male mice	Adrenal (‰B.W)	αACBP + CORT	2	0.873016
Male mice	Adrenal (‰B.W)	αACBP + CORT	3	0.653061
Male mice	Adrenal (‰B.W)	αACBP + CORT	4	0.69869
Male mice	Adrenal (‰B.W)	αACBP + CORT	5	0.348837
Male mice	Adrenal (‰B.W)	αACBP + CORT	6	0.557621
Male mice	Adrenal (‰B.W)	αACBP + CORT	7	0.592334
Male mice	Adrenal (‰B.W)	αACBP + CORT	8	0.666667
Male mice	Adrenal (‰B.W)	αACBP + CORT	9	0.846774
Male mice	Adrenal (‰B.W)	αACBP + CORT	10	0.586081
Male mice	Perigonadal fat (%B.W)	Isotype + Vehicle	1	0.711066
Male mice	Perigonadal fat (%B.W)	Isotype + Vehicle	2	0.93741
Male mice	Perigonadal fat (%B.W)	Isotype + Vehicle	3	0.750382
Male mice	Perigonadal fat (%B.W)	Isotype + Vehicle	4	1.08144
Male mice	Perigonadal fat (%B.W)	Isotype + Vehicle	5	1.05134
Male mice	Perigonadal fat (%B.W)	Isotype + Vehicle	6	1.32909
Male mice	Perigonadal fat (%B.W)	Isotype + Vehicle	7	1.48618
Male mice	Perigonadal fat (%B.W)	Isotype + Vehicle	8	1.44464
Male mice	Perigonadal fat (%B.W)	Isotype + Vehicle	9	1.35726
Male mice	Perigonadal fat (%B.W)	Isotype + Vehicle	10	1.0902
Male mice	Perigonadal fat (%B.W)	Isotype + CORT	1	2.83136
Male mice	Perigonadal fat (%B.W)	Isotype + CORT	2	2.22826
Male mice	Perigonadal fat (%B.W)	Isotype + CORT	3	2.82766
Male mice	Perigonadal fat (%B.W)	Isotype + CORT	4	2.93945
Male mice	Perigonadal fat (%B.W)	Isotype + CORT	5	3.14588
Male mice	Perigonadal fat (%B.W)	Isotype + CORT	6	2.86394
Male mice	Perigonadal fat (%B.W)	Isotype + CORT	7	2.86128
Male mice	Perigonadal fat (%B.W)	Isotype + CORT	8	2.36439
Male mice	Perigonadal fat (%B.W)	Isotype + CORT	9	2.39141
Male mice	Perigonadal fat (%B.W)	Isotype + CORT	10	3.00225
Male mice	Perigonadal fat (%B.W)	αACBP + Vehicle	1	1.70482
Male mice	Perigonadal fat (%B.W)	αACBP + Vehicle	2	0.814983
Male mice	Perigonadal fat (%B.W)	αACBP + Vehicle	3	1.37418
Male mice	Perigonadal fat (%B.W)	αACBP + Vehicle	4	1.53186
Male mice	Perigonadal fat (%B.W)	αACBP + Vehicle	5	1.22317
Male mice	Perigonadal fat (%B.W)	αACBP + Vehicle	6	0.996552
Male mice	Perigonadal fat (%B.W)	αACBP + Vehicle	7	1.06073
Male mice	Perigonadal fat (%B.W)	αACBP + Vehicle	8	1.07517
Male mice	Perigonadal fat (%B.W)	αACBP + Vehicle	9	1.03613
Male mice	Perigonadal fat (%B.W)	αACBP + Vehicle	10	1.54961
Male mice	Perigonadal fat (%B.W)	αACBP + CORT	1	1.58571
Male mice	Perigonadal fat (%B.W)	αACBP + CORT	2	1.74246
Male mice	Perigonadal fat (%B.W)	αACBP + CORT	3	2.51878
Male mice	Perigonadal fat (%B.W)	αACBP + CORT	4	2.41179
Male mice	Perigonadal fat (%B.W)	αACBP + CORT	5	2.35426
Male mice	Perigonadal fat (%B.W)	αACBP + CORT	6	2.41066
Male mice	Perigonadal fat (%B.W)	αACBP + CORT	7	2.22368
Male mice	Perigonadal fat (%B.W)	αACBP + CORT	8	2.25544
Male mice	Perigonadal fat (%B.W)	αACBP + CORT	9	1.95323
Male mice	Perigonadal fat (%B.W)	αACBP + CORT	10	2.59231
Male mice	Inguinal fat (%B.W)	Isotype + Vehicle	1	1.78074
Male mice	Inguinal fat (%B.W)	Isotype + Vehicle	2	1.43741
Male mice	Inguinal fat (%B.W)	Isotype + Vehicle	3	1.44695
Male mice	Inguinal fat (%B.W)	Isotype + Vehicle	4	1.71023
Male mice	Inguinal fat (%B.W)	Isotype + Vehicle	5	1.72337
Male mice	Inguinal fat (%B.W)	Isotype + Vehicle	6	2.00982
Male mice	Inguinal fat (%B.W)	Isotype + Vehicle	7	1.83252
Male mice	Inguinal fat (%B.W)	Isotype + Vehicle	8	2.24325
Male mice	Inguinal fat (%B.W)	Isotype + Vehicle	9	1.82258
Male mice	Inguinal fat (%B.W)	Isotype + Vehicle	10	1.50902
Male mice	Inguinal fat (%B.W)	Isotype + CORT	1	3.31654
Male mice	Inguinal fat (%B.W)	Isotype + CORT	2	3.54612
Male mice	Inguinal fat (%B.W)	Isotype + CORT	3	3.73723
Male mice	Inguinal fat (%B.W)	Isotype + CORT	4	4.28203
Male mice	Inguinal fat (%B.W)	Isotype + CORT	5	3.43843
Male mice	Inguinal fat (%B.W)	Isotype + CORT	6	4.29665
Male mice	Inguinal fat (%B.W)	Isotype + CORT	7	3.4485
Male mice	Inguinal fat (%B.W)	Isotype + CORT	8	3.38371
Male mice	Inguinal fat (%B.W)	Isotype + CORT	9	4.27595
Male mice	Inguinal fat (%B.W)	Isotype + CORT	10	3.27341
Male mice	Inguinal fat (%B.W)	αACBP + Vehicle	1	1.70964
Male mice	Inguinal fat (%B.W)	αACBP + Vehicle	2	1.34146
Male mice	Inguinal fat (%B.W)	αACBP + Vehicle	3	1.62295
Male mice	Inguinal fat (%B.W)	αACBP + Vehicle	4	2.10169
Male mice	Inguinal fat (%B.W)	αACBP + Vehicle	5	1.40935
Male mice	Inguinal fat (%B.W)	αACBP + Vehicle	6	1.59586
Male mice	Inguinal fat (%B.W)	αACBP + Vehicle	7	1.65941
Male mice	Inguinal fat (%B.W)	αACBP + Vehicle	8	1.49768
Male mice	Inguinal fat (%B.W)	αACBP + Vehicle	9	1.92628
Male mice	Inguinal fat (%B.W)	αACBP + Vehicle	10	2.02538
Male mice	Inguinal fat (%B.W)	αACBP + CORT	1	2.22857
Male mice	Inguinal fat (%B.W)	αACBP + CORT	2	2.28175
Male mice	Inguinal fat (%B.W)	αACBP + CORT	3	3.08804
Male mice	Inguinal fat (%B.W)	αACBP + CORT	4	3.30131
Male mice	Inguinal fat (%B.W)	αACBP + CORT	5	3.6438
Male mice	Inguinal fat (%B.W)	αACBP + CORT	6	3.175
Male mice	Inguinal fat (%B.W)	αACBP + CORT	7	3.99652
Male mice	Inguinal fat (%B.W)	αACBP + CORT	8	3.22561
Male mice	Inguinal fat (%B.W)	αACBP + CORT	9	2.74839
Male mice	Inguinal fat (%B.W)	αACBP + CORT	10	2.91392
Male mice	iBAT (‰B.W)	Isotype + Vehicle	1	3.29918
Male mice	iBAT (‰B.W)	Isotype + Vehicle	2	2.16187
Male mice	iBAT (‰B.W)	Isotype + Vehicle	3	2.54198
Male mice	iBAT (‰B.W)	Isotype + Vehicle	4	4.04545
Male mice	iBAT (‰B.W)	Isotype + Vehicle	5	2.76245
Male mice	iBAT (‰B.W)	Isotype + Vehicle	6	3.34909
Male mice	iBAT (‰B.W)	Isotype + Vehicle	7	3.67073
Male mice	iBAT (‰B.W)	Isotype + Vehicle	8	1.96194
Male mice	iBAT (‰B.W)	Isotype + Vehicle	9	5.26613
Male mice	iBAT (‰B.W)	Isotype + Vehicle	10	3.71765
Male mice	iBAT (‰B.W)	Isotype + CORT	1	7.78571
Male mice	iBAT (‰B.W)	Isotype + CORT	2	8.4127
Male mice	iBAT (‰B.W)	Isotype + CORT	3	8.47872
Male mice	iBAT (‰B.W)	Isotype + CORT	4	5.51953
Male mice	iBAT (‰B.W)	Isotype + CORT	5	8.21961
Male mice	iBAT (‰B.W)	Isotype + CORT	6	9.75794
Male mice	iBAT (‰B.W)	Isotype + CORT	7	7.17293
Male mice	iBAT (‰B.W)	Isotype + CORT	8	9.32576
Male mice	iBAT (‰B.W)	Isotype + CORT	9	8.50859
Male mice	iBAT (‰B.W)	Isotype + CORT	10	9.2397
Male mice	iBAT (‰B.W)	αACBP + Vehicle	1	4.42972
Male mice	iBAT (‰B.W)	αACBP + Vehicle	2	3.23345
Male mice	iBAT (‰B.W)	αACBP + Vehicle	3	3.16393
Male mice	iBAT (‰B.W)	αACBP + Vehicle	4	3.94915
Male mice	iBAT (‰B.W)	αACBP + Vehicle	5	3.97561
Male mice	iBAT (‰B.W)	αACBP + Vehicle	6	2.54828
Male mice	iBAT (‰B.W)	αACBP + Vehicle	7	4.58086
Male mice	iBAT (‰B.W)	αACBP + Vehicle	8	3.60927
Male mice	iBAT (‰B.W)	αACBP + Vehicle	9	2.71533
Male mice	iBAT (‰B.W)	αACBP + Vehicle	10	3.25
Male mice	iBAT (‰B.W)	αACBP + CORT	1	4.73529
Male mice	iBAT (‰B.W)	αACBP + CORT	2	5.42391
Male mice	iBAT (‰B.W)	αACBP + CORT	3	8.36327
Male mice	iBAT (‰B.W)	αACBP + CORT	4	8.08734
Male mice	iBAT (‰B.W)	αACBP + CORT	5	6.72093
Male mice	iBAT (‰B.W)	αACBP + CORT	6	8.05576
Male mice	iBAT (‰B.W)	αACBP + CORT	7	6.74564
Male mice	iBAT (‰B.W)	αACBP + CORT	8	6.12281
Male mice	iBAT (‰B.W)	αACBP + CORT	9	7.03629
Male mice	iBAT (‰B.W)	αACBP + CORT	10	4.39194
Male mice	Liver (%B.W)	Isotype + Vehicle	1	4.32582
Male mice	Liver (%B.W)	Isotype + Vehicle	2	4.56834
Male mice	Liver (%B.W)	Isotype + Vehicle	3	4.62748
Male mice	Liver (%B.W)	Isotype + Vehicle	4	4.61061
Male mice	Liver (%B.W)	Isotype + Vehicle	5	4.4387
Male mice	Liver (%B.W)	Isotype + Vehicle	6	3.94766
Male mice	Liver (%B.W)	Isotype + Vehicle	7	4.35325
Male mice	Liver (%B.W)	Isotype + Vehicle	8	4.64291
Male mice	Liver (%B.W)	Isotype + Vehicle	9	4.62258
Male mice	Liver (%B.W)	Isotype + Vehicle	10	4.6349
Male mice	Liver (%B.W)	Isotype + CORT	1	4.90595
Male mice	Liver (%B.W)	Isotype + CORT	2	6.1087
Male mice	Liver (%B.W)	Isotype + CORT	3	4.9
Male mice	Liver (%B.W)	Isotype + CORT	4	4.89454
Male mice	Liver (%B.W)	Isotype + CORT	5	4.66314
Male mice	Liver (%B.W)	Isotype + CORT	6	5.20662
Male mice	Liver (%B.W)	Isotype + CORT	7	4.90915
Male mice	Liver (%B.W)	Isotype + CORT	8	7.74356
Male mice	Liver (%B.W)	Isotype + CORT	9	6.10103
Male mice	Liver (%B.W)	Isotype + CORT	10	4.06816
Male mice	Liver (%B.W)	αACBP + Vehicle	1	4.85703
Male mice	Liver (%B.W)	αACBP + Vehicle	2	4.85505
Male mice	Liver (%B.W)	αACBP + Vehicle	3	4.80451
Male mice	Liver (%B.W)	αACBP + Vehicle	4	4.10188
Male mice	Liver (%B.W)	αACBP + Vehicle	5	4.89593
Male mice	Liver (%B.W)	αACBP + Vehicle	6	4.86793
Male mice	Liver (%B.W)	αACBP + Vehicle	7	4.41716
Male mice	Liver (%B.W)	αACBP + Vehicle	8	4.1298
Male mice	Liver (%B.W)	αACBP + Vehicle	9	4.4489
Male mice	Liver (%B.W)	αACBP + Vehicle	10	4.40692
Male mice	Liver (%B.W)	αACBP + CORT	1	4.08158
Male mice	Liver (%B.W)	αACBP + CORT	2	4.75794
Male mice	Liver (%B.W)	αACBP + CORT	3	4.6151
Male mice	Liver (%B.W)	αACBP + CORT	4	4.24411
Male mice	Liver (%B.W)	αACBP + CORT	5	4.32326
Male mice	Liver (%B.W)	αACBP + CORT	6	4.29628
Male mice	Liver (%B.W)	αACBP + CORT	7	4.2108
Male mice	Liver (%B.W)	αACBP + CORT	8	4.45123
Male mice	Liver (%B.W)	αACBP + CORT	9	4.49193
Male mice	Liver (%B.W)	αACBP + CORT	10	4.13846
Male mice	Visceral fat (%B.W)	Isotype + Vehicle	1	1.21475
Male mice	Visceral fat (%B.W)	Isotype + Vehicle	2	0.864748
Male mice	Visceral fat (%B.W)	Isotype + Vehicle	3	0.853053
Male mice	Visceral fat (%B.W)	Isotype + Vehicle	4	1.19659
Male mice	Visceral fat (%B.W)	Isotype + Vehicle	5	0.70613
Male mice	Visceral fat (%B.W)	Isotype + Vehicle	6	1.30691
Male mice	Visceral fat (%B.W)	Isotype + Vehicle	7	0.980488
Male mice	Visceral fat (%B.W)	Isotype + Vehicle	8	1.03149
Male mice	Visceral fat (%B.W)	Isotype + Vehicle	9	1.14113
Male mice	Visceral fat (%B.W)	Isotype + Vehicle	10	1.05098
Male mice	Visceral fat (%B.W)	Isotype + CORT	1	1.36391
Male mice	Visceral fat (%B.W)	Isotype + CORT	2	1.27464
Male mice	Visceral fat (%B.W)	Isotype + CORT	3	1.63262
Male mice	Visceral fat (%B.W)	Isotype + CORT	4	1.54062
Male mice	Visceral fat (%B.W)	Isotype + CORT	5	1.62045
Male mice	Visceral fat (%B.W)	Isotype + CORT	6	1.77004
Male mice	Visceral fat (%B.W)	Isotype + CORT	7	1.54286
Male mice	Visceral fat (%B.W)	Isotype + CORT	8	1.34621
Male mice	Visceral fat (%B.W)	Isotype + CORT	9	1.62302
Male mice	Visceral fat (%B.W)	Isotype + CORT	10	1.30524
Male mice	Visceral fat (%B.W)	αACBP + Vehicle	1	0.96988
Male mice	Visceral fat (%B.W)	αACBP + Vehicle	2	0.594425
Male mice	Visceral fat (%B.W)	αACBP + Vehicle	3	1.05902
Male mice	Visceral fat (%B.W)	αACBP + Vehicle	4	1.19593
Male mice	Visceral fat (%B.W)	αACBP + Vehicle	5	0.846748
Male mice	Visceral fat (%B.W)	αACBP + Vehicle	6	0.891034
Male mice	Visceral fat (%B.W)	αACBP + Vehicle	7	1.03696
Male mice	Visceral fat (%B.W)	αACBP + Vehicle	8	0.802649
Male mice	Visceral fat (%B.W)	αACBP + Vehicle	9	1.06204
Male mice	Visceral fat (%B.W)	αACBP + Vehicle	10	0.930385
Male mice	Visceral fat (%B.W)	αACBP + CORT	1	1.28413
Male mice	Visceral fat (%B.W)	αACBP + CORT	2	1.20873
Male mice	Visceral fat (%B.W)	αACBP + CORT	3	1.19474
Male mice	Visceral fat (%B.W)	αACBP + CORT	4	1.41266
Male mice	Visceral fat (%B.W)	αACBP + CORT	5	1.23954
Male mice	Visceral fat (%B.W)	αACBP + CORT	6	1.34941
Male mice	Visceral fat (%B.W)	αACBP + CORT	7	1.20956
Male mice	Visceral fat (%B.W)	αACBP + CORT	8	1.00456
Male mice	Visceral fat (%B.W)	αACBP + CORT	9	0.957258
Male mice	Visceral fat (%B.W)	αACBP + CORT	10	0.904762
Male mice	Corticosterone in plasma (ng/mL)	Isotype + Vehicle	1	25.6954
Male mice	Corticosterone in plasma (ng/mL)	Isotype + Vehicle	2	35.2606
Male mice	Corticosterone in plasma (ng/mL)	Isotype + Vehicle	3	35.7698
Male mice	Corticosterone in plasma (ng/mL)	Isotype + Vehicle	4	18.9635
Male mice	Corticosterone in plasma (ng/mL)	Isotype + Vehicle	5	11.7224
Male mice	Corticosterone in plasma (ng/mL)	Isotype + Vehicle	6	27.3743
Male mice	Corticosterone in plasma (ng/mL)	Isotype + Vehicle	7	24.7379
Male mice	Corticosterone in plasma (ng/mL)	Isotype + Vehicle	8	10.8651
Male mice	Corticosterone in plasma (ng/mL)	Isotype + Vehicle	9	21.5224
Male mice	Corticosterone in plasma (ng/mL)	Isotype + Vehicle	10	60.0041
Male mice	Corticosterone in plasma (ng/mL)	Isotype + CORT	1	150.9
Male mice	Corticosterone in plasma (ng/mL)	Isotype + CORT	2	185.528
Male mice	Corticosterone in plasma (ng/mL)	Isotype + CORT	3	156.324
Male mice	Corticosterone in plasma (ng/mL)	Isotype + CORT	4	171.638
Male mice	Corticosterone in plasma (ng/mL)	Isotype + CORT	5	194.643
Male mice	Corticosterone in plasma (ng/mL)	Isotype + CORT	6	162.993
Male mice	Corticosterone in plasma (ng/mL)	Isotype + CORT	7	193.452
Male mice	Corticosterone in plasma (ng/mL)	Isotype + CORT	8	180.283
Male mice	Corticosterone in plasma (ng/mL)	Isotype + CORT	9	177.291
Male mice	Corticosterone in plasma (ng/mL)	Isotype + CORT	10	175.359
Male mice	Corticosterone in plasma (ng/mL)	αACBP + Vehicle	1	29.9105
Male mice	Corticosterone in plasma (ng/mL)	αACBP + Vehicle	2	22.9287
Male mice	Corticosterone in plasma (ng/mL)	αACBP + Vehicle	3	45.9976
Male mice	Corticosterone in plasma (ng/mL)	αACBP + Vehicle	4	22.9287
Male mice	Corticosterone in plasma (ng/mL)	αACBP + Vehicle	5	28.4338
Male mice	Corticosterone in plasma (ng/mL)	αACBP + Vehicle	6	44.2837
Male mice	Corticosterone in plasma (ng/mL)	αACBP + Vehicle	7	26.0227
Male mice	Corticosterone in plasma (ng/mL)	αACBP + Vehicle	8	22.9287
Male mice	Corticosterone in plasma (ng/mL)	αACBP + Vehicle	9	33.5197
Male mice	Corticosterone in plasma (ng/mL)	αACBP + Vehicle	10	35.7098
Male mice	Corticosterone in plasma (ng/mL)	αACBP + CORT	1	186.584
Male mice	Corticosterone in plasma (ng/mL)	αACBP + CORT	2	156.584
Male mice	Corticosterone in plasma (ng/mL)	αACBP + CORT	3	170.529
Male mice	Corticosterone in plasma (ng/mL)	αACBP + CORT	4	187.177
Male mice	Corticosterone in plasma (ng/mL)	αACBP + CORT	5	164.848
Male mice	Corticosterone in plasma (ng/mL)	αACBP + CORT	6	153.727
Male mice	Corticosterone in plasma (ng/mL)	αACBP + CORT	7	191.568
Male mice	Corticosterone in plasma (ng/mL)	αACBP + CORT	8	184.848
Male mice	Corticosterone in plasma (ng/mL)	αACBP + CORT	9	177.768
Male mice	Corticosterone in plasma (ng/mL)	αACBP + CORT	10	157.778
Male mice	Liver triglycerides (mM)	Isotype + Vehicle	1	0.237612
Male mice	Liver triglycerides (mM)	Isotype + Vehicle	2	0.266373
Male mice	Liver triglycerides (mM)	Isotype + Vehicle	3	0.239618
Male mice	Liver triglycerides (mM)	Isotype + Vehicle	4	0.232013
Male mice	Liver triglycerides (mM)	Isotype + Vehicle	5	0.342575
Male mice	Liver triglycerides (mM)	Isotype + Vehicle	6	0.171246
Male mice	Liver triglycerides (mM)	Isotype + Vehicle	7	0.075711
Male mice	Liver triglycerides (mM)	Isotype + Vehicle	8	0.225211
Male mice	Liver triglycerides (mM)	Isotype + Vehicle	9	0.231329
Male mice	Liver triglycerides (mM)	Isotype + Vehicle	10	0.143578
Male mice	Liver triglycerides (mM)	Isotype + CORT	1	0.551241
Male mice	Liver triglycerides (mM)	Isotype + CORT	2	0.721434
Male mice	Liver triglycerides (mM)	Isotype + CORT	3	0.652245
Male mice	Liver triglycerides (mM)	Isotype + CORT	4	0.783345
Male mice	Liver triglycerides (mM)	Isotype + CORT	5	0.522456
Male mice	Liver triglycerides (mM)	Isotype + CORT	6	0.719245
Male mice	Liver triglycerides (mM)	Isotype + CORT	7	0.682245
Male mice	Liver triglycerides (mM)	Isotype + CORT	8	0.735125
Male mice	Liver triglycerides (mM)	Isotype + CORT	9	0.645262
Male mice	Liver triglycerides (mM)	Isotype + CORT	10	0.524235
Male mice	Liver triglycerides (mM)	αACBP + Vehicle	1	0.212345
Male mice	Liver triglycerides (mM)	αACBP + Vehicle	2	0.222245
Male mice	Liver triglycerides (mM)	αACBP + Vehicle	3	0.302452
Male mice	Liver triglycerides (mM)	αACBP + Vehicle	4	0.123072
Male mice	Liver triglycerides (mM)	αACBP + Vehicle	5	0.115234
Male mice	Liver triglycerides (mM)	αACBP + Vehicle	6	0.271235
Male mice	Liver triglycerides (mM)	αACBP + Vehicle	7	0.123524
Male mice	Liver triglycerides (mM)	αACBP + Vehicle	8	0.112455
Male mice	Liver triglycerides (mM)	αACBP + Vehicle	9	0.223455
Male mice	Liver triglycerides (mM)	αACBP + Vehicle	10	0.233556
Male mice	Liver triglycerides (mM)	αACBP + CORT	1	0.358052
Male mice	Liver triglycerides (mM)	αACBP + CORT	2	0.243562
Male mice	Liver triglycerides (mM)	αACBP + CORT	3	0.337462
Male mice	Liver triglycerides (mM)	αACBP + CORT	4	0.334567
Male mice	Liver triglycerides (mM)	αACBP + CORT	5	0.467345
Male mice	Liver triglycerides (mM)	αACBP + CORT	6	0.456723
Male mice	Liver triglycerides (mM)	αACBP + CORT	7	0.356712
Male mice	Liver triglycerides (mM)	αACBP + CORT	8	0.434722
Male mice	Liver triglycerides (mM)	αACBP + CORT	9	0.534562
Male mice	Liver triglycerides (mM)	αACBP + CORT	10	0.352575
Male mice	Plasma triglycerides (mM)	Isotype + Vehicle	1	1.23361
Male mice	Plasma triglycerides (mM)	Isotype + Vehicle	2	2.4437
Male mice	Plasma triglycerides (mM)	Isotype + Vehicle	3	1.9395
Male mice	Plasma triglycerides (mM)	Isotype + Vehicle	4	1.56975
Male mice	Plasma triglycerides (mM)	Isotype + Vehicle	5	2.37647
Male mice	Plasma triglycerides (mM)	Isotype + Vehicle	6	1.80504
Male mice	Plasma triglycerides (mM)	Isotype + Vehicle	7	0.32605
Male mice	Plasma triglycerides (mM)	Isotype + Vehicle	8	0.157983
Male mice	Plasma triglycerides (mM)	Isotype + Vehicle	9	0.191597
Male mice	Plasma triglycerides (mM)	Isotype + Vehicle	10	1.63697
Male mice	Plasma triglycerides (mM)	Isotype + CORT	1	2.37647
Male mice	Plasma triglycerides (mM)	Isotype + CORT	2	1.9395
Male mice	Plasma triglycerides (mM)	Isotype + CORT	3	2.51092
Male mice	Plasma triglycerides (mM)	Isotype + CORT	4	3.75462
Male mice	Plasma triglycerides (mM)	Isotype + CORT	5	3.18319
Male mice	Plasma triglycerides (mM)	Isotype + CORT	6	3.48571
Male mice	Plasma triglycerides (mM)	Isotype + CORT	7	2.2084
Male mice	Plasma triglycerides (mM)	Isotype + CORT	8	4.59496
Male mice	Plasma triglycerides (mM)	Isotype + CORT	9	3.51933
Male mice	Plasma triglycerides (mM)	Isotype + CORT	10	1.67059
Male mice	Plasma triglycerides (mM)	αACBP + Vehicle	1	0.527731
Male mice	Plasma triglycerides (mM)	αACBP + Vehicle	2	1.36807
Male mice	Plasma triglycerides (mM)	αACBP + Vehicle	3	2.67899
Male mice	Plasma triglycerides (mM)	αACBP + Vehicle	4	1.97311
Male mice	Plasma triglycerides (mM)	αACBP + Vehicle	5	1.23361
Male mice	Plasma triglycerides (mM)	αACBP + Vehicle	6	0.897479
Male mice	Plasma triglycerides (mM)	αACBP + Vehicle	7	1.13277
Male mice	Plasma triglycerides (mM)	αACBP + Vehicle	8	0.460504
Male mice	Plasma triglycerides (mM)	αACBP + Vehicle	9	0.931092
Male mice	Plasma triglycerides (mM)	αACBP + Vehicle	10	1.40168
Male mice	Plasma triglycerides (mM)	αACBP + CORT	1	2.17479
Male mice	Plasma triglycerides (mM)	αACBP + CORT	2	2.14118
Male mice	Plasma triglycerides (mM)	αACBP + CORT	3	0.863866
Male mice	Plasma triglycerides (mM)	αACBP + CORT	4	1.33445
Male mice	Plasma triglycerides (mM)	αACBP + CORT	5	2.37647
Male mice	Plasma triglycerides (mM)	αACBP + CORT	6	1.06555
Male mice	Plasma triglycerides (mM)	αACBP + CORT	7	2.41008
Male mice	Plasma triglycerides (mM)	αACBP + CORT	8	2.84706
Male mice	Plasma triglycerides (mM)	αACBP + CORT	9	1.46891
Male mice	Plasma triglycerides (mM)	αACBP + CORT	10	2.51092
Male mice	Free fatty acid in plasma (mM)	Isotype + Vehicle	1	1.0198
Male mice	Free fatty acid in plasma (mM)	Isotype + Vehicle	2	0.979522
Male mice	Free fatty acid in plasma (mM)	Isotype + Vehicle	3	1.14676
Male mice	Free fatty acid in plasma (mM)	Isotype + Vehicle	4	1.15836
Male mice	Free fatty acid in plasma (mM)	Isotype + Vehicle	5	1.09352
Male mice	Free fatty acid in plasma (mM)	Isotype + Vehicle	6	0.71058
Male mice	Free fatty acid in plasma (mM)	Isotype + Vehicle	7	0.614334
Male mice	Free fatty acid in plasma (mM)	Isotype + Vehicle	8	0.939932
Male mice	Free fatty acid in plasma (mM)	Isotype + Vehicle	9	1.03345
Male mice	Free fatty acid in plasma (mM)	Isotype + Vehicle	10	0.708532
Male mice	Free fatty acid in plasma (mM)	Isotype + CORT	1	1.72901
Male mice	Free fatty acid in plasma (mM)	Isotype + CORT	2	1.77816
Male mice	Free fatty acid in plasma (mM)	Isotype + CORT	3	1.47372
Male mice	Free fatty acid in plasma (mM)	Isotype + CORT	4	1.94266
Male mice	Free fatty acid in plasma (mM)	Isotype + CORT	5	1.29966
Male mice	Free fatty acid in plasma (mM)	Isotype + CORT	6	1.78567
Male mice	Free fatty acid in plasma (mM)	Isotype + CORT	7	1.69625
Male mice	Free fatty acid in plasma (mM)	Isotype + CORT	8	1.46962
Male mice	Free fatty acid in plasma (mM)	Isotype + CORT	9	1.63706
Male mice	Free fatty acid in plasma (mM)	Isotype + CORT	10	1.20751
Male mice	Free fatty acid in plasma (mM)	αACBP + Vehicle	1	0.676451
Male mice	Free fatty acid in plasma (mM)	αACBP + Vehicle	2	0.954266
Male mice	Free fatty acid in plasma (mM)	αACBP + Vehicle	3	0.727645
Male mice	Free fatty acid in plasma (mM)	αACBP + Vehicle	4	0.727645
Male mice	Free fatty acid in plasma (mM)	αACBP + Vehicle	5	0.920819
Male mice	Free fatty acid in plasma (mM)	αACBP + Vehicle	6	0.76314
Male mice	Free fatty acid in plasma (mM)	αACBP + Vehicle	7	0.647099
Male mice	Free fatty acid in plasma (mM)	αACBP + Vehicle	8	0.667577
Male mice	Free fatty acid in plasma (mM)	αACBP + Vehicle	9	0.984983
Male mice	Free fatty acid in plasma (mM)	αACBP + Vehicle	10	0.844369
Male mice	Free fatty acid in plasma (mM)	αACBP + CORT	1	1.02935
Male mice	Free fatty acid in plasma (mM)	αACBP + CORT	2	0.635495
Male mice	Free fatty acid in plasma (mM)	αACBP + CORT	3	0.780887
Male mice	Free fatty acid in plasma (mM)	αACBP + CORT	4	1.17884
Male mice	Free fatty acid in plasma (mM)	αACBP + CORT	5	1.05188
Male mice	Free fatty acid in plasma (mM)	αACBP + CORT	6	0.645734
Male mice	Free fatty acid in plasma (mM)	αACBP + CORT	7	0.721502
Male mice	Free fatty acid in plasma (mM)	αACBP + CORT	8	0.606826
Male mice	Free fatty acid in plasma (mM)	αACBP + CORT	9	0.674403
Male mice	Free fatty acid in plasma (mM)	αACBP + CORT	10	0.782935
Male mice	Insulin (ug/L)	Isotype + Vehicle	1	0.356347
Male mice	Insulin (ug/L)	Isotype + Vehicle	2	0.336748
Male mice	Insulin (ug/L)	Isotype + Vehicle	3	0.46637
Male mice	Insulin (ug/L)	Isotype + Vehicle	4	0.34343
Male mice	Insulin (ug/L)	Isotype + Vehicle	5	0.476615
Male mice	Insulin (ug/L)	Isotype + Vehicle	6	0.557684
Male mice	Insulin (ug/L)	Isotype + Vehicle	7	0.832962
Male mice	Insulin (ug/L)	Isotype + Vehicle	8	0.22539
Male mice	Insulin (ug/L)	Isotype + Vehicle	9	0.585301
Male mice	Insulin (ug/L)	Isotype + Vehicle	10	0.784855
Male mice	Insulin (ug/L)	Isotype + CORT	1	3.2
Male mice	Insulin (ug/L)	Isotype + CORT	2	5.59866
Male mice	Insulin (ug/L)	Isotype + CORT	3	5.26503
Male mice	Insulin (ug/L)	Isotype + CORT	4	7.7804
Male mice	Insulin (ug/L)	Isotype + CORT	5	2.4784
Male mice	Insulin (ug/L)	Isotype + CORT	6	4.64677
Male mice	Insulin (ug/L)	Isotype + CORT	7	2.12383
Male mice	Insulin (ug/L)	Isotype + CORT	8	10.1033
Male mice	Insulin (ug/L)	Isotype + CORT	9	8.9412
Male mice	Insulin (ug/L)	Isotype + CORT	10	2.83831
Male mice	Insulin (ug/L)	αACBP + Vehicle	1	0.31314
Male mice	Insulin (ug/L)	αACBP + Vehicle	2	0.739421
Male mice	Insulin (ug/L)	αACBP + Vehicle	3	0.883742
Male mice	Insulin (ug/L)	αACBP + Vehicle	4	0.271269
Male mice	Insulin (ug/L)	αACBP + Vehicle	5	0.097105
Male mice	Insulin (ug/L)	αACBP + Vehicle	6	0.870824
Male mice	Insulin (ug/L)	αACBP + Vehicle	7	0.36392
Male mice	Insulin (ug/L)	αACBP + Vehicle	8	0.34343
Male mice	Insulin (ug/L)	αACBP + Vehicle	9	0.33853
Male mice	Insulin (ug/L)	αACBP + Vehicle	10	0.825167
Male mice	Insulin (ug/L)	αACBP + CORT	1	0.919376
Male mice	Insulin (ug/L)	αACBP + CORT	2	0.703341
Male mice	Insulin (ug/L)	αACBP + CORT	3	1.24944
Male mice	Insulin (ug/L)	αACBP + CORT	4	0.627171
Male mice	Insulin (ug/L)	αACBP + CORT	5	0.597327
Male mice	Insulin (ug/L)	αACBP + CORT	6	1.52472
Male mice	Insulin (ug/L)	αACBP + CORT	7	0.405345
Male mice	Insulin (ug/L)	αACBP + CORT	8	1.42673
Male mice	Insulin (ug/L)	αACBP + CORT	9	0.448552
Male mice	Insulin (ug/L)	αACBP + CORT	10	1.3461
Male mice	Fasting glycemia (mg/dL)	Isotype + Vehicle	1	128
Male mice	Fasting glycemia (mg/dL)	Isotype + Vehicle	2	133
Male mice	Fasting glycemia (mg/dL)	Isotype + Vehicle	3	139
Male mice	Fasting glycemia (mg/dL)	Isotype + Vehicle	4	125
Male mice	Fasting glycemia (mg/dL)	Isotype + Vehicle	5	133
Male mice	Fasting glycemia (mg/dL)	Isotype + Vehicle	6	137
Male mice	Fasting glycemia (mg/dL)	Isotype + Vehicle	7	141
Male mice	Fasting glycemia (mg/dL)	Isotype + Vehicle	8	132
Male mice	Fasting glycemia (mg/dL)	Isotype + Vehicle	9	133
Male mice	Fasting glycemia (mg/dL)	Isotype + Vehicle	10	135
Male mice	Fasting glycemia (mg/dL)	Isotype + CORT	1	119
Male mice	Fasting glycemia (mg/dL)	Isotype + CORT	2	112
Male mice	Fasting glycemia (mg/dL)	Isotype + CORT	3	117
Male mice	Fasting glycemia (mg/dL)	Isotype + CORT	4	121
Male mice	Fasting glycemia (mg/dL)	Isotype + CORT	5	104
Male mice	Fasting glycemia (mg/dL)	Isotype + CORT	6	126
Male mice	Fasting glycemia (mg/dL)	Isotype + CORT	7	109
Male mice	Fasting glycemia (mg/dL)	Isotype + CORT	8	118
Male mice	Fasting glycemia (mg/dL)	Isotype + CORT	9	114
Male mice	Fasting glycemia (mg/dL)	Isotype + CORT	10	108
Male mice	Fasting glycemia (mg/dL)	αACBP + Vehicle	1	134
Male mice	Fasting glycemia (mg/dL)	αACBP + Vehicle	2	134
Male mice	Fasting glycemia (mg/dL)	αACBP + Vehicle	3	138
Male mice	Fasting glycemia (mg/dL)	αACBP + Vehicle	4	128
Male mice	Fasting glycemia (mg/dL)	αACBP + Vehicle	5	134
Male mice	Fasting glycemia (mg/dL)	αACBP + Vehicle	6	129
Male mice	Fasting glycemia (mg/dL)	αACBP + Vehicle	7	137
Male mice	Fasting glycemia (mg/dL)	αACBP + Vehicle	8	126
Male mice	Fasting glycemia (mg/dL)	αACBP + Vehicle	9	138
Male mice	Fasting glycemia (mg/dL)	αACBP + Vehicle	10	136
Male mice	Fasting glycemia (mg/dL)	αACBP + CORT	1	118
Male mice	Fasting glycemia (mg/dL)	αACBP + CORT	2	122
Male mice	Fasting glycemia (mg/dL)	αACBP + CORT	3	124
Male mice	Fasting glycemia (mg/dL)	αACBP + CORT	4	125
Male mice	Fasting glycemia (mg/dL)	αACBP + CORT	5	133
Male mice	Fasting glycemia (mg/dL)	αACBP + CORT	6	123
Male mice	Fasting glycemia (mg/dL)	αACBP + CORT	7	119
Male mice	Fasting glycemia (mg/dL)	αACBP + CORT	8	131
Male mice	Fasting glycemia (mg/dL)	αACBP + CORT	9	130
Male mice	Fasting glycemia (mg/dL)	αACBP + CORT	10	127
Male mice	HOMA-IR	Isotype + Vehicle	1	2.72391
Male mice	HOMA-IR	Isotype + Vehicle	2	2.67464
Male mice	HOMA-IR	Isotype + Vehicle	3	3.87128
Male mice	HOMA-IR	Isotype + Vehicle	4	2.56364
Male mice	HOMA-IR	Isotype + Vehicle	5	3.78554
Male mice	HOMA-IR	Isotype + Vehicle	6	4.56265
Male mice	HOMA-IR	Isotype + Vehicle	7	7.0138
Male mice	HOMA-IR	Isotype + Vehicle	8	1.77671
Male mice	HOMA-IR	Isotype + Vehicle	9	4.64879
Male mice	HOMA-IR	Isotype + Vehicle	10	6.3275
Male mice	HOMA-IR	Isotype + CORT	1	22.7408
Male mice	HOMA-IR	Isotype + CORT	2	37.4465
Male mice	HOMA-IR	Isotype + CORT	3	36.7871
Male mice	HOMA-IR	Isotype + CORT	4	56.2207
Male mice	HOMA-IR	Isotype + CORT	5	15.3926
Male mice	HOMA-IR	Isotype + CORT	6	34.9648
Male mice	HOMA-IR	Isotype + CORT	7	13.8247
Male mice	HOMA-IR	Isotype + CORT	8	71.1961
Male mice	HOMA-IR	Isotype + CORT	9	60.8709
Male mice	HOMA-IR	Isotype + CORT	10	18.3059
Male mice	HOMA-IR	αACBP + Vehicle	1	2.50584
Male mice	HOMA-IR	αACBP + Vehicle	2	5.91705
Male mice	HOMA-IR	αACBP + Vehicle	3	7.28305
Male mice	HOMA-IR	αACBP + Vehicle	4	2.07358
Male mice	HOMA-IR	αACBP + Vehicle	5	0.777059
Male mice	HOMA-IR	αACBP + Vehicle	6	6.70856
Male mice	HOMA-IR	αACBP + Vehicle	7	2.97739
Male mice	HOMA-IR	αACBP + Vehicle	8	2.58415
Male mice	HOMA-IR	αACBP + Vehicle	9	2.78988
Male mice	HOMA-IR	αACBP + Vehicle	10	6.70177
Male mice	HOMA-IR	αACBP + CORT	1	6.47865
Male mice	HOMA-IR	αACBP + CORT	2	5.1243
Male mice	HOMA-IR	αACBP + CORT	3	9.25225
Male mice	HOMA-IR	αACBP + CORT	4	4.68172
Male mice	HOMA-IR	αACBP + CORT	5	4.74431
Male mice	HOMA-IR	αACBP + CORT	6	11.1997
Male mice	HOMA-IR	αACBP + CORT	7	2.88059
Male mice	HOMA-IR	αACBP + CORT	8	11.1615
Male mice	HOMA-IR	αACBP + CORT	9	3.48229
Male mice	HOMA-IR	αACBP + CORT	10	10.2092

## Sheet: Fig8F
Glucose (% basal levels) of GTT
min	Isotype + Vehicle										Isotype + CORT										αACBP + Vehicle										αACBP + CORT
0	100	100	100	100	100	100	100	100	100	100	100	100	100	100	100	100	100	100	100	100	100	100	100	100	100	100	100	100	100	100	100	100	100	100	100	100	100	100	100	100
15	192.029	250.746	261.29	216.552	216.912	242.754	252.593	246.763	246.341	211.679	182.653	196.774	202.083	186.842	181.132	198.039	211.966	201.653	195.098	185.124	258.4	303.571	285.246	268.421	211.2	212.977	199.281	237.956	189.781	259.2	225.21	208.13	226.829	174.38	200	171.533	252.727	222.222	295.833	249.565
30	115.942	163.433	166.129	136.552	114.706	106.522	122.963	102.158	191.87	100	119.388	129.032	95.8333	77.193	123.585	123.529	110.256	108.264	87.2549	109.917	123.2	118.75	106.557	203.509	143.2	186.26	171.223	200.73	177.372	189.6	125.21	95.935	147.968	142.975	159.322	137.226	117.273	150.37	185.833	204.348
60	102.174	163.433	150.806	126.897	102.941	97.8261	97.037	95.6834	136.585	97.8102	101.02	95.6989	92.7083	93.8597	111.321	107.843	94.8718	96.6942	72.549	97.5207	112.8	101.786	107.377	168.421	120	126.718	122.302	127.007	143.796	128	101.681	90.2439	118.699	120.661	116.102	116.058	95.4545	120	105	119.13
90	90.5797	155.224	128.226	120	102.206	85.5072	91.8518	96.4029	118.699	92.7007	90.8163	77.4193	77.0833	86.8421	68.8679	69.6078	71.7949	77.686	71.5686	70.2479	137.6	102.679	100.82	114.912	115.2	119.847	129.496	116.058	124.817	98.4	100.84	88.6179	110.569	120.661	119.492	73.7226	93.6364	103.704	91.6667	102.609
120	88.4058	145.522	133.871	97.2414	103.677	85.5072	86.6667	95.6834	101.626	108.029	86.7347	70.9677	78.125	73.6842	61.3207	62.7451	53.8462	54.5455	69.6078	59.5041	101.6	96.4286	95.082	127.193	99.2	106.107	107.194	100.73	101.46	93.6	89.916	78.8618	95.935	104.959	93.2203	70.8029	70.9091	91.1111	100.833	111.304

## Sheet: Fig8G
AUC for GTT in liver
Total Peak Area
Isotype + Vehicle	Isotype + CORT	αACBP + Vehicle	αACBP + CORT
13348	13232	16434	14370
19931	12863	15556	12579
18786	12203	15098	15799
15936	11816	19763	15397
14294	12573	15684	15801
13571	12765	17124	13166
14272	12218	16754	13916
13948	12260	17639	15544
17945	11007	17168	16781
13511	11926	17100	17413

## Sheet: Fig8H
Glucose (% basal levels) of ITT
min	Isotype + Vehicle										Isotype + CORT										αACBP + Vehicle										αACBP + CORT
0	100	100	100	100	100	100	100	100	100	100	100	100	100	100	100	100	100	100	100	100	100	100	100	100	100	100	100	100	100	100	100	100	100	100	100	100	100	100	100	100
15	58.2192	56.5217	47.5177	51.1111	53.9682	60.9756	53.125	58.0882	65.9259	53.3835	80.8333	87.9032	75	89.4737	84.8739	82.8829	88.6792	86.6667	80.8696	77.7778	59.2	60.6061	50	51.1628	52.9412	55.6391	57.0312	60.1449	59.5238	50.3876	72.5664	56.0606	69.2308	56.8	77.1186	63.3929	65	72.7273	70.1613	65.625
30	41.0959	41.3043	40.4255	43.7037	42.8571	53.6585	57.8125	52.2059	54.0741	39.0977	72.5	70.9677	69.1667	78.0702	70.5882	73.8739	72.6415	83.3333	75.6522	70.0855	40.8	43.9394	40.7692	33.3333	40.4412	38.3459	46.875	42.029	57.9365	37.2093	69.9115	50	62.3932	56.8	69.4915	53.5714	56.6667	56.0606	50	56.25
60	19.1781	16.6667	15.6028	25.1852	26.1905	21.1382	29.6875	25	25.9259	32.3308	63.3333	54.0323	60.8333	63.1579	54.6219	68.4685	66.9811	72.5	63.4783	70.9402	28	25.7576	25.3846	21.7054	30.8823	35.3383	36.7188	26.8116	38.8889	18.6046	52.2124	53.0303	45.2991	32.8	50.8475	43.75	39.1667	37.8788	39.5161	46.0938
90	29.452	22.4638	22.695	31.1111	34.9206	27.6423	40.625	33.0882	34.8148	39.8496	72.5	62.9032	73.3333	71.9298	74.7899	72.973	70.7547	76.6667	73.913	83.7607	39.2	34.8485	36.1538	42.6357	52.2059	49.6241	60.1562	36.9565	49.2064	28.6822	60.177	69.697	52.9915	40.8	61.017	59.8214	51.6667	58.3333	49.1936	59.375
120	45.2055	52.1739	43.9716	49.6296	61.1111	51.2195	52.3438	55.8824	60.7407	51.8797	86.6667	86.2903	89.1667	79.8246	85.7143	102.703	77.3585	98.3333	93.0435	92.3077	56	62.8788	53.8462	58.1395	52.2059	53.3835	68.75	59.4203	78.5714	65.8915	84.0708	78.7879	79.4872	79.2	75.4237	81.25	70	66.6667	56.4516	71.0938

## Sheet: Fig8I
AUC for ITT in liver
Total Peak Area
Isotype + Vehicle	Isotype + CORT	αACBP + Vehicle	αACBP + CORT
4685	8969	5412	8044
4484	8468	5409	7580
4181	8794	5071	7333
4933	9099	5070	6276
5274	8779	5730	7958
5104	9439	5797	7232
5742	9007	6598	6775
5377	9875	5402	6989
5689	9183	6768	6435
5374	9519	4750	7230
