# Supplementary material for: Pathogenic role of acyl coenzyme A binding protein (ACBP) in Cushing’s syndrome
Source: Nat Metab. 2024 Nov 22;6(12):2281–99. doi: 10.1038/s42255-024-01170-0 (PMC11659162; doi:10.1038/s42255-024-01170-0)
Supplement: Supplementary file 26 — Numerical source data. [file 42255_2024_1170_MOESM26_ESM.xlsx]

## Sheet: FigE9B
Acbp/Dbi mRNA in liver
Control	CORT	T3	T3+CORT
1.17787	0.938354	0.548463	0.184007
1.21196	0.781761	0.46981	0.208429
0.936279	0.83867	0.43811	0.0470433
0.972701	1.06998	0.732695	0.158871
0.769187	0.932398	0.580139	0.342837
				house keeping gene Gapdh			Acbp
	Sample #	Group #		Cт rep1	Cт rep2	Cт mean	Cт rep1	Cт rep2	Cт mean	ΔCт	ΔCт mean	ΔΔCт	2-ΔΔCт
mouse liver	1	Control		14.6777	14.0955	14.3866	13.7699	13.9919	13.8809	-0.505686	-0.26951	-0.236176	1.17787
	2			13.9694	14.3384	14.1539	13.5072	13.7069	13.607	-0.546849		-0.277339	1.21196
	3			13.7179	13.4452	13.5815	13.2205	13.5936	13.407	-0.17452		0.0949903	0.936279
	4			14.1885	14.3168	14.2526	13.7868	14.2594	14.0231	-0.229578		0.0399313	0.972701
	5			13.4738	13.4813	13.4776	13.3627	13.8106	13.5866	0.109084		0.378594	0.769187
	6	CORT		13.4508	13.1404	13.2956	13.1285	13.1074	13.1179	-0.177714		0.0917955	0.938354
	7			13.5222	13.3894	13.4558	13.4686	13.6144	13.5415	0.0856906		0.3552	0.781761
	8			13.081	13.282	13.1815	13.0603	13.2713	13.1658	-0.0156844		0.253825	0.83867
	9			13.3215	13.3325	13.327	12.9099	13.0099	12.9599	-0.367099		-0.0975888	1.06998
	10			13.4327	13.3556	13.3941	13.4416	13.0096	13.2256	-0.168528		0.100982	0.932398
	11	T3		13.3707	13.4253	13.398	13.671	14.3191	13.995	0.597024		0.866534	0.548463
	12			13.4641	13.5749	13.5195	14.1645	14.5152	14.3399	0.820341		1.08985	0.46981
	13			13.1506	13.5149	13.3327	14.4764	14.0313	14.2539	0.921126		1.19064	0.43811
	14			14.9035	13.9338	14.4186	15.0494	14.1462	14.5978	0.179205		0.448715	0.732695
	15			12.9831	13.6339	13.3085	13.8749	13.7741	13.8245	0.516019		0.785529	0.580139
	16	T3+CORT		12.7522	11.7355	12.2438	14.5775	14.2554	14.4165	2.17265		2.44216	0.184007
	17			12.69	12.3569	12.5235	14.6668	14.3659	14.5163	1.99286		2.26237	0.208429
	18			11.8684	11.5412	11.7048	15.9435	15.7468	15.8452	4.14036		4.40987	0.0470433
	19			12.502	12.322	12.412	14.5818	15.0113	14.7966	2.38456		2.65407	0.158871
	20			14.0854	12.6635	13.3745	14.5283	14.7704	14.6494	1.27489		1.5444	0.342837

## Sheet: FigE9C
Acbp/Dbi mRNA in fat
Control	CORT	T3	T3+CORT
1.02128	1.4404	0.626164	0.442251
0.857508	1.97743	0.858891	0.454233
1.06823	1.34895	0.745946	0.314075
0.917889	1.21589	1.09696	0.386439
1.16456	1.53137	0.659188	0.354997
				house keeping gene Gapdh			Acbp
	Sample #	Group #		Cт rep1	Cт rep2	Cт mean	Cт rep1	Cт rep2	Cт mean	ΔCт	ΔCт mean	ΔΔCт	2-ΔΔCт
mouse WAT	1	Control		19.0752	19.0248	19.05	17.9692	17.9549	17.9621	-1.08794	-1.05756	-0.0303801	1.02128
	2			19.1317	19.1999	19.1658	18.3362	18.3239	18.33	-0.83578		0.221778	0.857508
	3			19.7129	19.0688	19.3908	18.1758	18.3002	18.238	-1.15278		-0.0952239	1.06823
	4			17.5347	17.4165	17.4756	16.5849	16.4984	16.5416	-0.933948		0.123609	0.917889
	5			19.4501	18.9018	19.1759	17.7746	18.0225	17.8986	-1.27734		-0.219782	1.16456
	6	CORT		18.3509	18.1088	18.2298	16.6586	16.6331	16.6458	-1.58402		-0.526467	1.4404
	7			19.0173	17.9694	18.4933	16.4431	16.4612	16.4521	-2.04119		-0.98363	1.97743
	8			19.7429	19.6287	19.6858	18.1263	18.2666	18.1964	-1.48939		-0.431837	1.34895
	9			18.4668	18.5132	18.49	16.9789	17.3219	17.1504	-1.33957		-0.282017	1.21589
	10			18.632	18.5206	18.5763	16.8814	16.9264	16.9039	-1.67238		-0.614821	1.53137
	11	T3		19.8163	19.808	19.8122	19.2976	19.5624	19.43	-0.38217		0.675387	0.626164
	12			18.904	17.9931	18.4486	17.4884	17.7325	17.6105	-0.838104		0.219453	0.858891
	13			18.0652	17.301	17.6831	16.9138	17.183	17.0484	-0.634701		0.422856	0.745946
	14			17.8602	17.2728	17.5665	15.845	16.9059	16.3754	-1.19107		-0.133517	1.09696
	15			17.7173	17.1131	17.4152	17.0861	16.8317	16.9589	-0.456319		0.601238	0.659188
	16	T3+CORT		17.4499	17.5126	17.4812	17.6391	17.5624	17.6007	0.119505		1.17706	0.442251
	17			17.9466	17.8391	17.8929	17.9844	17.9632	17.9738	0.08094		1.1385	0.454233
	18			17.4973	17.461	17.4792	18.0981	18.0868	18.0924	0.613263		1.67082	0.314075
	19			17.8328	17.4462	17.6395	17.9524	17.9548	17.9536	0.314132		1.37169	0.386439
	20			17.0955	17.0941	17.0948	17.54	17.5228	17.5314	0.436563		1.49412	0.354997

## Sheet: Fig9E
Ratio of ACBP/β-actin in liver in liver
Control	CORT	T3	T3+CORT
1.46523	1.64723	0.449079	0.672601
0.848464	1.8873	0.570621	0.563052
0.686306	1.87239	0.56164	0.901151

## Sheet: FigE9F
Ratio of ACBP/β-actin in fat in liver
Control	CORT	T3	T3+CORT
0.735851	3.51718	0.363838	1.35441
1.25123	1.92888	0.852734	0.675766
1.01291	4.0054	0.534376	1.81813

## Sheet: FigE9G
Plasma ACBP/DBI (ng/mL) in liver
Control	CORT	T3	T3+CORT
18.6743	31.8544	26.9402	20.3225
26.9042	34.214	21.8246	29.7244
17.9497	39.058	23.8733	26.7614
25.7697	35.6267	12.675	22.307
23.7715	38.9256	22.4839	23.7276
17.1543	40.2289	16.5751	17.5495
15.1343	49.8103	11.7798	19.1055
14.4902	24.4684	18.306	11.1892
15.9648	37.3212	19.606	12.0786
14.7159	26.3606	11.9698	18.2994

## Sheet: FigE9H
Average food intake (g/mouse/day) in liver
Week	Control			CORT			T3			T3+CORT
1	2.604	2.593	2.742	2.601	2.61	2.71	2.682	2.603	2.531	2.673	2.61	2.71
2	2.687	2.68	2.712	3.787	3.693	3.872	3.993	4.307	4.17	3.34	3.673	3.48
3	2.38	2.507	2.432	4.42	4.307	4.59	4.02	4.373	4.17	3.62	3.8	3.62
4	2.47	2.3	2.51	4.65	4.87	4.56	4.24	4.09	4.37	3.55	3.73	3.82
5	2.407	2.42	2.66	4.893	4.973	5.24	4.9373	4.533	4.73	3.673	3.513	3.828

## Sheet: FigE9I
Body weight (g)
Week	Control										CORT										T3										T3+CORT
1	19.3	20.3	20.5	20.6	20.9	18.4	19	19.2	19.9	21.4	21.3	21.4	19.4	19.6	20.7	20.6	20	19	18.9	20.6	18.5	19.3	19.6	20.3	18.7	20.4	20.6	20.9	19.1	19.3	18.7	18.8	18.8	19.3	19.8	20	20.6	20.8	20.8	20.9
2	20.2	20.9	20.9	21.3	21.4	18.7	19.4	20.2	20.8	22.1	23.2	23.2	18.9	19	22.1	21.5	21.8	20.8	20.3	21.9	20.7	21.2	21.3	21.6	19.8	22.1	22.6	23	18.5	18.9	18.5	19.3	19.5	19.5	19.6	19.7	20.5	20.8	21	21.2
3	19.3	20.2	20.3	20.6	20.6	18.3	19.2	19.7	20.1	22.7	24.2	25	20	20.5	24	24.6	22.9	22.6	21.9	22	20	21.1	21.3	21.6	22.7	22.7	23.6	23.8	19	19	18.4	18.8	19.2	19.2	19.6	20.1	20.2	20.7	21.1	21.6
4	19.7	21.1	21.4	21.4	21.9	19	19.6	19.7	20.8	22.9	21.9	23.2	19.8	20.6	24.8	26.8	23.4	22.8	22.3	24.1	21	21.1	22.7	23.4	22.9	21.2	21.4	21.5	19.3	19.3	19	19.4	20.2	20.7	22.9	18.8	19.2	19.5	20.1	20.5
5	19.8	20.8	20.8	21.3	21.6	19	19.4	19.5	21	22.7	23.4	23.8	21	21.3	25.5	28.8	24.6	23.4	23.2	24.8	20	21.5	22.9	23.7	15.8	22	22.4	22.8	19.4	20.3	15.4	18.4	19.9	20	23.2	14.7	16.1	16.1	18.4	20.5

## Sheet: FigE9J
Exp	Tissu	treatment	mice	value
T3	Thymus (%B.W)	Control	1	2.28283
T3	Thymus (%B.W)	Control	2	2.4375
T3	Thymus (%B.W)	Control	3	2.85577
T3	Thymus (%B.W)	Control	4	2.50235
T3	Thymus (%B.W)	Control	5	2.14352
T3	Thymus (%B.W)	Control	6	3.52105
T3	Thymus (%B.W)	Control	7	3.2835
T3	Thymus (%B.W)	Control	8	3.31282
T3	Thymus (%B.W)	Control	9	2.70952
T3	Thymus (%B.W)	Control	10	2.70044
T3	Thymus (%B.W)	CORT	1	0.390476
T3	Thymus (%B.W)	CORT	2	0.497653
T3	Thymus (%B.W)	CORT	3	0.603922
T3	Thymus (%B.W)	CORT	4	0.288194
T3	Thymus (%B.W)	CORT	5	0.910569
T3	Thymus (%B.W)	CORT	6	0.833333
T3	Thymus (%B.W)	CORT	7	0.465517
T3	Thymus (%B.W)	CORT	8	0.445783
T3	Thymus (%B.W)	CORT	9	0.482906
T3	Thymus (%B.W)	CORT	10	0.420833
T3	Thymus (%B.W)	T3	1	3.07
T3	Thymus (%B.W)	T3	2	3.13488
T3	Thymus (%B.W)	T3	3	3.0655
T3	Thymus (%B.W)	T3	4	2.64135
T3	Thymus (%B.W)	T3	5	2.24193
T3	Thymus (%B.W)	T3	6	2.33636
T3	Thymus (%B.W)	T3	7	3.09375
T3	Thymus (%B.W)	T3	8	3.03509
T3	Thymus (%B.W)	T3	9	3.2732
T3	Thymus (%B.W)	T3	10	3.31527
T3	Thymus (%B.W)	T3+CORT	1	0.928571
T3	Thymus (%B.W)	T3+CORT	2	0.717391
T3	Thymus (%B.W)	T3+CORT	3	0.728643
T3	Thymus (%B.W)	T3+CORT	4	0.592784
T3	Thymus (%B.W)	T3+CORT	5	0.694581
T3	Thymus (%B.W)	T3+CORT	6	1.13605
T3	Thymus (%B.W)	T3+CORT	7	1.12422
T3	Thymus (%B.W)	T3+CORT	8	0.838509
T3	Thymus (%B.W)	T3+CORT	9	0.875
T3	Thymus (%B.W)	T3+CORT	10	0.746835
T3	Erector spinae (‰B.W)	Control	1	0.596465
T3	Erector spinae (‰B.W)	Control	2	0.447115
T3	Erector spinae (‰B.W)	Control	3	0.445673
T3	Erector spinae (‰B.W)	Control	4	0.450704
T3	Erector spinae (‰B.W)	Control	5	0.478241
T3	Erector spinae (‰B.W)	Control	6	0.571579
T3	Erector spinae (‰B.W)	Control	7	0.552062
T3	Erector spinae (‰B.W)	Control	8	0.478974
T3	Erector spinae (‰B.W)	Control	9	0.438571
T3	Erector spinae (‰B.W)	Control	10	0.481498
T3	Erector spinae (‰B.W)	CORT	1	0.409524
T3	Erector spinae (‰B.W)	CORT	2	0.43662
T3	Erector spinae (‰B.W)	CORT	3	0.318431
T3	Erector spinae (‰B.W)	CORT	4	0.247917
T3	Erector spinae (‰B.W)	CORT	5	0.365447
T3	Erector spinae (‰B.W)	CORT	6	0.321368
T3	Erector spinae (‰B.W)	CORT	7	0.239224
T3	Erector spinae (‰B.W)	CORT	8	0.269478
T3	Erector spinae (‰B.W)	CORT	9	0.296581
T3	Erector spinae (‰B.W)	CORT	10	0.348333
T3	Erector spinae (‰B.W)	T3	1	0.4575
T3	Erector spinae (‰B.W)	T3	2	0.40186
T3	Erector spinae (‰B.W)	T3	3	0.419651
T3	Erector spinae (‰B.W)	T3	4	0.394093
T3	Erector spinae (‰B.W)	T3	5	0.389919
T3	Erector spinae (‰B.W)	T3	6	0.464091
T3	Erector spinae (‰B.W)	T3	7	0.333482
T3	Erector spinae (‰B.W)	T3	8	0.33114
T3	Erector spinae (‰B.W)	T3	9	0.492268
T3	Erector spinae (‰B.W)	T3	10	0.392118
T3	Erector spinae (‰B.W)	T3+CORT	1	0.344156
T3	Erector spinae (‰B.W)	T3+CORT	2	0.345109
T3	Erector spinae (‰B.W)	T3+CORT	3	0.310553
T3	Erector spinae (‰B.W)	T3+CORT	4	0.399485
T3	Erector spinae (‰B.W)	T3+CORT	5	0.398522
T3	Erector spinae (‰B.W)	T3+CORT	6	0.514286
T3	Erector spinae (‰B.W)	T3+CORT	7	0.42795
T3	Erector spinae (‰B.W)	T3+CORT	8	0.390683
T3	Erector spinae (‰B.W)	T3+CORT	9	0.380978
T3	Erector spinae (‰B.W)	T3+CORT	10	0.398101
T3	Gastrocnemius (%B.W)	Control	1	1.29343
T3	Gastrocnemius (%B.W)	Control	2	1.13894
T3	Gastrocnemius (%B.W)	Control	3	1.2399
T3	Gastrocnemius (%B.W)	Control	4	1.27418
T3	Gastrocnemius (%B.W)	Control	5	1.12315
T3	Gastrocnemius (%B.W)	Control	6	1.23632
T3	Gastrocnemius (%B.W)	Control	7	1.15464
T3	Gastrocnemius (%B.W)	Control	8	1.21795
T3	Gastrocnemius (%B.W)	Control	9	1.18714
T3	Gastrocnemius (%B.W)	Control	10	1.13348
T3	Gastrocnemius (%B.W)	CORT	1	1.00381
T3	Gastrocnemius (%B.W)	CORT	2	0.965258
T3	Gastrocnemius (%B.W)	CORT	3	0.825882
T3	Gastrocnemius (%B.W)	CORT	4	0.793056
T3	Gastrocnemius (%B.W)	CORT	5	0.719106
T3	Gastrocnemius (%B.W)	CORT	6	0.893162
T3	Gastrocnemius (%B.W)	CORT	7	0.953879
T3	Gastrocnemius (%B.W)	CORT	8	0.837751
T3	Gastrocnemius (%B.W)	CORT	9	0.826068
T3	Gastrocnemius (%B.W)	CORT	10	0.824167
T3	Gastrocnemius (%B.W)	T3	1	1.0205
T3	Gastrocnemius (%B.W)	T3	2	1.09256
T3	Gastrocnemius (%B.W)	T3	3	1.2048
T3	Gastrocnemius (%B.W)	T3	4	1.09451
T3	Gastrocnemius (%B.W)	T3	5	0.929839
T3	Gastrocnemius (%B.W)	T3	6	1.01318
T3	Gastrocnemius (%B.W)	T3	7	1.03571
T3	Gastrocnemius (%B.W)	T3	8	1.07675
T3	Gastrocnemius (%B.W)	T3	9	1.1201
T3	Gastrocnemius (%B.W)	T3	10	1.06059
T3	Gastrocnemius (%B.W)	T3+CORT	1	1.07857
T3	Gastrocnemius (%B.W)	T3+CORT	2	0.961413
T3	Gastrocnemius (%B.W)	T3+CORT	3	0.944221
T3	Gastrocnemius (%B.W)	T3+CORT	4	1.19278
T3	Gastrocnemius (%B.W)	T3+CORT	5	0.669951
T3	Gastrocnemius (%B.W)	T3+CORT	6	1.05374
T3	Gastrocnemius (%B.W)	T3+CORT	7	1.01863
T3	Gastrocnemius (%B.W)	T3+CORT	8	0.978261
T3	Gastrocnemius (%B.W)	T3+CORT	9	0.757065
T3	Gastrocnemius (%B.W)	T3+CORT	10	1.12215
T3	Adrenal (‰B.W)	Control	1	3.28283
T3	Adrenal (‰B.W)	Control	2	2.83654
T3	Adrenal (‰B.W)	Control	3	3.55769
T3	Adrenal (‰B.W)	Control	4	3.19249
T3	Adrenal (‰B.W)	Control	5	2.63889
T3	Adrenal (‰B.W)	Control	6	3.52632
T3	Adrenal (‰B.W)	Control	7	3.29897
T3	Adrenal (‰B.W)	Control	8	3.64103
T3	Adrenal (‰B.W)	Control	9	2.76191
T3	Adrenal (‰B.W)	Control	10	2.55507
T3	Adrenal (‰B.W)	CORT	1	1.52381
T3	Adrenal (‰B.W)	CORT	2	1.22066
T3	Adrenal (‰B.W)	CORT	3	1.2549
T3	Adrenal (‰B.W)	CORT	4	1.18056
T3	Adrenal (‰B.W)	CORT	5	1.09756
T3	Adrenal (‰B.W)	CORT	6	1.19658
T3	Adrenal (‰B.W)	CORT	7	1.55172
T3	Adrenal (‰B.W)	CORT	8	1.36546
T3	Adrenal (‰B.W)	CORT	9	1.36752
T3	Adrenal (‰B.W)	CORT	10	1.45833
T3	Adrenal (‰B.W)	T3	1	2.95
T3	Adrenal (‰B.W)	T3	2	3.34884
T3	Adrenal (‰B.W)	T3	3	2.27074
T3	Adrenal (‰B.W)	T3	4	2.91139
T3	Adrenal (‰B.W)	T3	5	2.58065
T3	Adrenal (‰B.W)	T3	6	2.63636
T3	Adrenal (‰B.W)	T3	7	2.58929
T3	Adrenal (‰B.W)	T3	8	3.11403
T3	Adrenal (‰B.W)	T3	9	3.24742
T3	Adrenal (‰B.W)	T3	10	3.59606
T3	Adrenal (‰B.W)	T3+CORT	1	1.94805
T3	Adrenal (‰B.W)	T3+CORT	2	1.46739
T3	Adrenal (‰B.W)	T3+CORT	3	1.50754
T3	Adrenal (‰B.W)	T3+CORT	4	1.64949
T3	Adrenal (‰B.W)	T3+CORT	5	1.52709
T3	Adrenal (‰B.W)	T3+CORT	6	1.76871
T3	Adrenal (‰B.W)	T3+CORT	7	1.67702
T3	Adrenal (‰B.W)	T3+CORT	8	1.98758
T3	Adrenal (‰B.W)	T3+CORT	9	1.73913
T3	Adrenal (‰B.W)	T3+CORT	10	1.58228
T3	Perigonadal fat (%B.W)	Control	1	1.43131
T3	Perigonadal fat (%B.W)	Control	2	1.73269
T3	Perigonadal fat (%B.W)	Control	3	1.92885
T3	Perigonadal fat (%B.W)	Control	4	1.54789
T3	Perigonadal fat (%B.W)	Control	5	1.57361
T3	Perigonadal fat (%B.W)	Control	6	1.81211
T3	Perigonadal fat (%B.W)	Control	7	1.5268
T3	Perigonadal fat (%B.W)	Control	8	1.73897
T3	Perigonadal fat (%B.W)	Control	9	1.70048
T3	Perigonadal fat (%B.W)	Control	10	1.56432
T3	Perigonadal fat (%B.W)	CORT	1	2.17619
T3	Perigonadal fat (%B.W)	CORT	2	2.17981
T3	Perigonadal fat (%B.W)	CORT	3	2.57333
T3	Perigonadal fat (%B.W)	CORT	4	2.01667
T3	Perigonadal fat (%B.W)	CORT	5	1.62398
T3	Perigonadal fat (%B.W)	CORT	6	2.40641
T3	Perigonadal fat (%B.W)	CORT	7	2.35819
T3	Perigonadal fat (%B.W)	CORT	8	2.18434
T3	Perigonadal fat (%B.W)	CORT	9	2.17393
T3	Perigonadal fat (%B.W)	CORT	10	1.91417
T3	Perigonadal fat (%B.W)	T3	1	1.129
T3	Perigonadal fat (%B.W)	T3	2	1.10419
T3	Perigonadal fat (%B.W)	T3	3	1.31878
T3	Perigonadal fat (%B.W)	T3	4	1.43165
T3	Perigonadal fat (%B.W)	T3	5	1.29516
T3	Perigonadal fat (%B.W)	T3	6	1.57182
T3	Perigonadal fat (%B.W)	T3	7	1.44866
T3	Perigonadal fat (%B.W)	T3	8	1.39518
T3	Perigonadal fat (%B.W)	T3	9	1.45412
T3	Perigonadal fat (%B.W)	T3	10	1.47241
T3	Perigonadal fat (%B.W)	T3+CORT	1	0.876623
T3	Perigonadal fat (%B.W)	T3+CORT	2	1.0538
T3	Perigonadal fat (%B.W)	T3+CORT	3	1.13819
T3	Perigonadal fat (%B.W)	T3+CORT	4	1.27113
T3	Perigonadal fat (%B.W)	T3+CORT	5	1.02562
T3	Perigonadal fat (%B.W)	T3+CORT	6	1.18435
T3	Perigonadal fat (%B.W)	T3+CORT	7	1.32609
T3	Perigonadal fat (%B.W)	T3+CORT	8	1.26025
T3	Perigonadal fat (%B.W)	T3+CORT	9	1.04185
T3	Perigonadal fat (%B.W)	T3+CORT	10	1.18101
T3	Inguinal fat (%B.W)	Control	1	1.96061
T3	Inguinal fat (%B.W)	Control	2	1.73221
T3	Inguinal fat (%B.W)	Control	3	1.79279
T3	Inguinal fat (%B.W)	Control	4	1.6277
T3	Inguinal fat (%B.W)	Control	5	1.63102
T3	Inguinal fat (%B.W)	Control	6	2.35947
T3	Inguinal fat (%B.W)	Control	7	1.76753
T3	Inguinal fat (%B.W)	Control	8	1.83026
T3	Inguinal fat (%B.W)	Control	9	1.8919
T3	Inguinal fat (%B.W)	Control	10	1.75595
T3	Inguinal fat (%B.W)	CORT	1	2.19857
T3	Inguinal fat (%B.W)	CORT	2	2.09624
T3	Inguinal fat (%B.W)	CORT	3	2.28745
T3	Inguinal fat (%B.W)	CORT	4	2.61597
T3	Inguinal fat (%B.W)	CORT	5	2.28455
T3	Inguinal fat (%B.W)	CORT	6	2.49487
T3	Inguinal fat (%B.W)	CORT	7	1.90905
T3	Inguinal fat (%B.W)	CORT	8	2.14699
T3	Inguinal fat (%B.W)	CORT	9	2.55641
T3	Inguinal fat (%B.W)	CORT	10	1.9925
T3	Inguinal fat (%B.W)	T3	1	1.3325
T3	Inguinal fat (%B.W)	T3	2	1.30512
T3	Inguinal fat (%B.W)	T3	3	1.88777
T3	Inguinal fat (%B.W)	T3	4	1.27046
T3	Inguinal fat (%B.W)	T3	5	1.70323
T3	Inguinal fat (%B.W)	T3	6	1.53682
T3	Inguinal fat (%B.W)	T3	7	1.65179
T3	Inguinal fat (%B.W)	T3	8	1.67325
T3	Inguinal fat (%B.W)	T3	9	1.81907
T3	Inguinal fat (%B.W)	T3	10	1.45961
T3	Inguinal fat (%B.W)	T3+CORT	1	1.0013
T3	Inguinal fat (%B.W)	T3+CORT	2	1.57446
T3	Inguinal fat (%B.W)	T3+CORT	3	1.20251
T3	Inguinal fat (%B.W)	T3+CORT	4	1.41134
T3	Inguinal fat (%B.W)	T3+CORT	5	1.34138
T3	Inguinal fat (%B.W)	T3+CORT	6	1.23061
T3	Inguinal fat (%B.W)	T3+CORT	7	1.26522
T3	Inguinal fat (%B.W)	T3+CORT	8	1.4236
T3	Inguinal fat (%B.W)	T3+CORT	9	1.29457
T3	Inguinal fat (%B.W)	T3+CORT	10	1.21519
T3	iBAT (%B.W)	Control	1	0.267677
T3	iBAT (%B.W)	Control	2	0.243269
T3	iBAT (%B.W)	Control	3	0.266827
T3	iBAT (%B.W)	Control	4	0.285446
T3	iBAT (%B.W)	Control	5	0.254167
T3	iBAT (%B.W)	Control	6	0.394211
T3	iBAT (%B.W)	Control	7	0.321649
T3	iBAT (%B.W)	Control	8	0.232821
T3	iBAT (%B.W)	Control	9	0.276667
T3	iBAT (%B.W)	Control	10	0.281057
T3	iBAT (%B.W)	CORT	1	0.450952
T3	iBAT (%B.W)	CORT	2	0.429577
T3	iBAT (%B.W)	CORT	3	0.661176
T3	iBAT (%B.W)	CORT	4	0.619792
T3	iBAT (%B.W)	CORT	5	0.588618
T3	iBAT (%B.W)	CORT	6	0.615385
T3	iBAT (%B.W)	CORT	7	0.612931
T3	iBAT (%B.W)	CORT	8	0.421687
T3	iBAT (%B.W)	CORT	9	0.60641
T3	iBAT (%B.W)	CORT	10	0.517083
T3	iBAT (%B.W)	T3	1	0.131
T3	iBAT (%B.W)	T3	2	0.225581
T3	iBAT (%B.W)	T3	3	0.295197
T3	iBAT (%B.W)	T3	4	0.27173
T3	iBAT (%B.W)	T3	5	0.1625
T3	iBAT (%B.W)	T3	6	0.161818
T3	iBAT (%B.W)	T3	7	0.262946
T3	iBAT (%B.W)	T3	8	0.191667
T3	iBAT (%B.W)	T3	9	0.180412
T3	iBAT (%B.W)	T3	10	0.112315
T3	iBAT (%B.W)	T3+CORT	1	0.205844
T3	iBAT (%B.W)	T3+CORT	2	0.170109
T3	iBAT (%B.W)	T3+CORT	3	0.20603
T3	iBAT (%B.W)	T3+CORT	4	0.231959
T3	iBAT (%B.W)	T3+CORT	5	0.131034
T3	iBAT (%B.W)	T3+CORT	6	0.161905
T3	iBAT (%B.W)	T3+CORT	7	0.151553
T3	iBAT (%B.W)	T3+CORT	8	0.258385
T3	iBAT (%B.W)	T3+CORT	9	0.193478
T3	iBAT (%B.W)	T3+CORT	10	0.214557
T3	Liver (%B.W)	Control	1	6.91313
T3	Liver (%B.W)	Control	2	7.09479
T3	Liver (%B.W)	Control	3	7.21683
T3	Liver (%B.W)	Control	4	6.42113
T3	Liver (%B.W)	Control	5	7.83287
T3	Liver (%B.W)	Control	6	7.41843
T3	Liver (%B.W)	Control	7	7.69208
T3	Liver (%B.W)	Control	8	7.67229
T3	Liver (%B.W)	Control	9	6.81476
T3	Liver (%B.W)	Control	10	6.65639
T3	Liver (%B.W)	CORT	1	9.75476
T3	Liver (%B.W)	CORT	2	9.35587
T3	Liver (%B.W)	CORT	3	7.94263
T3	Liver (%B.W)	CORT	4	7.86779
T3	Liver (%B.W)	CORT	5	8.9374
T3	Liver (%B.W)	CORT	6	8.05897
T3	Liver (%B.W)	CORT	7	8.10733
T3	Liver (%B.W)	CORT	8	8.76923
T3	Liver (%B.W)	CORT	9	8.00043
T3	Liver (%B.W)	CORT	10	8.26031
T3	Liver (%B.W)	T3	1	7.856
T3	Liver (%B.W)	T3	2	6.82233
T3	Liver (%B.W)	T3	3	6.49913
T3	Liver (%B.W)	T3	4	7.41055
T3	Liver (%B.W)	T3	5	6.49919
T3	Liver (%B.W)	T3	6	7.75636
T3	Liver (%B.W)	T3	7	7.77857
T3	Liver (%B.W)	T3	8	6.86535
T3	Liver (%B.W)	T3	9	7.53814
T3	Liver (%B.W)	T3	10	8.22611
T3	Liver (%B.W)	T3+CORT	1	6.95455
T3	Liver (%B.W)	T3+CORT	2	6.88044
T3	Liver (%B.W)	T3+CORT	3	6.42211
T3	Liver (%B.W)	T3+CORT	4	5.90103
T3	Liver (%B.W)	T3+CORT	5	6.35025
T3	Liver (%B.W)	T3+CORT	6	7.55442
T3	Liver (%B.W)	T3+CORT	7	7.10124
T3	Liver (%B.W)	T3+CORT	8	6.55466
T3	Liver (%B.W)	T3+CORT	9	5.91522
T3	Liver (%B.W)	T3+CORT	10	5.67532
T3	Visceral fat (%B.W)	Control	1	1.87778
T3	Visceral fat (%B.W)	Control	2	2.01586
T3	Visceral fat (%B.W)	Control	3	1.60048
T3	Visceral fat (%B.W)	Control	4	2.09061
T3	Visceral fat (%B.W)	Control	5	1.83056
T3	Visceral fat (%B.W)	Control	6	1.68526
T3	Visceral fat (%B.W)	Control	7	1.95258
T3	Visceral fat (%B.W)	Control	8	2.36103
T3	Visceral fat (%B.W)	Control	9	1.72143
T3	Visceral fat (%B.W)	Control	10	1.26256
T3	Visceral fat (%B.W)	CORT	1	2.12762
T3	Visceral fat (%B.W)	CORT	2	1.75446
T3	Visceral fat (%B.W)	CORT	3	2.12157
T3	Visceral fat (%B.W)	CORT	4	2.3184
T3	Visceral fat (%B.W)	CORT	5	2.39797
T3	Visceral fat (%B.W)	CORT	6	2.25855
T3	Visceral fat (%B.W)	CORT	7	2.11983
T3	Visceral fat (%B.W)	CORT	8	1.86506
T3	Visceral fat (%B.W)	CORT	9	2.39188
T3	Visceral fat (%B.W)	CORT	10	1.95417
T3	Visceral fat (%B.W)	T3	1	1.252
T3	Visceral fat (%B.W)	T3	2	1.42791
T3	Visceral fat (%B.W)	T3	3	1.5572
T3	Visceral fat (%B.W)	T3	4	1.61435
T3	Visceral fat (%B.W)	T3	5	1.19597
T3	Visceral fat (%B.W)	T3	6	1.54455
T3	Visceral fat (%B.W)	T3	7	1.49554
T3	Visceral fat (%B.W)	T3	8	1.80482
T3	Visceral fat (%B.W)	T3	9	1.52216
T3	Visceral fat (%B.W)	T3	10	1.49754
T3	Visceral fat (%B.W)	T3+CORT	1	1.23636
T3	Visceral fat (%B.W)	T3+CORT	2	1.47935
T3	Visceral fat (%B.W)	T3+CORT	3	1.53518
T3	Visceral fat (%B.W)	T3+CORT	4	1.54021
T3	Visceral fat (%B.W)	T3+CORT	5	1.4867
T3	Visceral fat (%B.W)	T3+CORT	6	1.11224
T3	Visceral fat (%B.W)	T3+CORT	7	1.40559
T3	Visceral fat (%B.W)	T3+CORT	8	1.4205
T3	Visceral fat (%B.W)	T3+CORT	9	1.41576
T3	Visceral fat (%B.W)	T3+CORT	10	1.06329
T3	Corticosterone in plasma (ng/mL)	Control	1	36.1145
T3	Corticosterone in plasma (ng/mL)	Control	2	31.3863
T3	Corticosterone in plasma (ng/mL)	Control	3	32.6314
T3	Corticosterone in plasma (ng/mL)	Control	4	27.6314
T3	Corticosterone in plasma (ng/mL)	Control	5	12.5236
T3	Corticosterone in plasma (ng/mL)	Control	6	30.984
T3	Corticosterone in plasma (ng/mL)	Control	7	31.6916
T3	Corticosterone in plasma (ng/mL)	Control	8	18.9163
T3	Corticosterone in plasma (ng/mL)	Control	9	21.0276
T3	Corticosterone in plasma (ng/mL)	Control	10	23.873
T3	Corticosterone in plasma (ng/mL)	CORT	1	170.759
T3	Corticosterone in plasma (ng/mL)	CORT	2	159.543
T3	Corticosterone in plasma (ng/mL)	CORT	3	174.488
T3	Corticosterone in plasma (ng/mL)	CORT	4	153.545
T3	Corticosterone in plasma (ng/mL)	CORT	5	177.359
T3	Corticosterone in plasma (ng/mL)	CORT	6	168.956
T3	Corticosterone in plasma (ng/mL)	CORT	7	177.796
T3	Corticosterone in plasma (ng/mL)	CORT	8	180.116
T3	Corticosterone in plasma (ng/mL)	CORT	9	176.454
T3	Corticosterone in plasma (ng/mL)	CORT	10	162.394
T3	Corticosterone in plasma (ng/mL)	T3	1	16.306
T3	Corticosterone in plasma (ng/mL)	T3	2	21.189
T3	Corticosterone in plasma (ng/mL)	T3	3	19.9806
T3	Corticosterone in plasma (ng/mL)	T3	4	35.9402
T3	Corticosterone in plasma (ng/mL)	T3	5	33.3863
T3	Corticosterone in plasma (ng/mL)	T3	6	29.2361
T3	Corticosterone in plasma (ng/mL)	T3	7	23.7286
T3	Corticosterone in plasma (ng/mL)	T3	8	21.0729
T3	Corticosterone in plasma (ng/mL)	T3	9	18.6117
T3	Corticosterone in plasma (ng/mL)	T3	10	38.6458
T3	Corticosterone in plasma (ng/mL)	T3+CORT	1	156.464
T3	Corticosterone in plasma (ng/mL)	T3+CORT	2	164.751
T3	Corticosterone in plasma (ng/mL)	T3+CORT	3	178.655
T3	Corticosterone in plasma (ng/mL)	T3+CORT	4	179.556
T3	Corticosterone in plasma (ng/mL)	T3+CORT	5	165.55
T3	Corticosterone in plasma (ng/mL)	T3+CORT	6	185.395
T3	Corticosterone in plasma (ng/mL)	T3+CORT	7	174.038
T3	Corticosterone in plasma (ng/mL)	T3+CORT	8	188.655
T3	Corticosterone in plasma (ng/mL)	T3+CORT	9	169.073
T3	Corticosterone in plasma (ng/mL)	T3+CORT	10	177.44
T3	Liver triglycerides (mM)	Control	1	0.14489
T3	Liver triglycerides (mM)	Control	2	0.394481
T3	Liver triglycerides (mM)	Control	3	0.174525
T3	Liver triglycerides (mM)	Control	4	0.163989
T3	Liver triglycerides (mM)	Control	5	0.536753
T3	Liver triglycerides (mM)	Control	6	0.349685
T3	Liver triglycerides (mM)	Control	7	0.699012
T3	Liver triglycerides (mM)	Control	8	0.37566
T3	Liver triglycerides (mM)	Control	9	0.399875
T3	Liver triglycerides (mM)	Control	10	0.494353
T3	Liver triglycerides (mM)	CORT	1	0.753556
T3	Liver triglycerides (mM)	CORT	2	0.734415
T3	Liver triglycerides (mM)	CORT	3	0.685332
T3	Liver triglycerides (mM)	CORT	4	0.777685
T3	Liver triglycerides (mM)	CORT	5	0.901541
T3	Liver triglycerides (mM)	CORT	6	0.641515
T3	Liver triglycerides (mM)	CORT	7	0.722318
T3	Liver triglycerides (mM)	CORT	8	0.968512
T3	Liver triglycerides (mM)	CORT	9	0.822703
T3	Liver triglycerides (mM)	CORT	10	0.828993
T3	Liver triglycerides (mM)	T3	1	0.0104974
T3	Liver triglycerides (mM)	T3	2	0.222426
T3	Liver triglycerides (mM)	T3	3	0.13015
T3	Liver triglycerides (mM)	T3	4	0.155461
T3	Liver triglycerides (mM)	T3	5	0.0206742
T3	Liver triglycerides (mM)	T3	6	0.340446
T3	Liver triglycerides (mM)	T3	7	0.241026
T3	Liver triglycerides (mM)	T3	8	0.157418
T3	Liver triglycerides (mM)	T3	9	0.092575
T3	Liver triglycerides (mM)	T3	10	0.223481
T3	Liver triglycerides (mM)	T3+CORT	1	0.669635
T3	Liver triglycerides (mM)	T3+CORT	2	0.0303234
T3	Liver triglycerides (mM)	T3+CORT	3	0.350208
T3	Liver triglycerides (mM)	T3+CORT	4	0.311417
T3	Liver triglycerides (mM)	T3+CORT	5	0.4557
T3	Liver triglycerides (mM)	T3+CORT	6	0.325047
T3	Liver triglycerides (mM)	T3+CORT	7	0.158188
T3	Liver triglycerides (mM)	T3+CORT	8	0.311445
T3	Liver triglycerides (mM)	T3+CORT	9	0.232629
T3	Liver triglycerides (mM)	T3+CORT	10	0.521802
T3	Plasma triglycerides (mM)	Control	1	1.46383
T3	Plasma triglycerides (mM)	Control	2	1.67376
T3	Plasma triglycerides (mM)	Control	3	0.487943
T3	Plasma triglycerides (mM)	Control	4	2.0539
T3	Plasma triglycerides (mM)	Control	5	1.12624
T3	Plasma triglycerides (mM)	Control	6	0.683688
T3	Plasma triglycerides (mM)	Control	7	0.235461
T3	Plasma triglycerides (mM)	Control	8	0.638298
T3	Plasma triglycerides (mM)	Control	9	2.12766
T3	Plasma triglycerides (mM)	Control	10	1.28794
T3	Plasma triglycerides (mM)	CORT	1	2.60426
T3	Plasma triglycerides (mM)	CORT	2	2.65248
T3	Plasma triglycerides (mM)	CORT	3	2.26099
T3	Plasma triglycerides (mM)	CORT	4	2.26099
T3	Plasma triglycerides (mM)	CORT	5	3.73333
T3	Plasma triglycerides (mM)	CORT	6	4.14752
T3	Plasma triglycerides (mM)	CORT	7	2.53901
T3	Plasma triglycerides (mM)	CORT	8	2.58723
T3	Plasma triglycerides (mM)	CORT	9	1.63121
T3	Plasma triglycerides (mM)	CORT	10	2.40567
T3	Plasma triglycerides (mM)	T3	1	0.17305
T3	Plasma triglycerides (mM)	T3	2	0.683688
T3	Plasma triglycerides (mM)	T3	3	0.215603
T3	Plasma triglycerides (mM)	T3	4	0.139007
T3	Plasma triglycerides (mM)	T3	5	0.119149
T3	Plasma triglycerides (mM)	T3	6	0.791489
T3	Plasma triglycerides (mM)	T3	7	0.825532
T3	Plasma triglycerides (mM)	T3	8	0.295035
T3	Plasma triglycerides (mM)	T3	9	0.680851
T3	Plasma triglycerides (mM)	T3	10	0.777305
T3	Plasma triglycerides (mM)	T3+CORT	1	2.01418
T3	Plasma triglycerides (mM)	T3+CORT	2	1.36738
T3	Plasma triglycerides (mM)	T3+CORT	3	1.47801
T3	Plasma triglycerides (mM)	T3+CORT	4	0.66383
T3	Plasma triglycerides (mM)	T3+CORT	5	1.01277
T3	Plasma triglycerides (mM)	T3+CORT	6	0.678014
T3	Plasma triglycerides (mM)	T3+CORT	7	0.558865
T3	Plasma triglycerides (mM)	T3+CORT	8	2.27801
T3	Plasma triglycerides (mM)	T3+CORT	9	2.04539
T3	Plasma triglycerides (mM)	T3+CORT	10	2.05674
T3	Free fatty acid in plasma (mM)	Control	1	1.11958
T3	Free fatty acid in plasma (mM)	Control	2	1.24476
T3	Free fatty acid in plasma (mM)	Control	3	1.5049
T3	Free fatty acid in plasma (mM)	Control	4	1.06783
T3	Free fatty acid in plasma (mM)	Control	5	1.54056
T3	Free fatty acid in plasma (mM)	Control	6	1.46713
T3	Free fatty acid in plasma (mM)	Control	7	1.08951
T3	Free fatty acid in plasma (mM)	Control	8	0.885315
T3	Free fatty acid in plasma (mM)	Control	9	1.33147
T3	Free fatty acid in plasma (mM)	Control	10	1.29161
T3	Free fatty acid in plasma (mM)	CORT	1	2.77692
T3	Free fatty acid in plasma (mM)	CORT	2	2.8049
T3	Free fatty acid in plasma (mM)	CORT	3	2.80839
T3	Free fatty acid in plasma (mM)	CORT	4	1.72517
T3	Free fatty acid in plasma (mM)	CORT	5	2.22727
T3	Free fatty acid in plasma (mM)	CORT	6	2.62937
T3	Free fatty acid in plasma (mM)	CORT	7	2.77972
T3	Free fatty acid in plasma (mM)	CORT	8	2.34895
T3	Free fatty acid in plasma (mM)	CORT	9	2.17413
T3	Free fatty acid in plasma (mM)	CORT	10	2.12867
T3	Free fatty acid in plasma (mM)	T3	1	0.84965
T3	Free fatty acid in plasma (mM)	T3	2	1.13007
T3	Free fatty acid in plasma (mM)	T3	3	1.30629
T3	Free fatty acid in plasma (mM)	T3	4	1.0021
T3	Free fatty acid in plasma (mM)	T3	5	1.13497
T3	Free fatty acid in plasma (mM)	T3	6	1.08741
T3	Free fatty acid in plasma (mM)	T3	7	0.731469
T3	Free fatty acid in plasma (mM)	T3	8	0.623776
T3	Free fatty acid in plasma (mM)	T3	9	0.725175
T3	Free fatty acid in plasma (mM)	T3	10	0.727273
T3	Free fatty acid in plasma (mM)	T3+CORT	1	1.62378
T3	Free fatty acid in plasma (mM)	T3+CORT	2	1.54685
T3	Free fatty acid in plasma (mM)	T3+CORT	3	1.0035
T3	Free fatty acid in plasma (mM)	T3+CORT	4	1.21189
T3	Free fatty acid in plasma (mM)	T3+CORT	5	1.23357
T3	Free fatty acid in plasma (mM)	T3+CORT	6	1.43706
T3	Free fatty acid in plasma (mM)	T3+CORT	7	1.53147
T3	Free fatty acid in plasma (mM)	T3+CORT	8	1.35944
T3	Free fatty acid in plasma (mM)	T3+CORT	9	1.42028
T3	Free fatty acid in plasma (mM)	T3+CORT	10	0.402098
T3	Insulin (ug/L)	Control	1	0.53271
T3	Insulin (ug/L)	Control	2	0.846069
T3	Insulin (ug/L)	Control	3	0.513469
T3	Insulin (ug/L)	Control	4	0.4442
T3	Insulin (ug/L)	Control	5	0.470588
T3	Insulin (ug/L)	Control	6	0.353491
T3	Insulin (ug/L)	Control	7	0.904893
T3	Insulin (ug/L)	Control	8	0.553601
T3	Insulin (ug/L)	Control	9	0.674546
T3	Insulin (ug/L)	Control	10	0.873007
T3	Insulin (ug/L)	CORT	1	12.9681
T3	Insulin (ug/L)	CORT	2	2.29357
T3	Insulin (ug/L)	CORT	3	1.46289
T3	Insulin (ug/L)	CORT	4	6.94612
T3	Insulin (ug/L)	CORT	5	1.76471
T3	Insulin (ug/L)	CORT	6	1.83452
T3	Insulin (ug/L)	CORT	7	13.3447
T3	Insulin (ug/L)	CORT	8	2.09236
T3	Insulin (ug/L)	CORT	9	7.34469
T3	Insulin (ug/L)	CORT	10	2.29962
T3	Insulin (ug/L)	T3	1	0.53271
T3	Insulin (ug/L)	T3	2	0.985157
T3	Insulin (ug/L)	T3	3	0.550302
T3	Insulin (ug/L)	T3	4	0.655305
T3	Insulin (ug/L)	T3	5	0.512369
T3	Insulin (ug/L)	T3	6	0.514568
T3	Insulin (ug/L)	T3	7	1.98076
T3	Insulin (ug/L)	T3	8	0.648708
T3	Insulin (ug/L)	T3	9	0.787246
T3	Insulin (ug/L)	T3	10	0.583288
T3	Insulin (ug/L)	T3+CORT	1	0.985706
T3	Insulin (ug/L)	T3+CORT	2	1.76636
T3	Insulin (ug/L)	T3+CORT	3	1.59538
T3	Insulin (ug/L)	T3+CORT	4	1.08026
T3	Insulin (ug/L)	T3+CORT	5	1.20231
T3	Insulin (ug/L)	T3+CORT	6	1.69049
T3	Insulin (ug/L)	T3+CORT	7	2.13194
T3	Insulin (ug/L)	T3+CORT	8	2.22375
T3	Insulin (ug/L)	T3+CORT	9	1.09071
T3	Insulin (ug/L)	T3+CORT	10	1.57394
T3	Fasting glycemia (mg/dL)	Control	1	134
T3	Fasting glycemia (mg/dL)	Control	2	127
T3	Fasting glycemia (mg/dL)	Control	3	130
T3	Fasting glycemia (mg/dL)	Control	4	136
T3	Fasting glycemia (mg/dL)	Control	5	127
T3	Fasting glycemia (mg/dL)	Control	6	135
T3	Fasting glycemia (mg/dL)	Control	7	127
T3	Fasting glycemia (mg/dL)	Control	8	135
T3	Fasting glycemia (mg/dL)	Control	9	133
T3	Fasting glycemia (mg/dL)	Control	10	131
T3	Fasting glycemia (mg/dL)	CORT	1	111
T3	Fasting glycemia (mg/dL)	CORT	2	105
T3	Fasting glycemia (mg/dL)	CORT	3	105
T3	Fasting glycemia (mg/dL)	CORT	4	112
T3	Fasting glycemia (mg/dL)	CORT	5	113
T3	Fasting glycemia (mg/dL)	CORT	6	109
T3	Fasting glycemia (mg/dL)	CORT	7	108
T3	Fasting glycemia (mg/dL)	CORT	8	119
T3	Fasting glycemia (mg/dL)	CORT	9	112
T3	Fasting glycemia (mg/dL)	CORT	10	115
T3	Fasting glycemia (mg/dL)	T3	1	145
T3	Fasting glycemia (mg/dL)	T3	2	141
T3	Fasting glycemia (mg/dL)	T3	3	152
T3	Fasting glycemia (mg/dL)	T3	4	156
T3	Fasting glycemia (mg/dL)	T3	5	163
T3	Fasting glycemia (mg/dL)	T3	6	145
T3	Fasting glycemia (mg/dL)	T3	7	136
T3	Fasting glycemia (mg/dL)	T3	8	138
T3	Fasting glycemia (mg/dL)	T3	9	142
T3	Fasting glycemia (mg/dL)	T3	10	137
T3	Fasting glycemia (mg/dL)	T3+CORT	1	149
T3	Fasting glycemia (mg/dL)	T3+CORT	2	141
T3	Fasting glycemia (mg/dL)	T3+CORT	3	147
T3	Fasting glycemia (mg/dL)	T3+CORT	4	137
T3	Fasting glycemia (mg/dL)	T3+CORT	5	152
T3	Fasting glycemia (mg/dL)	T3+CORT	6	153
T3	Fasting glycemia (mg/dL)	T3+CORT	7	141
T3	Fasting glycemia (mg/dL)	T3+CORT	8	128
T3	Fasting glycemia (mg/dL)	T3+CORT	9	131
T3	Fasting glycemia (mg/dL)	T3+CORT	10	136
T3	HOMA-IR	Control	1	4.2629
T3	HOMA-IR	Control	2	6.4168
T3	HOMA-IR	Control	3	3.98627
T3	HOMA-IR	Control	4	3.60767
T3	HOMA-IR	Control	5	3.56906
T3	HOMA-IR	Control	6	2.84984
T3	HOMA-IR	Control	7	6.86293
T3	HOMA-IR	Control	8	4.46313
T3	HOMA-IR	Control	9	5.35763
T3	HOMA-IR	Control	10	6.82964
T3	HOMA-IR	CORT	1	85.9625
T3	HOMA-IR	CORT	2	14.3817
T3	HOMA-IR	CORT	3	9.17298
T3	HOMA-IR	CORT	4	46.459
T3	HOMA-IR	CORT	5	11.9086
T3	HOMA-IR	CORT	6	11.9415
T3	HOMA-IR	CORT	7	86.0679
T3	HOMA-IR	CORT	8	14.8694
T3	HOMA-IR	CORT	9	49.1248
T3	HOMA-IR	CORT	10	15.7929
T3	HOMA-IR	T3	1	4.61284
T3	HOMA-IR	T3	2	8.29533
T3	HOMA-IR	T3	3	4.99521
T3	HOMA-IR	T3	4	6.10488
T3	HOMA-IR	T3	5	4.98746
T3	HOMA-IR	T3	6	4.45574
T3	HOMA-IR	T3	7	16.0872
T3	HOMA-IR	T3	8	5.3461
T3	HOMA-IR	T3	9	6.67587
T3	HOMA-IR	T3	10	4.77213
T3	HOMA-IR	T3+CORT	1	8.77087
T3	HOMA-IR	T3+CORT	2	14.8733
T3	HOMA-IR	T3+CORT	3	14.0053
T3	HOMA-IR	T3+CORT	4	8.83811
T3	HOMA-IR	T3+CORT	5	10.9136
T3	HOMA-IR	T3+CORT	6	15.4459
T3	HOMA-IR	T3+CORT	7	17.9516
T3	HOMA-IR	T3+CORT	8	16.9983
T3	HOMA-IR	T3+CORT	9	8.53276
T3	HOMA-IR	T3+CORT	10	12.7831
